# Supplementary material for: Existing evidence on the potential of soils constructed from mineral wastes to support biodiversity: a systematic map
Source: Environ Evid. 2024 Apr 8;13:9. doi: 10.1186/s13750-024-00332-7 (PMC11378810; doi:10.1186/s13750-024-00332-7)
Supplement: Supplementary file 4 — Additional file 4. List of excluded articles. List of articles excluded at title/abstract screening and excluded at full-text screening with reasons. [file 13750_2024_332_MOESM4_ESM.xlsx]

## Sheet: README
Existing evidence on the potential of soils constructed from mineral waste to support biodiversity: a systematic map
Additional file 4. List of excluded articles. List of articles excluded at title/abstract screening ("excluded_title_abstract" sheet) and excluded at full-text screening with reasons ("excluded_full_text" sheet)
Legend "excluded_title_abstract" sheet:
Article_ID	Unique identifier given by the review team to each article
Title	Title of the article
Author	Author(s) of the article
publication_year	Year of article
journal	Article journal
Abstract	Abstract of the article
DOI	DOI of the article
source	Source of the article (WOSCC=Web Of Science Core Collection; GS=Google Scholar)
Trieur_TA	Initials of the names of the people who screened the title/abstract (AL: Alix Lafitte; DYO: Dakis-Yaoba Ouédraogo; FP: Florie Pozzi)
Legend "excluded_full_text" sheet:
Article_ID	Unique identifier given by the review team to each article
Title	Title of the article
Author	Author(s) of the article
publication_year	Year of article
journal	Article journal
Abstract	Abstract of the article
DOI	DOI of the article
source	Source of the article (WOSCC=Web Of Science Core Collection; GS=Google Scholar; ADEME=French Agency for Ecological Transition; BRGM=French Geological Survey; FAO=Food and Agriculture Organization; genieecologique=Resources centre for ecological engineering of the French Biodiversity Agency; OFB=French Biodiversity Agency)
Trieur_TA	Initials of the names of the people who screened the title/abstract (AL: Alix Lafitte; DYO: Dakis-Yaoba Ouédraogo; FP: Florie Pozzi)
Trieur_FT	Initials of the names of the people who screened the full-text (AL: Alix Lafitte; DYO: Dakis-Yaoba Ouédraogo; FP: Florie Pozzi). JA: José Araujo, IM: Irina Mikajlo and TL: Thomas Lerch retrospectively screened articles written in languages other than English and French
Comment_FT	Comments on full-text screening (P = population; I = intervention; C = comparator; O = outcome; CT = constructed Technosol)
Reasons	Reasons for exclusion (P = population; I = intervention; C = comparator; O = outcome)
N/A stands for "not applicable"
NA stands for "not available"

## Sheet: excluded_title_abstract
Article_ID	Title	Author	publication_year	journal	Abstract	DOI	source	Trieur_TA
7585	Air classification of shredder refuse	Aarne Vesilind, P.	1986	NA	Municipal refuse is a highly heterogeneous mixture of combustible and non-combustible materials. Removing some of the inert materials by air classification improves the fuel value of the refuse-derived-fuel. In this paper, nomenclature describing air classifier operation is suggested and means for testing air classifier efficiency reviewed. The effect of moisture and other variables is covered, a…	10.1016/0361-3658(86)90132-3	Scopus	AL or DYO
10858	Biological and sanitary evaluation of sibaisky quarry dumps of the bashkortostan republic	Abakumov, E.V.; Suyundukov, Ya.T.; Pigareva, T.A.; Semenova, I.N.; Khasanova, R.F.; Biktimerova, G.Ya.; Rafikova, Yu.S.; Ilbulova, G.R.	2016	NA	Dumps of quarries for the extraction of copper pyrite in Urals region of the Bashkortostan Republic are the problem object, which represents a main technogenic source of environmental pollution. Soils of Sibaisky quarry dumps are characterized by the elevated content of heavy metals relatively to maximum permissible concentrations and regional geochemical background. In sanitary hygienic evaluati…	10.1882/0016-9900-2016-10-929-934	Scopus	AL or DYO
12083	Evaluating the health risks of potentially toxic elements through wheat consumption in multi-industrial metropolis of Faisalabad, Pakistan	Abbas, Q.; Yousaf, B.; Liu, G.; Zia-ur-Rehman, M.; Ali, M.U.; Munir, M.A.M.; Hussain, S.A.	2017	NA	Potentially toxic elements (PTEs) pollution is the fastest growing concern around the entire globe especially in developing countries. Rapid industrialization and urbanization are the dominant sources of anthropogenic soil-food chain contamination with PTEs. The intent of current study was to investigate the interactive levels of Cu, Fe, Mn, Ni, Pb, and Zn in soil and their accumulation in wheat …	10.1007/s11356-017-0311-9	Scopus	AL or DYO
13420	Analysis of Optimum Garbage Heaps Age on Recovery of Landfills Dominated by Organic Solid Waste	Abbas, Z.; Utomo, S.; Budiyono, B.	2020	NA	Landfills in developing countries, like Indonesia are dominated by organic solid waste, with water content reaching 80%. It is impossible to manage them by incineration processes. Naturally, all organic material can decompose and produce methane gas, carbon, water, as well as leave blackish fine soil-like material, called compost. Therefore, the recovery of the landfills can be done by using land…	10.12911/22998993/127092	Scopus	AL or DYO
9256	Simulation of drying behaviour of a small spherical foodstuff in a microwave assisted fluidized bed of inert particles	Abbasi Souraki, B.; Mowla, D.	2008	NA	Drying behaviour of a small spherical porous particle was investigated in a microwave assisted fluidized bed of inert energy carriers. A pilot-scale microwave assisted fluidized bed dryer with inert particles was set up for this purpose. Glass beads particles were used as inert materials. Based on the simultaneous heat and mass transfer, a mathematical model was proposed for predicting the temper…	10.1016/j.foodres.2007.12.008	Scopus	AL or DYO
9462	Experimental and theoretical investigation of drying behaviour of garlic in an inert medium fluidized bed assisted by microwave	Abbasi Souraki, B.; Mowla, D.	2008	NA	Although many investigations have been carried out on the modeling of microwave heating and obtaining the temperature distribution in the foodstuffs exposed to microwave radiation, little detailed analysis is available in the literature on the experimental and mathematical modeling of simultaneous heat and mass transfer in combined microwave-convective drying systems. In this study drying behavio…	10.1016/j.jfoodeng.2007.12.034	Scopus	AL or DYO
9862	Assessment and Modification of Sherard Chemical Method for Evaluation of Dispersion Potential of Soils	Abbasi, N.; Nazifi, M.H.	2013	NA	Soil dispersion is a phenomenon in which soil particles become afloat when they are exposed to water, and are carried away by the force of seepage. In spite of that soil dispersion is due to its chemical composition, the results obtained from the chemical methods, especially from the most widely used, Sherard method does not match with the results of well-known Pinhole test. This study tries to e…	10.1007/s10706-012-9573-7	Scopus	AL or DYO
8178	Advanced High-Pressure Bench-Scale Reactor for Testing with Hot Corrosive Gases	Abbasian, J.; Bachta, R.P.; Wangerow, J.R.; Mojtahedi, W.; Salo, K.	1994	NA	A bench-scale, high-pressure/high-temperature fluidized-bed reactor (HPTR) system is described that is capable of operating at a maximum temperature and pressure of 1000 °C and 30 bar in a corrosive atmosphere. The design of the unit is based on a double-shell balanced-pressure system. All the hot parts of the reactor that are wetted by the corrosive (and/or reactive) gases and the entire samplin…	10.1021/ie00025a012	Scopus	AL or DYO
11053	Use of tropical artificial soil as a new substrate for avoidance behavioral test of earthworm, Eisenia foetida exposed to urea	Abbiramy, K.S.; Ross, P.R.; Paramanandham, J.; Thenmozhi, P.	2014	NA	The original avoidance behavioral test was developed by temperate countries like North American and Europe which uses the sphagnum peat as organic component of artificial soil for ecotoxicological studies. Since sphagnum peat is difficult to procure in tropical countries like India, the suitability of commonly available coir pith was undertaken. A modified Tropical Artificial soil (TAS) was prepa…	NA	Scopus	AL or DYO
12407	Residence time and pH effects on the bonding configuration of orthophosphate surface complexes at the goethite/water interface as examined by Extended X-ray Absorption Fine Structure (EXAFS) spectroscopy	Abdala, D.B.; Northrup, P.A.; Vicentin, F.C.; Sparks, D.L.	2015	NA	Identifying the mechanisms by which P is bound to soils and soil constituents is ultimately important as they provide information on the stability of bound species and their reactivity in the environment. EXAFS studies were carried out to provide information on how the local chemical environment of sorbed P changes as an effect of pH and time. Goethite was reacted with orthophosphate at a P conce…	10.1016/j.jcis.2014.11.048	Scopus	AL or DYO
14227	Development of engineered soil surrogates for predicting natual soil behavior	Abdalla, G; Pandey, A; Haywood, B; Smith, S; Cook, R; Spivak, D	2019	NA	NA	NA	WOSCC	AL or DYO
13690	Grassland rehabilitation significantly increases soil carbon stocks by reducing net soil CO2 emissions	Abdalla, K.; Mutema, M.; Chivenge, P.; Everson, C.; Chaplot, V.	2022	NA	Restoration of degraded grasslands through improved management is among the possible sustainable solutions to compensate for anthropogenic soil carbon (C) emissions. While several studies have shown a positive effect of rehabilitation on soil C, the impact on soil CO2 emissions is still uncertain. Therefore, this study aimed at quantifying the impact of grassland rehabilitation on soil CO2 emissi…	10.1111/sum.12790	Scopus	AL or DYO
11655	Importance and globalization status of good manufacturing practice (GMP) requirements for pharmaceutical excipients	Abdellah, A.; Noordin, M.I.; Wan Ismail, W.A.	2015	NA	Pharmaceutical excipients are no longer inert materials but it is effective and able to improve the characteristics of the products' quality, stability, functionality, safety, solubility and acceptance of patients. It can interact with the active ingredients and alter the medicament characteristics. The globalization of medicines' supply enhances the importance of globalized good manufacturing pr…	10.1016/j.jsps.2013.06.003	Scopus	Kappa 1 (AL/DYO/FP)
10681	Behavior of pile group incorporating dissimilar pile embedded into sand	Abdrabbo, F.M.; El-Wakil, A.Z.	2015	NA	Piles are recommended to transfer the superstructure loads safely through soil by friction resistance and end bearing into firm bearing stratum. Piles drive their load via weak soil into competent bearing stratum. Piles in group are designed of similar length, diameter and working load. Except in special cases such as raft on piles which may be attentionally of different lengths. Dissimilarity in…	10.1016/j.aej.2014.11.001	Scopus	AL or DYO
12375	Survey for bird seed mixtures entered Iraqi Kurdistan region markets	Abdulla, S.A.; Khalaf, A.S.	2014	NA	Samples of 1kg weight of bird seed mixture were drawn randomly from local grocers of Iraqi Kurdistan governorates (Erbil, Duhok, Sulaimani and Kirkuk) from different packaging materials during 23/2/2013. Each sample was divided into four batches of 250g to represent four replications; the samples were kept at the laboratory of Field Crops Department, University of Salahaddin to study. One hundred…	10.3923/rjss.2014.116.124	Scopus	AL or DYO
11764	Pools of sulfur in urban rubble soils	Abel, S.; Nehls, T.; Mekiffer, B.; Mathes, M.; Thieme, J.; Wessolek, G.	2015	NA	Purpose: Elevated concentrations of sulfate in groundwater are increasingly becoming a problem in several European cities. Building rubble from the World War II is assumed to be a major source of sulfate. This study characterizes pools of sulfur in rubble-composed technosols, and assesses their potential to release sulfate. Methods: Six urban soil profiles have been analyzed. Fractions of the mai…	10.1007/s11368-014-1014-1	Scopus	AL or DYO
14231	Heavy metals and benzo[a]pyrene in soils from construction and demolition rubble	Abel, S; Nehls, T; Mekiffer, B; Wessolek, G	2015	NA	Rubble is an important component of urban soils worldwide, especially in Europe. In Berlin, Germany, rubble-composed soils cover about 17 % of the total city area and 60 % of the inner city. This study assesses the contamination status of rubble soil, particularly for heavy metals and benzo[a]pyrene (B[a]P). The results of 164 soil surveys in Berlin, including more than 2,000 analyzed soil sample…	10.1007/s11368-014-0959-4	WOSCC	AL or DYO
8078	Efficient numerical approximation of compressible multi-material flow for unstructured meshes	Abgrall, R.; Nkonga, B.; Saurel, R.	2003	NA	We consider the numerical approximation of multi-dimensional multi-material flows. This is a difficult topic related to the numerical smearing of contact discontinuities (or material interfaces or slip lines). Any Eulerian scheme will produce an artificial mixing zone. In this artificial mixture, the computation of thermodynamical variables (pressure, sound speed, temperature,...) is difficult to…	10.1016/S0045-7930(02)00012-9	Scopus	Kappa 2 (AL/DYO/FP)
12418	Synthetic sutures: Clinical evaluation and future developments	Abhari, R.E.; Martins, J.A.; Morris, H.L.; Mouthuy, P.-A.; Carr, A.	2017	NA	Today's sutures are the result of a 4000-year innovation process with regard to their materials and manufacturing techniques, yet little has been done to enhance the therapeutic value of the suture itself. In this review, we explore the historical development, regulatory database and clinical literature of sutures to gain a fuller picture of suture advances to date. First, we examine historical s…	10.1177/0885328217720641	Scopus	AL or DYO
13545	Challenges and opportunities of terahertz technology in construction and demolition waste management	Abina, A.; Puc, U.; Zidanšek, A.	2022	NA	Construction and demolition waste are one of the largest waste streams generated in the EU by volume. They consist of materials such as concrete, bricks, gypsum, wood, glass, metals, foams, plastics, solvents, asbestos, asphalt, and excavated soil. Nowadays, many of them can be recycled, some even endlessly. This research attempts to contribute to the non-destructive characterization of such a wa…	10.1016/j.jenvman.2022.115118	Scopus	AL or DYO
9400	Bioactive functional materials: A perspective on phosphate-based glasses	Abou Neel, E.A.; Pickup, D.M.; Valappil, S.P.; Newport, R.J.; Knowles, J.C.	2009	NA	The general trend in biomaterials is to use and employ materials that play an active role in tissue regeneration rather than passive and inert materials. Therefore, understanding how a material interacts with the surrounding environments, including cells and tissue fluid, allows material design to be tailored so that implants can be constructed to promote a specific biological response, helping t…	10.1039/b810675d	Scopus	AL or DYO
13412	The Cretaceous (Barremian-Maastrichtian) palynostratigraphy and palynofacies of the Drazia-1 well, North Egypt	Aboul Ela, N.M.; Tahoun, S.S.; Raafat, A.	2020	NA	The present palynological study of the Cretaceous succession in the Drazia-1 Well has been performed on 140 cutting samples covering the Barremian to Maastrichtian interval. This study yielded 33 species of spores, 16 of gymnosperm pollen grains, 14 angiosperm pollen grains and 26 dinoflagellate cysts. Based on the quantitative and qualitative palynological analyses carried out in the studied int…	10.1080/01916122.2018.1510858	Scopus	AL or DYO
7001	Thermal analysis of reactions and transformations in the solid state. II. Theoretical analysis of different reaction and transformation systems using thermogravimetry	Abou-Shaaban, R.R.A.; Simonelli, A.P.	1978	NA	A new mathematical approach has been developed to follow the kinetics of reactions and transformations in the solid state using thermogravimetry. The technique requires a thermogravimetric trace containing both an integral and first derivative recorded at a single heating rate. The approach permits one to extract kinetic parameters from a wide range of systems as it can be readily adapted to most…	10.1016/0040-6031(78)80059-8	Scopus	AL or DYO
11530	Glass beads and glass production in early South India: Contextualizing Indo-Pacific bead manufacture	Abraham, S.A.	2016	NA	Central to bead scholar Peter Francis's interpretations about the manufacture and distribution of Indian Ocean glass beads is the assertion that the Indo-Pacific bead - a small monochrome drawn glass bead commonly found at sites around the Indian Ocean - was originally produced in South India in the early centuries BCE/CE. He further contends that their manufacture continued for the next two mill…	10.1016/j.ara.2016.02.003	Scopus	AL or DYO
14238	The Ben Lawers Historic Landscape Project: Simultaneous Multi-element Analysis of Former Settlement and Arable Soils by X-ray Fluorescence Spectrometry	Abrahams, PW; Entwistle, JA; Dodgshon, RA	2010	NA	X-ray fluorescence spectrometry (XRFS) was used in the analysis of A horizon soil samples collected from a former farming settlement and its associated area of infield (i.e. arable) located in the Central Highlands of Scotland. To date, XRFS has not been extensively used in geoarchaeological research, but in our study the simultaneous multi-element capabilities of this instrumental technique allo…	10.1007/s10816-010-9086-8	WOSCC	AL or DYO
9700	Linking past and present: A preliminary paleoethnobotanical study of Maya nutritional and medicinal plant use and sustainable cultivation in the Southern Maya Mountains, Belize	Abramiuk, M.A.; Dunham, P.S.; Cummings, L.S.; Yost, C.; Pesek, T.J.	2011	NA	Paleoethnobotanical analysis of anthropogenic soils sampled from archaeological features dating to the Classic Maya Period (A.D. 250-900) reveal diagnostic phytoliths that help the authors bring to light evidence of a novel sustainable agricultural strategy and a variety of nutritional and medicinal plants that were utilized by the Classic Maya of the Maya Mountains, Belize, Central America. Give…	10.17348/era.9.0.257-273	Scopus	AL or DYO
14239	USE OF INACTIVE COMPONENTS IN THE COMPOSITION OF BASED MIXTURES	Abramkin, NJ; Lukienko, LV; Podkolzin, AA; Mikhalchenko, SN	2020	NA	The experience of using inactive components of hardening filling mixtures in underground mining of ore deposits of complex morphology by chamber systems, including when mining near-surface ore bodies with filling technological voids with mixtures based on sandy-clay inert materials, is described. The mechanism of strength gain of hardening mixtures from substandard clay-containing raw materials i…	NA	WOSCC	AL or DYO
13920	Changes in soil chemical composition caused by self-heating of a coal-waste dump	Abramowicz, A.K.; Rahmonov, O.; Fabiańska, M.J.; Nádudvari, Á.; Chybiorz, R.; Michalak, M.	2021	NA	The paper presents soil features and chemical composition in a self-heating coal-waste dump. The investigations were carried out in the Upper Silesian Coal Basin. A fire zone in which the soil temperature exceeded 50°C was selected for our study. Soil analyses were carried out for three grain sizes – d &gt; 1 mm, 0.063 mm &lt; d ≤ 1 mm, and d ≤ 0.063 mm – enabling identification of the diversity …	10.1002/ldr.4040	Scopus	AL or DYO
7049	Preparation, biological assay and properties of relaxin	Abramowitz, A.A.; Money, W.L.; Zarrow, M.X.; Talmage, R.V.N.; Kleinholz, L.H.; Hisaw, F.L.	1944	NA	A method for the assay of relaxin has been described. Castrated female guinea pigs were given a daily dose of 0.83 μg. of estradiol for 4 days, and a single injection of relaxin on the 5th day. Six hours following the relaxin injection, the symphysis pubis was palpated, and the percentage of animals showing relaxed pelves determined. A guinea pig unit of relaxin has been denned as that amount of …	10.1210/endo-34-2-103	Scopus	AL or DYO
12842	Effects of freezing-thawing cycles on porosity and geometric configuration of an artificial soils in laboratory modeling	Abramyan, A.I.; Ezhelev, Z.S.; Umarova, A.B.; Suslenkova, M.M.; Romanenko, K.A.; Ivanova, A.E.	2021	NA	Variation in physical properties of soil depends heavily on freezing process during seasonal changes. Seasonal changes in cold humid regions lead to increasing of soil transformation speed. In the late autumn, soil profile is saturated with water through fallout. During winter, soil solution freezing leads to soil volume increasing due to water transition into the ice. Soil solution freezes in la…	10.1088/1755-1315/862/1/012037	Scopus	AL or DYO
10455	Urban trends and changes in the open spaces in Languedoc-Roussillon (France)	Abrantes, P.; Soulard, C.; Jarrige, F.; Laurens, L.	2010	NA	Languedoc-Roussillon is a region of France where rural and urban areas have historical links based on wine economy. In recent years, this Mediterranean region has seen major urban transformations, affecting land use in a rapid manner, mostly in terms of farming land. These changes are characterized by the increasing urban contiguity in coastal areas, urban sprawl and dynamics of metropolitan char…	NA	Scopus	Kappa 2 (AL/DYO/FP)
13800	Heat requirement for fixed bed pyrolysis of beechwood chips	Ábrego, J.; Atienza-Martínez, M.; Plou, F.; Arauzo, J.	2019	NA	The evaluation of heat of pyrolysis reactions at conditions relevant to the industrial practice is of great importance from the point of view of reactor design. Here, the evolution of heat during the pyrolysis of beechwood chips was experimentally measured in a lab-scale fixed bed pyrolysis system. Wood was heated and pyrolyzed by means of heat transferred from a mass of surrounding inert materia…	10.1016/j.energy.2019.04.078	Scopus	AL or DYO
13514	Otsu’s Algorithm in the Segmentation of Pore Space in Soils Based on Tomographic Data	Abrosimov, K.N.; Gerke, K.M.; Semenkov, I.N.; Korost, D.V.	2021	NA	Abstract—: Modern analytical research methods tend to automate the process and minimize any manual intervention. This also applies to image analysis of tomographic slices as part of the tomographic study of soils. To calculate morphometric parameters, a tomographic image must be segmented (divided into phases) via automated or manual thresholding. The problem in automated thresholding algorithms …	10.1134/S1064229321040037	Scopus	AL or DYO
10725	Effect of olive mill solid waste on soil physical properties	Abu-Rumman, G.	2016	NA	Background and Objective: Addition of organic wastes to agricultural soils is becoming a common practice as a disposal strategy and to improve the physical and chemical soil properties and increase the soil productivity. Amendments of agricultural lands with olive pomace become a common practice in the middle East. However, the olive mills waste contains small fraction of oil which might affects …	10.3923/ijss.2016.94.101	Scopus	AL or DYO
9763	A rare cause of acute abdomen; migration of mesh into ileum: Case report	Acar, F.; Yilmaz, H.; Ertuǧrul Kafali, M.; AlptekIn, H.; ŞahIn, M.	2012	NA	Incisional hernia is frequently repaired by one of the mesh products and its outcomes are usually good. Laparascopic repair being a popular approach causes the development of many mesh products in order to use in peritoneal cavity. Adding a second layer containing a higher amount of inert material on the mesh is planned in order to prevent its adherence to the underlying organs and many studies i…	10.5336/medsci.2010-21368	Scopus	AL or DYO
6819	The future of patients with valvular prosthesis	Acar, J.; Duron, F.; Luxereau Ph.	1975	NA	On the basis of a series of 325 cases of inert material valve prosthesis the long term results are discussed with special reference to the problems of repeat operations.	NA	Scopus	AL or DYO
7883	Total suction of artificial mixtures of soil compacted at optimum water content	Acar, Yalcin B.; Nyeretse, Placide	1992	NA	The effect of soil composition on total suction is investigated. Thermocouple psychrometers are used to measure total suction of compacted specimens of artificial soil mixtures prepared using kaolinite, sodium montmorillonite, and a fine sand. Specimens are compacted in a Harvard miniature compaction mold at the optimum water content. The measured total suction is related to fine fraction and act…	10.1520/gtj10226j	Scopus	AL or DYO
13206	A look into the past: Tracing ancient sustainable manuring practices by thorough P speciation of northern European	Acksel, A.; Baumann, K.; Hu, Y.; Leinweber, P.	2019	NA	Regionally restricted, hums-rich topsoils in Southwest Norway and the Baltic Sea region of Germany and Denmark were formed by inputs of various amendments (combustion residues and marine biomass) and, therefore, were classified as Anthrosols. For a deeper insight into the ancient management practices, we investigated the elemental and P-composition in the upper and underlying horizons from 12 soi…	10.3390/soilsystems3040072	Scopus	AL or DYO
12951	Humus-rich topsoils in SW Norway – Molecular and isotopic signatures of soil organic matter as indicators for anthropo-pedogenesis	Acksel, A.; Giani, L.; Stasch, C.; Kühn, P.; Eiter, S.; Potthoff, K.; Regier, T.; Leinweber, P.	2019	NA	Some previous studies showed that the formation of several deep dark humus-rich topsoils in Northern Europe was strongly influenced by the application of different organic materials by anthropogenic activities in former times. Such topsoils classified as plaggic Anthrosols also occurred in the Jæren region in SW Norway. However, source material and formation time of these Plaggic Anthrosols have …	10.1016/j.catena.2018.09.005	Scopus	AL or DYO
11859	Human activity formed deep, dark topsoils around the Baltic Sea	Acksel, A.; Kappenberg, A.; Kühn, P.; Leinweber, P.	2017	NA	Previous findings showed that the humus-rich topsoils designated as Chernozems around the Baltic Sea were influenced by the addition of pyrogenic organic matter linked with human activity. For a deeper insight into the human activities, we investigated the isotopic signatures of sulphur (δ34S) and the 14C age from nine soil profiles in order to clarify which kind of organic matter was added to th…	10.1016/j.geodrs.2017.05.005	Scopus	AL or DYO
636	The source and the age of the soil organic matter of Anthrosols in SW Norway	Acksel, A; Stasch, C; Giani, L; Kühn, P; Leinweber, P	2017	NA	NA	NA	GS	AL or DYO
9833	Bioengineering of ceramics: Evolution, challenges and opportunities	Acosta-Torres, L.S.; López-Marín, L.M.; Barceló, F.H.; Castaño, V.M.	2011	NA	After their first introduction in biomedicine as tracers for prostheses failures, ceramic nanomaterials constitute nowadays a useful tool for developing biomimetic materials for a wide range of clinical applications, from orthopedics, tissue engineering to dentistry. Over the last three decades, the design and synthesis of bioceramics have evolved from poorly-biocompatible silica-based inert mate…	NA	Scopus	AL or DYO
6883	Determination of the shock wave parameters in materials preserved in cylindrical bombs	Adadurov, G.A.; Dremin, A.N.; Kanel, G.I.; Pershin, S.V.	1967	NA	1. It has been found that in cylinders of inert materials arranged along the axis of the charge, the detonation waves of cylindrical charges excite conical shock waves with the formation of a head wave. 2. It has been shown that head waves occur in solid, liquid, and porous substances. 3. It has been established that the propagation velocity of the triple-shock configuration is equal to the deton…	10.1007/BF00748743	Scopus	AL or DYO
8892	Development of an on-the-go soil pH mapping method: Analysis of measurement variability	Adamchuk, V.I.; Morgan, M.T.; Brouder, S.M.	2006	NA	An automated system for mapping soil pH on-the-go has been developed, tested, and commercialized. This system is capable of determining soil pH approximately every 10 s as it moves across a field. When georeferenced, these measurements could be used to construct soil pH maps that can be involved in farm management decision process. This method for on-the-go soil pH mapping uses flat surface ion-s…	NA	Scopus	AL or DYO
8030	The reference magnetic- biostratigraphic sections of the Anthropogen sediments in Transcarpathians.	Adamenko, O.M.	1981	NA	This paper describes several base sections of sub-aerial deposits in the Transcarpathians. They were studied using micromorphological, palaeopedological, lithologico-mineralogical, palynological, archaeological and palaeomagnetic methods. The sections are broken down into a number of stratigraphical horizons, correlated with each other and coordinated with regional Anthropogenic horizons from the…	NA	Scopus	AL or DYO
12162	Precision microfilters as an all in one system for multiplex analysis of circulating tumor cells	Adams, D.L.; Alpaugh, R.K.; Martin, S.S.; Charpentier, M.; Chumsri, S.; Cristofanilli, M.; Adams, D.K.; Makarova, O.V.; Zhu, P.; Li, S.; Tang, C.-M.; Stefansson, S.	2016	NA	Enumeration of circulating tumor cells (CTCs) from cancer patient blood is an established diagnostic assay used to evaluate patient status as a singleplex test. However, in the coming age of personalized medicine, multiplex analysis of patient CTCs, including proteomic and genomic techniques, will have to be integrated with CTC isolation platform technologies. Advancements in microfabrication hav…	10.1039/c5ra21524b	Scopus	AL or DYO
8429	Utilization of calcium acetate and calcium magnesium acetate for H2S removal in coal gas cleaning at high temperatures	Adánez, J.; García-Labiano, F.; De Diego, L.F.; Fierro, V.	1999	NA	The effectiveness of calcium acetate (CA) and calcium magnesium acetate (CMA) as feasible H2S capture agents was tested in an entrained flow reactor at temperatures up to 1100 °C. Both sorbents have the ability to form highly cenospheric oxide particles on heating to high temperatures. The thin, porous walls of the cenospheres make these sorbents a very attractive material to sulfur removal due t…	10.1021/ef9801367	Scopus	AL or DYO
9486	Humic acid formation in artificial soils amended with compost at different stages of organic matter evolution	Adani, F.; Spagnol, M.	2008	NA	A composting process was conducted under optimal conditions for 150 d, obtaining three biomasses at different levels of maturity: raw material (RM), fresh compost obtained after 11 d of composting (FC), and evolved compost (EC) obtained after 150 d of composting. During the composting process, HAs were extracted and fully characterized by mass balance, DRIFT, and 1H and 13C-nuclear magnetic reson…	10.2134/jeq2007.0108	Scopus	AL or DYO
10934	Experimental investigations of the minimum ignition energy and the minimum ignition temperature of inert and combustible dust cloud mixtures	Addai, E.K.; Gabel, D.; Krause, U.	2016	NA	The risks associated with dust explosions still exist in industries that either process or handle combustible dust. This explosion risk could be prevented or mitigated by applying the principle of inherent safety (moderation). This is achieved by adding an inert material to a highly combustible material in order to decrease the ignition sensitivity of the combustible dust. The presented paper dea…	10.1016/j.jhazmat.2016.01.018	Scopus	AL or DYO
8959	Anthropogenic Features	Adderley, W.P.; Wilson, C.A.; Simpson, I.A.; Davidson, D.A.	2010	NA	This chapter discusses anthropogenic features. There are many challenges in developing through micromorphology, an understanding of soils and regoliths that have been influenced by direct human interventions, the application of micromophology to Anthrosols and Technosols may lead to better understanding of both their past and future management. Various classifications for risk assessment of conta…	10.1016/B978-0-444-53156-8.00025-8	Scopus	AL or DYO
14254	Modeling traditional manuring practice: Soil organic matter sustainability of an early Shetland community?	Adderley, WP; Simpson, IA; Lockheart, MJ; Evershed, RP; Davidson, DA	2000	NA	Modeling of soil systems is an essential approach to discussions of the historical dimensions of soil sustainability, but as yet there has been no formal testing and application of such models. In this paper we first test the ability of the CENTURY agroecosystem model to predict soil organic carbon levels in anthropogenic plaggen soils from ethnographic and historical land management information …	10.1023/A:1007057531680	WOSCC	AL or DYO
14186	Phosphorus in 2D: Spatially resolved P speciation in two Swedish forest soils as influenced by apatite weathering and podzolization	Adediran, G.A.; Tuyishime, J.R.M.; Vantelon, D.; Klysubun, W.; Gustafsson, J.P.	2020	NA	The cycling and long-term supply of phosphorus (P) in soils are of global environmental and agricultural concern. To advance the knowledge, a detailed understanding of both the vertical and lateral variation of P chemical speciation and retention mechanism(s) is required, a knowledge that is limited in postglacial forest soils. We combined the use of synchrotron X-ray fluorescence microscopy with…	10.1016/j.geoderma.2020.114550	Scopus	AL or DYO
12265	Investigation of sodium silicate-derived gels as encapsulants for hazardous materials - The case of scorodite	Adelman, J.G.; Elouatik, S.; Demopoulos, G.P.	2015	NA	High content arsenic waste generated in the metallurgical industry can be converted into a synthetic mineral, scorodite, FeAsO4 2H2O, and deposited into a landfill site. Scorodite is most stable in weakly acidic to neutral pH range under oxic conditions. A novel way to enhance the range of stability for scorodite is to encapsulate it with an inert material. In this work, silicate gel is developed…	10.1016/j.jhazmat.2015.03.008	Scopus	AL or DYO
12058	Solid waste generation and characterization in the University of Lagos for a sustainable waste management	Adeniran, A.E.; Nubi, A.T.; Adelopo, A.O.	2017	NA	Waste characterization is the first step to any successful waste management policy. In this paper, the characterization and the trend of solid waste generated in University of Lagos, Nigeria was carried out using ASTM D5231-92 and Resource Conservation Reservation Authority RCRA Waste Sampling Draft Technical Guidance methods. The recyclable potential of the waste is very high constituting about …	10.1016/j.wasman.2017.05.002	Scopus	AL or DYO
12251	Performance of solid electrolyte oxygen sensor with solid and liquid reference electrode for liquid metal	Adhi, P.M.; Kondo, M.; Takahashi, M.	2017	NA	As the performance of the solid electrolyte oxygen sensor, the effects of an amount of residual air in the reference electrode (RE) on the stabilization time to an equilibrium condition was investigated for solid electrolyte oxygen sensors with solid Fe–Fe3O4RE and liquid metal Bi–Bi2O3RE in the tests in an air atmosphere with constant oxygen potential. It was found that the reduction of the volu…	10.1016/j.snb.2016.10.003	Scopus	AL or DYO
11955	Correlation of soil organic carbon and nutrients (NPK) to soil mineralogy, texture, aggregation, and land use pattern	Adhikari, G.; Bhattacharyya, K.G.	2015	NA	This work investigates the correlations existing among soil organic carbon (C), nitrogen (N), phosphorous (P), potassium (K), and physicochemical properties like clay mineralogy, textural components, soil aggregation, and land use pattern. Seven different locations were chosen in the tropical rainforest climate region of Assam, India, for the work. The soil texture classifications were clay, sand…	10.1007/s10661-015-4932-5	Scopus	AL or DYO
11796	Toxic waste spills in Côte d'Ivoire : Follow-up of the effectiveness of the cleanup operation according to residual pollution indicators	Adjir, O.; Kouamé, V.; Niangoran, C.K.; Soro, G.; Biémi, J.	2018	NA	After toxic waste spills in Abidjan in 2006, a company was commissioned by the Ivorian government to clean up contaminated sites. The objective of this study is to verify the effectiveness of the cleanup methods and techniques used by this operator, with tracer pollutants that we identified in previous studies (sulfur and chlorine). Of these two tracer pollutants, the company considered only sulf…	10.1684/ers.2018.1145	Scopus	AL or DYO
14261	Toxic waste spills in Cote d'Ivoire : follow-up of the effectiveness of the cleanup operation according to residual pollution indicators	Adjiri, O; Kouame, V; Niangoran, CK; Soro, G; Biemi, J	2018	NA	After toxic waste spills in Abidjan in 2006, a company was commissioned by the Ivorian government to clean up contaminated sites. The objective of this study is to verify the effectiveness of the cleanup methods and techniques used by this operator, with tracer pollutants that we identified in previous studies (sulfur and chlorine). Of these two tracer pollutants, the company considered only sulf…	10.1684/ers.2018.1145	WOSCC	AL or DYO
6996	Development of screening tests for hard surface cleaners: I. Artificial soil removal from linoleum surfaces	Adler, R.R.; Albin, T.B.; Finger, B.M.	1969	NA	A quantitative method for evaluating performance of hard surface cleaners has been developed based on a series of modifications of previously proposed tests. The principle involves the mechanical cleaning of artificially soiled linoleum with a Gardner Straight Line Washability Machine. A quantitative estimation of the relative cleaning efficiency is determined photometrically and results are expr…	10.1007/BF02633174	Scopus	AL or DYO
14262	DEVELOPMENT OF SCREENING TESTS FOR HARD SURFACE CLEANERS .I. ARTIFICIAL SOIL REMOVAL FROM LINOLEUM SRUFACES	ADLER, RR; ALBIN, TB; FINGER, BM	1969	NA	NA	10.1007/BF02633174	WOSCC	AL or DYO
9544	It is not Carved in Bone: Development and Plasticity of the Aged Skeleton	Agarwal, S.C.; Beauchesne, P.	2011	NA	NA	10.1002/9781444390537.ch11	Scopus	AL or DYO
14266	Bioremediation and biobeneficiation of metals	Agate, AD	2003	NA	Metals have gained unprecedented importance in the industrial revolution all over the world and with it, the efficient processes that deal with wastes from extraction of metals from ores as well as wastes from metal processing and finishing industries have gained high priority for their disposal, using cost effective and eco-friendly methods such as bioprocessing using newer applications of biote…	NA	WOSCC	AL or DYO
8745	Pulmonary stents	Aggarwal, A.; Dasgupta, A.; Mehta, A.C.	1999	NA	The term 'stent' can be defined as a conduit to establish continuity, or a channel across a narrowed area. Stents have recently been devised for the tracheobronchial (TB) tree. Indications for pulmonary stents include benign or malignant TB obstruction and tracheobronchomalacia (TBM). There are two main types of stents, silicone or tube stents and metallic stents. The latter can be balloon-expand…	10.3109/13645709909153156	Scopus	AL or DYO
12928	A new chronology based on OSL and radiocarbon dating for the archaeological settlements of Vadnagar (western India) along with magnetic and isotopic imprints of cultural sediments	Agnihotri, R.; Patel, N.; Srivastava, P.; Ambekar, A.; Arif, M.; Kumar, A.; Phartiyal, B.; Kumar, A.	2021	NA	Vadnagar town of western India (North Gujarat) possess continuous human habitation record since ~2500 years. Owing to its rich cultural heritage, the town had been visited by Chinese pilgrims including Hiuen Tsang in 640 CE. Recent archaeological excavations at Vadnagar revealed continuous sequence of seven successive cultures from the Early historic (6th century BCE to 4th century BCE) period ti…	10.1016/j.jasrep.2021.103045	Scopus	AL or DYO
10140	Split calvarial bone graft for the reconstruction of skull defects	Agrawal, A.; Garg, L.N.	2011	NA	Cranioplasty is a common, but formidable surgical procedure for neurosurgeons, in patients with scalp and / or calvarial defects. This procedure can be simple or complex. The main objectives of cranioplasty are: To achieve primary wound healing, obliterate dead space, and seal off sterile cranial areas from contaminated oronasal cavities, to restore the normal barriers protecting the intracranial…	10.4103/2006-8808.78465	Scopus	AL or DYO
13065	Prediction of void fraction and minimum fluidization velocity of a binary mixture of particles: Bed material and fuel particles	Agu, C.E.; Pfeifer, C.; Moldestad, B.M.E.	2019	NA	For operational control and design of a fluidized bed reactor containing different types of solid particles, the bed void fraction and minimum fluidization velocity are vital parameters. This paper demonstrates a method for predicting the void fraction and minimum fluidization velocity of different binary mixtures of particles with improved accuracy. A new model for predicting the void fraction i…	10.1016/j.powtec.2019.03.027	Scopus	AL or DYO
7823	Regeneration of a catalyst based on a SAPO-34 used in the transformation of methanol into olefins	Aguayo, A.T.; Gayubo, A.G.; Atutxa, A.; Olazar, M.; Bilbao, J.	1999	NA	The regeneration by coke combustion of a catalyst based on a SAPO-34 used in the transformation of methanol into olefins (ethene and propene) has been studied. It has been observed that coke combustion kinetics are strongly dependent on the nature of the coke (H/C ratio), which in turn is a consequence of the reaction conditions (especially of the water content in the feed) and of the ageing leve…	10.1002/(SICI)1097-4660(199911)74:11<1082::AID-JCTB141>3.0.CO;2-D	Scopus	Kappa 2 (AL/DYO/FP)
8338	Evaluation of supercritical fluid extraction/aminopropyl solid-phase "in-line" cleanup for analysis of pesticide residues in rice	Aguilera, A.; Rodríguez, M.; Brotons, M.; Boulaid, M.; Valverde, A.	2005	NA	Supercritical fluid extraction (SFE) and the use of aminopropyl solid-phase material for "in-line" cleanup was evaluated for residue analysis of 22 GC-amenable pesticides in wild- and white-rice samples with a fat content of 1.9 and 0.4%, respectively. After optimizing the extraction conditions on glass beads as inert material and evaluating the fat amount extracted from rice by SFE, the use of F…	10.1021/jf0518047	Scopus	AL or DYO
10815	Reclamation of coal mine spoil and its effect on Technosol quality and carbon sequestration: a case study from India	Ahirwal, J.; Kumar, A.; Pietrzykowski, M.; Maiti, S.K.	2018	NA	A field study was carried out to assess the impact of revegetation on Technosol quality in the post-mining sites (Central Coalfield Limited, India). The study evaluated community structure, biodiversity, Technosol quality, and carbon (C) dynamics in the post-mining ecosystem (PME). The multivariate statistical tool was used to identify the key soil properties, and soil quality was evaluated by us…	10.1007/s11356-018-2789-1	Scopus	AL or DYO
10840	Development of Technosol properties and recovery of carbon stock after 16 years of revegetation on coal mine degraded lands, India	Ahirwal, J.; Maiti, S.K.	2018	NA	Surface mining is recognized as one of the essential anthropogenic activities which drastically disturbs the ecosystem. To offset the impacts of surface mining, revegetation is widely used to restore the disturbed landscape. The present field study was carried out to assess the status of an ecosystem structure, soil quality and C pool of the 16-years old revegetated post-mining site and compared …	10.1016/j.catena.2018.03.026	Scopus	AL or DYO
10224	Synthesis and characterization of silver/clay nanocomposites by chemical reduction method	Ahmad, M.B.; Shameli, K.; Darroudi, M.; Yunus, W.M.Z.W.; Ibrahim, N.A.	2009	NA	Problem statement: Silver Nanoparticles (Ag-NPs) have been synthesized by using chemical reduction method into the interlayer space of a Montmorillonite (MMT) as a solid support which is used to antibacterial application and polymer nanocomposites for fabrication of medical devices. Approach: AgNO3 and NaBH4 were used as a silver precursor and reducing agent, respectively. The properties of Ag/MM…	10.3844/ajassp.2009.1909.1914	Scopus	AL or DYO
10332	Synthesis and characterization of Silver/Clay/Starch bionanocomposites by green method	Ahmad, M.B.; Shameli, K.; Yunus, W.M.Z.W.; Ibrahim, N.A.; Darroudi, M.	2010	NA	In this study, we report an effective process for preparing silver nanoparticles (Ag NPs) by using Green reduction method of AgNO3 in interlamellar space of Montmorillonite/Starch Bionanocomposites (MMT/Stc BNCs) suspension with moderate temperature. In here MMT, Starch, β-D-glucose and AgNO3 were used as a solid support, stabilizer, green reducing agent and silver precursor, respectively. Bionan…	NA	Scopus	AL or DYO
14498	REVIEW OF LANDFILLS IN EUROPE ACCORDIND TO THE EUROPEAN COMMISSIN'S POLICY IDENTIFYING EFFECTIVE CRITERIA FOR REDUCIND, REUSING, AND PROPOSING WASTE LEVELS IN THE CONSTRUCTION SECTOR	Ahmadi, HB; Sanchez-Torija, JG	2021	NA	Construction waste makes up a large part of the waste produced in Europe. Therefore, the European Commission has developed policies to create an economic cycle and increase waste recycling. These solutions have been developed reduce the destructive effects of the environment, including various certificates such as LEED in different countries to encourage building debris management. However, not a…	10.2478/jaes-2021-0001	WOSCC	AL or DYO
11065	Applications of metal-organic frameworks in adsorption/separation processes via hydrogen bonding interactions	Ahmed, I.; Jhung, S.H.	2017	NA	Because of high porosity, diverse functionalities, and easy modification, metal-organic frameworks (MOFs) have important applications in adsorption. Although there are several possible adsorption mechanisms, hydrogen bonding may be one of the significant means among them. Recently, several studies have been carried out which showed successful adsorption over MOFs through hydrogen bonding and ther…	10.1016/j.cej.2016.10.115	Scopus	AL or DYO
13199	3D printed soil analogs for modeling of coarse-grained soil behavior	Ahmed, S.S.; Martinez, A.	2020	NA	This paper presents the prospect of 3D printing technology to generate artificial soil analogs with the goal of modeling the mechanical behavior of coarse-grained soils. 3D X-ray CT scans of natural angular and rounded sand particles have been used to generate angular and rounded particle analogs using the polyjet 3D printing technology. A comparison of the scanned natural sand particles and the …	NA	Scopus	AL or DYO
10557	Soil properties are useful to examine denitrification function development in created mitigation wetlands	Ahn, C.; Peralta, R.M.	2012	NA	We investigated structural soil attributes, the development of denitrification potential (DP), and their relations in created and natural non-tidal freshwater wetlands in Virginia. Soil attributes included soil organic matter (SOM), total organic carbon (TOC), total nitrogen (TN), pH, gravimetric soil moisture (GSM), and bulk density (Db). A subset of soil attributes were analyzed across the site…	10.1016/j.ecoleng.2012.08.039	Scopus	AL or DYO
823	Diagnosis on anthrosols of Jianghan Plain based on the physical features of layered samples of soil profiles	Ai, TC; Wang, HZ; Li, C; Zhou, Y; Liu, ZY	2009	NA	NA	NA	GS	Kappa 2 (AL/DYO/FP)
12838	Effects of frame beam on structural characteristics of artificial soil on railway cut-slopes in southwestern China	Ai, X.; Sheng, M.; Su, X.; Ai, S.; Jiang, X.; Yang, S.; Huang, Z.; Ai, Y.	2021	NA	Cut-slope restoration technologies commonly used in southwest China mainly include using simple outside soil spray seeding (OSSS) techniques, or OSSS combined with an anchor frame beam. Artificial soil used in OSSS can establish a soil layer suitable for revegetation; the addition of an anchor frame beam not only fixes soil and shallow rock, it also acts to strengthen deep rock. However, there ha…	10.1002/ldr.3719	Scopus	AL or DYO
12823	Stability of artificial soil aggregates for cut slope restoration: A case study from the subalpine zone of southwest China	Ai, X.; Wang, L.; Xu, D.; Rong, J.; Ai, S.; Liu, S.; Li, C.; Ai, Y.	2021	NA	The stability of soil aggregates is regarded as the key factor for soil erosion resistance on cut slopes of engineering works in serious debris flow disaster areas. Information on the stability of soil aggregates and related physicochemical properties on cut slopes is helpful to maintain the soil quality and slope stability. Therefore, in order to evaluate the stability of artificial soil aggrega…	10.1016/j.still.2021.104934	Scopus	AL or DYO
8405	Application of magnetic and spectrometry methods in the detection of human activity in soils: A case study at the archaeological site of Kitros (Northern Greece)	Aidona, E.V.; Sarris, A.; Kondopoulou, D.; Sanakis, I.	2001	NA	In the present study the archaeological site of (Louloudies–Kitros) (northern Greece) is investigated by the use of magnetic and spectrometry geophysical methods. Soil samples were collected from several trenches within the archaeological site, as well as from radial traverses around kilns, which were used for glass production. Moreover, samples were collected from a long traverse, starting from …	10.1002/arp.168	Scopus	AL or DYO
8190	Thermochemical Hydrogen Production by the UT-3 Cycle Consisting of Br—Ca—Fe Compounds —Reaction of Ca Compounds—-	Aihara, M.; Umida, H.; Yamaquchi, K.; Tsutsumi, A.; Yoshida, K.	1988	NA	The kinetic measurement has been made for bromination of calcium oxide and hydrolysis of calcium bromide in the UT-3 thermochemical water-decomposition cycle. In this cycle, the Ca compound is used repeatedly between bromide and oxide. The compound, therefore, must be distributed in a solid structure being composed of inert materials. Four kinds of candidate materials such as SiO2, A12O3, Ti02, a…	10.1246/nikkashi.1988.2031	Scopus	Kappa 2 (AL/DYO/FP)
7059	An underground coal gasification experiment: Hoe.creek II	Aiman, W.R.; Thorsness, C.B.; Hill, R.W.; Stephens, D.R.	1980	NA	In this experiment the scheme of linked vertical wells for in-situ coal gasification was used, with an 18.3-m well spacing. The experiment took 100 days for air-flow testing, reverse-combustion linking, forward-combustion gasification, and post burn steam flow. Air was used for gasification except for a 2-day test with oxygen and steam flow. Reverse-combustion linking took 14 days at 1.6 m/day an…	10.1080/00102208008946923	Scopus	AL or DYO
7070	Mechanical properties of some marls from Israel	Aisenstein, B.; David, D.; Wiseman, G.	1966	NA	Marls containing up to 70 percent carbonate were investigated mainly in the laboratory. At natural moisture they behaved like «soft rocks», but in contact with water they behaved like highly consolidated medium to fat clays. The calcite did not seem to have any effect other than that of an inert material diluting the clay minerals. In the natural state the unconfined compressive strength was 100 …	NA	Scopus	AL or DYO
9469	Cost reduction of diaphragm wall excavation using air foam and case record	Akagi, H.; Kondo, Y.; Nakayama, T.; Naos, H.	2006	NA	A novel stabilizing liquid using air foam rather than bentonite clay slurry, i.e. an air foam suspension method, was employed in order to stabilize the trench wall surface during a diaphragm wall excavation. This method reduces the construction costs of working on an underground diaphragm wall. An air foam suspension is created by mixing excavated soil with air foam made from a surfactant. The pe…	NA	Scopus	AL or DYO
7657	Finite element analyses of the stress approx. deformation behavior considering the execution procedures during shield work	Akagi, Hirokazu; Komiya, Kazuhito	1993	NA	During shield work, the shield machine is driven forward by using the mechanical jacks behind the machine and the excavated soil in front of the cutting face is taken into the machine. In order to analyze the ground behavior during shield work considering the execution procedures, it is necessary to simulate the advance of the shield machine and the excavation. In this study, excavating elements …	10.2208/jscej.1993.481_59	Scopus	AL or DYO
14282	A petrographic study of selected soils/sediments from sixth millennium BCE levels of the Tell Kurdu site: a contribution to the definition of Technosols	Akca, E; Ozbal, R; Kadir, S; Kapur, S	2020	NA	NA	10.1007/s12520-019-00986-2	WOSCC	Kappa 1 (AL/DYO/FP)
11528	The esoteric and decorative use of bone, shell, and teeth in Australia	Akerman, K.	2018	NA	Artefacts of stone are the most enduring relics that provide evidence for the existence of human activity in time and space. Tools, weapons, utensils and ornaments made from organic materials usually disappear from the archaeological record, and, consequently, the possibility of their existence may be ignored. The importance of artefacts made from organic materials such as bone, shell, teeth, fur…	10.4324/9781315299112	Scopus	AL or DYO
7280	Use of Inert Materials in Aluminum Electrolysis.	Akhmedov, S.N.; Popova, C.V.	1983	NA	An analytic survey is made of the use of so-called inert cathodes and anodes, which are resistant to the action of molten salts and aluminum, in electrolyzer construction. It is indicated that the use of low-temperature electrolysis of the oxides leads to an increase in the corrosion resistance of the inert materials and makes it possible to introduce significant changes into the electrolyzer des…	NA	Scopus	AL or DYO
10994	On-chip storage of droplets in parylene-AF4 coated PDMS channels	Akhtar, M.; Van Den Driesche, S.; Vellekoop, M.J.	2014	NA	We present a novel microfluidic on-chip droplet storage system where droplets are generated, stored, and used as culturing chamber for bacteria. Conventionally, droplets are generated in a poly(dimethylsiloxane) (PDMS) chip. O2 and CO2 can easily propagate through this gas permeable polymer, which can be advantageous for cell-based studies. However, this permeability also has a major drawback, na…	NA	Scopus	AL or DYO
12815	Arbuscular mycorrhiza and Aspergillus terreus inoculation along with compost amendment enhance the phytoremediation of Cr-rich technosol by Solanum lycopersicum under field conditions	Akhtar, O.; Kehri, H.K.; Zoomi, I.	2020	NA	Chromium (Cr) contamination is a potential threat to the agricultural soil. Arbuscular mycorrhizal (AM) fungi have potential to remediate the heavy metal polluted soils. It was hypothesized that Cr phytoremediation potentiality of AM fungi could be enhanced in combination with saprophytic filamentous fungi and soil amendment. Tomato plants were raised in Cr polluted technosol amended with compost…	10.1016/j.ecoenv.2020.110869	Scopus	AL or DYO
12209	Influence of soil moisture on the corrosion processes of carbon steel in artificial soil: Active area and differential aeration cells	Akkouche, R.; Rémazeilles, C.; Jeannin, M.; Barbalat, M.; Sabot, R.; Refait, P.	2016	NA	Carbon steel coupons were buried for 4 months in an artificial silt loam soil initially set at 75% of saturation with a 0.01 M NaCl solution before to be subjected to wet/dry cycles. The corrosion process was monitored by electrochemical impedance spectroscopy and voltammetry around OCP. The evolutions of soil moisture and O2 concentration at the vicinity of the coupons were also recorded. For hi…	10.1016/j.electacta.2016.07.163	Scopus	Kappa 2 (AL/DYO/FP)
6718	Operating conditions of an apparatus for drying and calcination of ferric hydroxide in a fluidized bed of inert material	Aksel'rod, L.S.; Panter, G.B.	1968	NA	NA	10.1007/BF01138742	Scopus	AL or DYO
13260	Design and analysis of biomimetics based excavator bucket and tooth	Akter, A.Y.; Basak, H.	2022	NA	Within the scope of this paper, various bucket tooth designs and a biomimetic bucket design were created in order to produce a solution on digging efficiency which is one of the general problems of construction machines. These designs were inspired by giant anteater and American badger front claws. The inspiration aspect was diversified by integrating the paw and claw curves of the giant anteater…	10.1177/09544089211057645	Scopus	AL or DYO
13732	Development of nano-activated carbon and apply it for dyes removal from water	Al Jebur, L.A.; Alwan, L.H.	2022	NA	The present study investigates the production of nano-activated carbon from banana peels mixed with nylon 6.6 and polyethene. The carbonization process was carried out by mixing accurate percentages of the banana peels with different ratios of nylon 66 and a suitable amount of potassium hydroxide. The fusion carbonization, without solvents, was used in this paper to decompose the nylon mixture, r…	10.2166/wpt.2021.105	Scopus	AL or DYO
14190	Surface characteristics and bioactivity of zirconia (Y-TZP) with different surface treatments	Alagiriswamy, G.; Krishnan, C.S.; Ramakrishnan, H.; Jayakrishnakumar, S.K.; Mahadevan, V.; Azhagarasan, N.S.	2020	NA	Background: Zirconia being a bio-inert material needs to be surface treated to render it more bioactive and enhance its osseointegration potential. However, bioactivity studies focusing on the ability of sandblasting and ultraviolet photofunctionalization (UVP) surface treatments in inducing apatite precipitation using simulated body fluid (SBF) are lacking. Aim: The aim of the study was to compa…	10.4103/jpbs.JPBS_39_20	Scopus	AL or DYO
14287	ESTIMATE OF SOIL EROSION IN JORDAN BY USING GIS	Al-Alawi, MM; Abujamous, MA	2009	NA	Water erosion is a serious problem in semiarid and sub-humid regions of Jordan, mainly due to land mismanagement. The Universal Soil Loss Equation (USLE) was used to predict the annual soil loss of a representative area of about 108 ha in Balqa district before and after constructing Soil conservation structures (SCS) talk place. From soil survey reports, site information, land capability, erosion…	10.1007/978-90-481-2899-0_35	WOSCC	AL or DYO
8264	A novel approach to determine optimum switching frequency of a conventional adsorption chiller	Alam, K.C.A.; Kang, Y.T.; Saha, B.B.; Akisawa, A.; Kashiwagi, T.	2003	NA	This article investigates the effect of design parameters on the switching frequency of a conventional adsorption chiller with silica gel as adsorbent and water as adsorbate. It is well known that as the cycle time lengthens, the coefficient of performance (COP) rises but the cooling capacity lowers. Optimum cycle time is dependendent on the requirements of COP and cooling capacity. A novel simul…	10.1016/S0360-5442(03)00064-1	Scopus	AL or DYO
13929	An Autonomous Program for Crack Length Calculation in an Unsaturated Soil in 1-D Column	Alammyan, A.; Kothapalli, S.K.; Sreedeep, S.	2021	NA	Cracks are widely present in natural and engineered soils. Their presence has the potential to significantly alter both hydraulic and mechanical properties of soil, thereby causing the performance to weaken with respect to different engineering disciplines, particularly geotechnical, environmental and geological engineering. This makes the quantification and characterization of cracks important, …	10.1007/978-981-33-6370-0_57	Scopus	AL or DYO
521	Genesis and classification of oil polluted technosols in southern Tehran.	Alasvand, PA; Heidari, A	2016	NA	NA	NA	GS	AL or DYO
11675	Experimental study of the effect of conditioning on abrasive wear and torque requirement of full face tunneling machines	Alavi Gharahbagh, E.; Rostami, J.; Talebi, K.	2014	NA	One of the main operational parameters in pressurized full face soft ground tunneling with machines such as earth pressure balance (EPB) TBMs is soil conditioning. Soil conditioners which are proper foam or conditioning agents, are often injected through the cutterhead or into the cutting chamber to make the muck flowable, lower inner friction between the soil particles, control soil stickiness, …	10.1016/j.tust.2013.12.003	Scopus	AL or DYO
938	Characteristics of the acid buffer capacity and heavy metal behaviour in Urbic Anthrosols of the Ruhr area Caractéristiques des capacités de tampon acide et du …	Albert, HD	NA	NA	NA	NA	GS	AL or DYO
8369	Evalution of liquid media for fumonisin production by Fusarium moniliforme MCR 826	Alberts, J.F.; Gelderblom, W.C.A.; Marasas, W.F.O.; Rheeder, J.P.	1994	NA	Production of fumonlsins B 1 (FB 1) and B 2 (FB 2) by 5 lyophillzation batches of Fusarium moniliforme strain MRC 826 was studied in several liquid media and vermlculite supplemented with liquid media. In addition the effect of different parameters including pH, Inert material, shake versus stationary cultures as well as different carbon sources on the production of the fumonlsins were investigat…	10.1007/BF03192260	Scopus	AL or DYO
8674	The three stages in degradation of polymers—polyethylene as a model substance	Albertsson, A.‐C.; Karlsson, S.	1988	NA	Data relating to the degradative conversion of 14C present in low density polyethylene (LDPE) film to respiratory 14CO2 during a 10‐year aerated cultivation with soil are presented. The degradation was performed with two sets of LDPE samples, one without additive (PE) and the other containing UV sensitizer (NDPE). Samples were exposed to UV irradiation for 0, 7, 26, and 42 days. The degradation i…	10.1002/app.1988.070350515	Scopus	AL or DYO
9461	Development of a CaO-based CO2 sorbent with improved cyclic stability	Albrecht, K.O.; Wagenbach, K.S.; Satrio, J.A.; Shanks, B.H.; Wheelock, T.D.	2008	NA	The carbonation of CaO is an attractive method for removing CO2 from hot gas mixtures. However, regeneration and reuse of a CaO-based sorbent causes a gradual decline in absorption capacity, which ultimately limits the life of the material. Various methods have been proposed for increasing the life cycle performance of a CaO-based sorbent. Two of these methods were selected for further investigat…	10.1021/ie8007743	Scopus	AL or DYO
8879	Respiratory and dissimilatory nitrate-reducing communities from an extreme saline alkaline soil of the former lake Texcoco (Mexico)	Alcántara-Hernández, R.J.; Valenzuela-Encinas, C.; Marsch, R.; Dendooven, L.	2009	NA	The diversity of the dissimilatory and respiratory nitrate-reducing communities was studied in two soils of the former lake Texcoco (Mexico). Genes encoding the membrane-bound nitrate reductase (narG) and the periplasmic nitrate reductase (napA) were used as functional markers. To investigate bacterial communities containing napA and narG in saline alkaline soils of the former lake Texcoco, libra…	10.1007/s00792-008-0207-1	Scopus	AL or DYO
10553	Using pre-hydrated polymer to enhance soil moisture condition in arid environment	Aldakheel, Y.Y.; Zeineldin, F.	2006	NA	Agricultural polymers are known since the 1950's and their uses were limited because of the high prices. But, recent retail prices became more affordable due to extensive research and generated private sectors on this new technology. For instance, highly crossed - poly - acrylamide potassium based (HCPAM-K) hydrophilic gel, was found useful to improve water absorption capability and availability …	10.1201/9781439833421.ch14	Scopus	AL or DYO
13883	Effect of catalyst dilution and binders on the alkylation activity of USY zeolites	Aldossary, M.R.; Zholobenko, V.; Garforth, A.	2019	NA	The growing demand for higher quality gasoline coupled with stringent environmental regulations requires the reduction in aromatics, sulfur and nitrogen compounds. The alkylation process utilizes low value olefins with isobutane producing high octane gasoline that improves the refinery's profit margin. Current technologies utilize harmful homogenous catalysts (hydrofluoric or sulfuric acids) as c…	NA	Scopus	AL or DYO
13704	Fungal foraging behaviour and hyphal space exploration in micro-structured Soil Chips	Aleklett, K.; Ohlsson, P.; Bengtsson, M.; Hammer, E.C.	2021	NA	How do fungi navigate through the complex microscopic maze-like structures found in the soil? Fungal behaviour, especially at the hyphal scale, is largely unknown and challenging to study in natural habitats such as the opaque soil matrix. We monitored hyphal growth behaviour and strategies of seven Basidiomycete litter decomposing species in a micro-fabricated “Soil Chip” system that simulates p…	10.1038/s41396-020-00886-7	Scopus	AL or DYO
9778	Pyrogenic origin of carbonates: Evidence from pedoarchaeological investigations	Aleksandrovskii, A.L.	2007	NA	Comprehensive studies of ash material from buried archaeological objects of different ages and from incinerated modern plants suggest that carbonates are produced in the course of the organic matter incineration. Highly soluble potassium carbonate (K2 CO3, potash) is formed together with difficulty soluble calcium carbonate (CaCO3, calcite), and, as a rule, the content of the latter in the ash is…	10.1134/S1064229307050018	Scopus	AL or DYO
14302	Soils and cultural layers of ancient cities in the south of European Russia	Aleksandrovskii, AL; Aleksandrovskaya, EI; Dolgikh, AV; Zamotaev, IV; Kurbatova, AN	2015	NA	Antique cities in the south of European Russia are characterized by a considerable thickness of their cultural layers (urbosediments) accumulated as construction debris and household wastes. Under the impact of pedogenesis and weathering in dry climate of the steppe zone, these sediments have acquired the features of loesslike low-humus calcareous and alkaline deposits. They are also enriched in …	10.1134/S1064229315110022	WOSCC	AL or DYO
14304	Assessment and abatement of the eco-risk caused by mine spoils in the dry subtropical climate	Alekseenko, AV; Drebenstedt, C; Bech, J	2022	NA	The highly rugged mountainous land topography of the Novorossiysk industrial agglomeration (NW Caucasus, Krasnodar Krai, Russia) and arid climate limit the restoration abilities of disturbed mine lands. Abandoned waste-rock dumps of a marl quarry occupy an area of ca. 150,000 m(2) next to the cement plant, residential districts, and a commercial seaport. To assess the eco-risk, topsoil horizons o…	10.1007/s10653-021-00885-3	WOSCC	AL or DYO
11891	Environmental impact of disposal of coal mining wastes on soils and plants in Rostov Oblast, Russia	Alekseenko, V.A.; Bech, J.; Alekseenko, A.V.; Shvydkaya, N.V.; Roca, N.	2018	NA	Underground coal mining in Southern European Russia leads to soil cover destruction in areas directly occupied by spoil tips and rock dumps located nearby. Coal producing areas in Rostov Oblast were selected for a detailed consideration. Soil samples were taken from the uppermost horizons: a layer of 0–10 cm of spoil tips and surrounding areas, as well as from 1.5 m depth vertical soil profiles. …	10.1016/j.gexplo.2017.06.003	Scopus	AL or DYO
14305	Metallisation and environmental management of mining site soils	Alekseenko, VA; Pashkevich, MA; Alekseenko, AV	2017	NA	The present paper deals with the issue of technogenic metallisation of mining site soils and the biosphere as a whole. The natural biosphere metallisation has probably started long ago. It is connected with destruction of small areas with anomalously high content of metals in rocks and further migration of the released metals in the neighbouring biosphere areas. As a result, their content increas…	10.1016/j.gexplo.2016.06.010	WOSCC	AL or DYO
13217	Agrochemical State and Vertical Organization of Alluviated Soils of Saint Petersburg’s 300th Anniversary Park, Russia	Alekseev, I.; Abakumov, E.; Maksimova, E.	2020	NA	Saint Petersburg is characterized by using of alluviated artificial areas in urban planning due to limited spatial resources for residential and recreational functional zones. The study is aimed to specification of agrochemical state and vertical organization of alluviated soils of 300 th Anniversary park. Soil diagnostics revealed that studied soil referred to Urbic Technosols. pH values, both a…	10.1007/978-3-030-16091-3_11	Scopus	Kappa 2 (AL/DYO/FP)
7361	Changes in the active layer of metallic catalysts used for waste gas purification	Aleksić, B.D.; Marinova, C.S.; Aleksić, B.R.; Marković, B.Ž.; Kostov, K.L.; Kosanić, V.N.	1986	NA	Investigations of changes in the active layer of metallic catalysts used in the oxidative elimination of organic vapours from wire enamelling furnace exhaust gases were performed by microscopic and X-ray photoelectron spectroscopic methods. The results obtained indicated a lowering of the noble metal, especially platinum, concentration in the layer and an increase in the inert material on the cat…	10.1016/S0166-9834(00)81295-6	Scopus	AL or DYO
6983	Isolation and characterization of sea urchin toxin	Alender, C.B.; Feigen, G.A.; Tomita, J.T.	1965	NA	From the present results it is evident that the active principle of sea urchin toxin is a non-dialyzable, thermolabile protein. It is pH-stable, almost completely soluble in distilled water, and can be precipitated at relatively high potency in the presence of 2/3 saturated ammonium sulfate in a yield amounting to 26 per cent of the dry weight of the starting material. The potency tends to declin…	10.1016/0041-0101(65)90062-0	Scopus	AL or DYO
10083	Spatial forms of a combustion wave in energetic heterogeneous systems	Aleshin, V.V.; Mikhailov, Yu.M.	2008	NA	The effect of the content of combustible particles on the spatial forms of the combustion wave in a gasless thermite-inert material model system is studied. It is shown that the lower flammability concentration limit for this mixture is related to the formation of a three-dimensional binding percolation cluster or to a percolation phase transition. Near the lower concentration limit, the combusti…	10.1007/s10573-008-0068-z	Scopus	AL or DYO
13867	Mechanical separation of impurities in biowaste: Comparison of four different pretreatment systems	Alessi, A.; Lopes, A.D.C.P.; Müller, W.; Gerke, F.; Robra, S.; Bockreis, A.	2020	NA	Impurities in biowaste, such as plastics, glass, metals and inert material, negatively impact the operation of anaerobic digestion plants and compost quality, and have to be removed prior to the anaerobic digestion process. Different mechanical pretreatments are available for this purpose. However, data on the removal efficiencies of pretreatment systems for different types of biowaste and for di…	10.1016/j.wasman.2020.03.006	Scopus	AL or DYO
9574	Asbestos isolation	Alessio, C.; Kalamaras, G.; Pelizza, S.; Peila, D.; Testa, C.; Carlucci, P.L.	2009	NA	The Cesana road tunnel project, a 1860m long tunnel, has successfully isolate the asbestos-bearing rock masses from the tunnel. The design of the completion of Cesana tunnel through asbestos-bearing rock needs to take into account three distinct factors, namely, the design of the tunneling method, the design of underground storage cavern, and the environmental impact study of the tunnel stretch w…	NA	Scopus	Kappa 2 (AL/DYO/FP)
13361	Lead acetate ecotoxicity in tropical soils	Alexandrino, R.C.S.; Lima, F.R.D.; Martins, G.C.; Natal-da-Luz, T.; Sousa, J.P.; Guilherme, L.R.G.; Marques, J.J.	2021	NA	Lead acetate (AcPb) is an important raw material used in chemical industries worldwide. The potential toxicity of AcPb is generally attributed to the presence of Pb. However, the effect of AcPb on the environment as a whole is still poorly known. This study aimed to evaluate AcPb toxicity on three standard species of soil invertebrates and two plant species using ecotoxicology tests. Three tropic…	10.1007/s10646-021-02443-0	Scopus	AL or DYO
8804	Validation of ATS as an appropriate test soil to assess cleaning and sterilization efficacy in narrow lumened medical devices such as flexible endoscopes	Alfa, M.J.; DeGagne, P.; Olson, N.	2005	NA	There is little published data to validate that the test toil reflects in-use soiling or that suboptimal cleaning leaves bioburden or soil that is in excess of the current cleaning benchmarks. The objectives of this study were; 1) evaluate Artificial Test Soil (ATS) as an indicator of cleaning efficacy (i.e. organic soil and bioburden removal efficacy) and 2) assess the use of ATS as a "worst-cas…	NA	Scopus	AL or DYO
12425	Biopreparations - Based on Economic Mass Propagation of Certain Entomopathogens	Alfazairy, A.A.; Alfy, H.; Karam, H.H.; Zarif, G.	2014	NA	The nuclear polyhedrosis virus of the Egyptian cotton leaf worm Spodoptera littoralis (Boisd.) (SlNPV) and the entomopathogenic bacterium, Bacillus thuringiensis subsp. mexicanesis (Btm) were economically formulated in a form of a storable powder. S. littoralis larvae of 8-day-old were significantly the most preferable host larvae for economic in vivo propagation of SlNPV, followed by larvae of 9…	NA	Scopus	AL or DYO
13145	Nano and microstructure of bioglasses: In vitro and in vivo bioactivity properties	Algarni, H.; AlShahrani, I.; Ibrahim, E.H.; Eid, R.A.; Kilany, M.; Ghramh, H.A.; Shaaban, E.R.; Reben, M.; Yousef, E.S.	2019	NA	Incorporated titanium oxide to bioglasses with novel composition as: 40P2O5- 20Na2O- 10Ca(OH)2- 20CaCl2–8.0ZnO- 1.0TiO2 (labeled BGTi) was tested for its antimicrobial activity, anti-proliferative/cytotoxicity against normal and activated splenic cells in vitro, anticancer activity, in vivo immunologic and hypersensitivity responses, in vivo and in vitro cytotoxicity effects and in vitro effects …	10.1016/j.jnoncrysol.2019.02.018	Scopus	AL or DYO
14313	In-Vitro Bioactivity of Optical Glasses Containing Strontium Oxide (SrO)	Algarni, H; AlShahrani, I; Ibrahim, EH; Eid, RA; Kilany, M; Ghramh, FA; Abdellahi, MO; Sayed, MA; Yousef, E	2019	NA	In this paper, we investigate the effect of addition SrO for phosphate bioactive optical glasses (40P(2)O(5)-20Na(2)O-10Ca(OH)(2)-20CaCl(2) -8.0ZnO-2.0SrO, in mol%, labelled as BGSr) on antimicrobial activity, antiproliferative/cytotoxicity against normal and activated splenic cells in vitro. Moreover, the effect of BGSr on in vivo and in vitro cytotoxicity and in vitro effects of activated splen…	10.1166/jno.2019.2542	WOSCC	AL or DYO
14312	Silver Modified Tricalcium Phosphate for Biomedical Application: Structural Investigation and Study of Antimicrobial with Histopathological Activity	Algarni, H; AlShahrani, I; Ibrahim, EH; Eid, RA; Kilany, M; Ghramh, HA; Ali, AM; Yousef, E	2019	NA	Addition of silver oxide (Ag2O = 1.0 mol%) to 40P(2)O(5)-20Na(2)O-10Ca(OH)(2)-20CaCl(2)-9.0ZnO in mol% bioglasses (BGAg) have been prepared by melt-quench technique. The structural of present glasses investigated by using Raman spectra, scanning electron microscope (SEM), transmission electron microscope (TEM) and X-ray diffraction XRD. In the present paper, we tested antimicrobial activity, anti…	10.1166/sam.2019.3552	WOSCC	AL or DYO
14314	Structural, Thermal Stability and In Vivo Bioactivity Properties of Nanobioglasses Containing ZnO	Algarni, H; AlShahrani, I; Ibrahim, EH; Eid, RA; Kilany, M; Ghramh, HA; Sayed, MA; Reben, M; Yousef, E	2019	NA	In the present paper we prepared novel nanobioglasses with composition 40P(2)O(5)-20Na(2)O-10Ca(OH)(2)-20CaCl(2)-10ZnO in mol% (labeled BGZn) by using quenching melt fabrication. We investigate the thermal and microstructural of prepared glasses by using differential thermal analysis (DTA), X-ray diffraction (XRD), scanning electron microscope (SEM), transmission electron microscope (TEM) and Ram…	10.1166/sam.2019.3554	WOSCC	AL or DYO
13957	Silica-based bioactive glasses and their applications in hard tissue regeneration: A review	Al-Harbi, N.; Mohammed, H.; Al-Hadeethi, Y.; Bakry, A.S.; Umar, A.; Hussein, M.A.; Abbassy, M.A.; Vaidya, K.G.; Al Berakdar, G.; Mkawi, E.M.; Nune, M.	2021	NA	Regenerative medicine is a field that aims to influence and improvise the processes of tissue repair and restoration and to assist the body to heal and recover. In the field of hard tissue regeneration, bio-inert materials are being predominantly used, and there is a necessity to use bio-active materials that can help in better tissue–implant interactions and facilitate the healing and regenerati…	10.3390/ph14020075	Scopus	AL or DYO
14316	Spatial variation of carbon and nutrients stocks in Amazonian Dark Earth	Alho, CFBV; Samuel-Rosa, A; Martins, GC; Hiemstra, T; Kuyper, TW; Teixeira, WG	2019	NA	Amazonian Dark Earths (ADE) are anthropic soils that are enriched in carbon (C) and several nutrients, particularly calcium (Ca) and phosphorus (P), when compared to adjacent soils from the Amazon basin. Studies on ADE empower the understanding of complex pre-Columbian cultural development in the Amazon and may also provide insights for future sustainable agricultural practices in the tropics. AD…	10.1016/j.geoderma.2018.09.040	WOSCC	AL or DYO
10156	Survey and evaluation of household solid waste generation and compositions in Kuwait	Alhumoud, J.M.; Altawash, M.; Aljallal, L.	2007	NA	The objective of this study was to carry out a field survey of the solid waste generation profile in Kuwait. In addition, the paper examines the compatibility between household-estimated and landfill site-measured percent compositions of the daily solid waste. The true composition of daily household waste was determined via measurements of random waste trucks at the landfill sites. Hand sorting w…	10.1504/IJENVH.2007.018568	Scopus	Kappa 1 (AL/DYO/FP)
13820	Co-amended synergistic interactions between arbuscular mycorrhizal fungi and the organic substrate-induced cucumber yield and fruit quality associated with the regulation of the am-fungal community structure under anthropogenic cultivated soil	Ali, A.; Ghani, M.I.; Ding, H.; Fan, Y.; Cheng, Z.; Iqbal, M.	2019	NA	Monotonous cucumber double-cropping systems under plastic greenhouse vegetable cultivation (PGVC) previously intensified by long-term anthropogenic activities and manipulative treatments leads to a crop productivity reduction and soil biota disturbances. In this study, the role of the indigenous arbuscular mycorrhizal strain (AM: Glomus versiforme L.) and organic substrate (GS: Garlic stalk) appl…	10.3390/ijms20071539	Scopus	AL or DYO
12608	Embankment breach research: Observed internal erosion processes	Ali, A.K.; Hunt, S.L.; Tejral, R.D.	2021	NA	Internal erosion and embankment overtopping are the two most common causes of embankment dam and levee failures and incidents. Internal erosion is the removal of soil material by the flow of water through a continuous defect, cavity, or crack within a compacted fill and/or its foundation. Internal erosion initiates from vulnerabilities within the embankment. The embankment soil material plays a k…	10.13031/TRANS.13701	Scopus	AL or DYO
7564	Phytotoxicity and bioaccumulation of copper and chromium using barley (Hordeum vulgare L.) in spiked artificial and natural forest soils	Ali, N.A.; Ater, M.; Sunahara, G.I.; Robidoux, P.Y.	2004	NA	The toxicities of two heavy metals, copper (Cu2+) and chromium (Cr6+), to barley (Hordeum vulgare L.) were evaluated using two types of substrates: artificial and natural forest soils. Phytotoxicity was assessed using a standardized toxicity test. Endpoints included plant emergence and shoot and root growth. Shoot and root concentrations of Cu and Cr were also measured. Data indicated that the ro…	10.1016/S0147-6513(03)00074-5	Scopus	AL or DYO
12906	Assessment of compost and three biochars associated with Ailanthus altissima (Miller) Swingle for lead and arsenic stabilization in a post-mining Technosol	ALIDOU-ARZIKA, I.; LEBRUN, M.; MIARD, F.; NANDILLON, R.; BAYÇU, G.; BOURGERIE, S.; MORABITO, D.	2021	NA	The elevated presence of metal(loid)s in the environment significantly impacts ecosystems and human health and is generally largely due to industrial and mining activities. Thus, in the current study, we investigated and proposed an environmentally friendly method (phytomanagement) aimed at reducing the negative impacts associated with metal(loid) pollution through the use of soil amendments (bio…	10.1016/S1002-0160(21)60025-5	Scopus	AL or DYO
7875	Archaeological Investigations in Azerbaijan (1986-1990)	Aliev, I.; Goshgarli, G.	1995	NA	Archaeologists in Azerbaijan have studied the period in the middle of the first millennium B.C. which laid the economic basis of later states in the area (e.g. Atropene and Caucasian Albania) and during which nomadic peoples became settled pastoralists and arable farmers. Their work has revealed the process of transformation of temporary camps into permanent settlements, confirming ancient refere…	10.1163/157005794X00147	Scopus	AL or DYO
11384	The influence of the layer sizes on the conversion regimes realizing at layered composite synthesis	Aligozhina, K.A.; Knyazeva, A.G.	2014	NA	The composite materials with different structure find a variety of applications. However, the peculiarities of the propagation of chemical reactions between structural elements during composite material synthesis are poorly studied. This paper suggests a model describing the conjugation of structure composite elements using a solid phase reaction at the ignition from a free surface. It was establ…	10.1063/1.4901474	Scopus	AL or DYO
11192	Numerical investigation of thermophysical processes accompanying the solid-phase synthesis of a multilayer composite taking into account the melting reactive layer	Aligozhina, K.A.; Knyazeva, A.G.	2015	NA	This work presents a two-dimensional model describing the propagation of an exothermal chemical reaction in a multilayer composite. The specimen consists of two layers of inert materials with different thermophysical properties and a reagent layer between them. The reaction is initiated from free surface. The model takes into account the melting of the reagent. It was demonstrated that conversion…	10.1063/1.4932693	Scopus	AL or DYO
10907	Chemical reaction front propagation between inert materials with different properties taking into account the reagent melting	Aligozhina, K.A.; Knyazeva, A.G.	2016	NA	This work presents two-dimensional model of exothermal chemical reaction propagation at the conditions of dissimilar materials conjugation when ignition is carried out from end. The melting of the reagent is taken into account in the model. The convergence of numerical algorithm was studied. It was demonstrated that conversion regimes are different for various properties of conjugated materials. …	10.4028/www.scientific.net/KEM.685.789	Scopus	AL or DYO
10851	Modeling the solid phase reaction distribution in the case of conjugate heat exchange	Aligozhina, K.A.; Knyazeva, A.G.	2017	NA	This paper describes the model of the propagation of solid phase exothermic reaction in a layer between inert materials with various thermal and physical properties. The model is implemented numerically. The relationships between the ignition time and the model parameters, as well as the behavior of some energy characteristics under various conditions in time (heat reserve in the heated layer and…	10.1134/S0010508217040050	Scopus	AL or DYO
11978	A flexible framework for hydraulic modeling of stormwater green infrastructure performance	Alikahani, J.; Aflaki, S.; Nietch, C.; Massoudieh, A.	2017	NA	In this paper, the application of an integrated modeling system GIFMOD is presented for evaluating the effect of a green infrastructure composed of a dual rain garden system on reducing the volume and peak flow of storm runoff collected from a steep wooded area and a parking lot. The model is composed of the catchment where the runoff is generated and a detailed representation of the rain garden …	NA	Scopus	AL or DYO
14009	Modeling and Design Scenario Analysis of Long-Term Monitored Bioretention System for Rainfall-Runoff Reduction to Combined Sewer in Cincinnati, OH	Alikhani, J.; Nietch, C.; Jacobs, S.; Shuster, B.; Massoudieh, A.	2020	NA	Green infrastructure (GI) is a contemporary approach to the management of stormwater and limits its intrusion into wastewater collection systems. GI practices, such as bioretention systems, affect the local water cycle by encouraging detention, infiltration, and evapotranspiration of intercepted runoff. They may also affect water quality by either contributing nutrients to stormwater or removing …	10.1061/JSWBAY.0000903	Scopus	AL or DYO
14172	Using Image Analysis Technique to Study the Effect of Boundary and Environment Conditions on Soil Cracking Mechanism	Al-Jeznawi, D.; Sanchez, M.; Al-Taie, A.J.	2021	NA	In geotechnical engineering, there is a significant potential of using image analysis technique to study cracking soils by quantifying the characteristics of the crack network. In the current work, the image analysis process was used to obtain comprehensive information about the cracking mechanism and shrinkage during drying. Artificial soil samples investigated in the lab via desiccation tests u…	10.1007/s10706-020-01376-5	Scopus	AL or DYO
13160	Experimental studies on curling development of artificial soils	Al-Jeznawi, D.; Sanchez, M.; Al-Taie, A.J.; Zielinski, M.	2019	NA	Soil curling is an important phenomenon associated with volume changes induced by increasing soil suction upon desiccation. The study of soil behaviors associated with drying in soils (e.g. soil shrinkage, desiccation cracks and curling) has received increasing attention over the last few years, which has been mainly driven by the forecast climate change that will warm up our planet. There are si…	10.1016/j.jrmge.2019.02.006	Scopus	AL or DYO
10264	Electrical control of the superconducting-to-insulating transition in graphene-metal hybrids	Allain, A.; Han, Z.; Bouchiat, V.	2012	NA	Graphene is a sturdy and chemically inert material exhibiting an exposed two-dimensional electron gas of high mobility. These combined properties enable the design of graphene composites, based either on covalent or non-covalent coupling of adsorbates, or on stacked and multilayered heterostructures. These systems have shown tunable electronic properties such as bandgap engineering, reversible me…	10.1038/nmat3335	Scopus	AL or DYO
6857	POLY(ORGANOPHOSPHAZENES) DESIGNED FOR BIOMEDICAL USES.	Allcock, Harry R.	1977	NA	This paper reviews research work done on preparation and testing of polyorganophosphazenes which have been shown to be suitable for biomedical application. Much of this work has involved the synthesis of poly(organophosphazenes) that may be useful as (a) biologically inert materials for biomedical reconstruction or artificial organ usage; (b) polymers that will degrade slowly in the body to harml…	NA	Scopus	AL or DYO
10013	A molecular characterization of a newly discovered megafaunal fossil site in North Canterbury, South Island, New Zealand	Allentoft, M.E.; Scofield, R.P.; Oskam, C.L.; Hale, M.L.; Holdaway, R.N.; Bunce, M.	2012	NA	In January 2008 an assemblage of large fossil bones was unearthed in a field near Waikari, North Canterbury, South Island, New Zealand. We describe this new fossil site, Rosslea, and provide an inventory of the excavated material. The bones were generally well preserved although stained deep brown, typical of peat preservation. Eight Rosslea bones were 14C AMS dated and median calibrated ages ran…	10.1080/03036758.2011.574821	Scopus	AL or DYO
12480	Fluid effects on rocking foundations in difficult soil	Allmond, J.D.; Kutter, B.L.	2014	NA	By properly reducing the size of a bridge footing, rocking behavior due to seismic loading can occur about the footing base. Allowing the foundation to rock causes a natural recentering of the foundation, ultimately preserving the structural integrity of the column and reducing residual rotations of the structure. It has been shown experimentally that rocking foundations on competent soils can im…	10.4231/D3707WP53	Scopus	AL or DYO
7151	Golf course applications of near-surface geophysical methods: A case study	Allred, B.J.; Redman, J.D.; McCoy, E.L.; Taylor, R.S.	2005	NA	A case study assessment of near-surface geophysical methods in regard to golf course applications focused on electromagnetic induction (EMI) and ground penetrating radar (GPR) techniques is discussed. This investigation employed two different EMI ground conductivity meters. Two GPR systems were also tested including the evaluation of antenna center frequencies ranging from 250 to 1,000 MHz. The r…	10.2113/JEEG10.1.1	Scopus	AL or DYO
11459	Ugwuele-Uturu: A lithic exploitation site in South-East Nigeria	Allsworth-Jones, P.	2015	NA	The site of Ugwuele-Uturu was discovered in 1977 and excavated on two occasions between then and 1981. A number of general accounts were produced by the excavators, but to a large extent the site remains unpublished. No detailed account of the excavations or of the excavated material is widely available. In the meantime, controversy as to what the site represents continues, in the light of F.N. A…	10.3213/2191-5784-10274	Scopus	AL or DYO
14330	Enzyme induced cementation of biochar-intercalated soil: fabrication and characterization	Almajed, A	2019	NA	This paper presents the effect of adding biochar on the sand treated by a bio-inspired technique known as enzyme-induced carbonate precipitation (EICP). In EICP, free urease enzyme is used to accelerate the reaction between calcium chloride and urea to induce calcium carbonate precipitation in soil pores. A laboratory study was conducted to investigate the efficiency of three different biochars p…	10.1007/s12517-019-4557-z	WOSCC	AL or DYO
11441	Influence of tank bottom surface on growth and welfare of Senegalese sole (Solea senegalensis)	Almansa, C.; Oca, J.; Claramunt, J.; Reig, L.	2017	NA	Tank bottom surface is an important question to take into account in flatfish aquaculture considering the intimate contact that the fish have with it. The most usual materials in aquaculture tank surfaces are inert materials such as epoxy resins or plastics with null porosity, and cement that presents a high alkalinity, roughness and porosity. To improve the cement characteristics, silica fume ad…	10.1016/j.aquaeng.2017.07.009	Scopus	AL or DYO
12733	Diuron sorption, desorption and degradation in anthropogenic soils compared to sandy soil	Almeida, C.S.; Mendes, K.F.; Junqueira, L.V.; Alonso, F.G.; Chitolina, G.M.; Tornisielo, V.L.	2020	NA	The aim of this study was to evaluate diuron sorption, desorption and degradation in two anthropogenic soils (Terra Preta de Índio-TPI) in contrast to a sandy soil (Quartzarenic Neosol-NQo). Sorption-desorption studies were performed by the batch equilibrium method and biodegradation in biometric bottles using radiolabeled diuron in14C. Freundlich coefficient (Kf) values ranged from 13.50 to 50.4…	10.1590/S0100-83582020380100034	Scopus	Kappa 2 (AL/DYO/FP)
14334	Alternatives to manage MSW incinerator bottom ashes	Almeida, MF; Lopes, H	1998	NA	When incineration is the main solution to manage municipal solid waste (MSW), bottom ash (MSWBA) is the most voluminous residue produced. In consequence, if no application is found to it, large volume of landfill sites must be used to dispose of MSWBA conveniently. This work assumes some alternatives to manage this residue and using a sample explores them. The results include size distribution, c…	NA	WOSCC	AL or DYO
10011	Effect of glass ceramic crystallinity on the formation of simulated apatite layers	Almeida, N.A.F.; Fernandes, M.H.V.	2006	NA	In silicate glasses the kinetics of apatite layer formation is usually rapid but the adhesion to the base glass is poor. Glass ceramics promote a stronger bonding between layer and substrate but decrease the rate of the apatite layer formation. In this work a glass of composition (wt%) 54,89%C 3P-24,81%SiO2-20,30%MgO has been studied. This glass was heat treated at four temperatures (840°C, 870°C…	10.4028/www.scientific.net/msf.514-516.1039	Scopus	Kappa 2 (AL/DYO/FP)
11028	Use of municipal solid waste compost to reclaim limestone quarries mine spoils as soil amendments: Effects on Cd and Ni	Almendro-Candel, M.B.; Navarro-Pedreño, J.; Jordán, M.M.; Gómez, I.; Meléndez-Pastor, I.	2014	NA	The use of composted municipal solid waste (MSWC) in restoration of quarries in Mediterranean environments was checked in order to evaluate the mobility of Cd and Ni in a technosol. The experiment was done simulating a topsoil (0-30. cm) formed by limestone outcrops and the addition in the 0-15. cm of MSWC. The availability for plants of these heavy metals in the soil and their presence in the le…	10.1016/j.gexplo.2013.11.002	Scopus	AL or DYO
11463	The permeability of composite soils	Al-Moadhen, M.M.; Clarke, B.G.; Chen, X.	2018	NA	Many natural soils (e.g. glacial tills, residual soils and alluvial soils) and artificial soils (e.g. engineered fill and environmental barriers) are composite soils formed of a range of particle sizes and types. These soils are often difficult to sample and test when following standard site investigation practice; thus, it is necessary to resort to empirical correlations, most of which were deve…	10.1680/jenge.18.00030	Scopus	AL or DYO
12775	Geotechnical Characterization and Applications of Riyadh Metro Tunnel Boring Machine Excavated Material (TBMEM)	Alnuaim, A.	2021	NA	The Riyadh city is witnessing one of the most significant infrastructure projects in its history. The 22.5 billion dollars and 180 km in total length Riyadh Metro project will be constructed using different tunnelling methods: 10 m diameter tunnel boring machine (TBM), cut and cover, and new Austrian tunnelling method (NATM). About 35 km will be constructed using 10 m diameter TBMs, which will pr…	10.1088/1755-1315/727/1/012010	Scopus	AL or DYO
12743	Sustainable application of processed TBM excavated rock material as green structural concrete aggregate	Alnuaim, A.; Abbas, Y.M.; Iqbal Khan, M.	2021	NA	In this study, we investigate the potential use of the material excavated by tunnel boring machines (TBMs) as structural concrete aggregate. Accordingly, several experimental and statistical investigations on the mechanically and thermally processed material were carried out. The raw TBM excavated material contained a considerable amount of macro–micro quartz sand. Additionally, the poor-grain si…	10.1016/j.conbuildmat.2020.121245	Scopus	AL or DYO
12052	Development of correlations for predicting hydrodesulfurization of straight-run gasoil by factorial model	Alonso, F.; Ancheyta, J.	2018	NA	The application of factorial experimental design is reported in order to evaluate the effect of operating conditions on hydrodesulfurization (HDS) activity evaluated at micro-reaction scale. Reaction temperature, liquid hourly space-velocity (LHSV), amount of catalyst loaded to the reactor, reactor mode of operation (down-flow and up-flow), and catalytic bed dilution with inert material were stud…	10.1016/j.cattod.2017.07.001	Scopus	AL or DYO
14340	Application of Plant and Earthworm Bioassays for Ecotoxicological Assessment of Hydrocarbon-Contaminated Soil Recovery	Alrumman, SA	2021	NA	Bioremediation offers an attractive and environmentally friendly solution for clearing soil hydrocarbon contamination. The efficiency and completion of remediation must be assessed using environmental risk assessment criteria. As a result, toxicological indicators have become essential for evaluating the recovery of contaminated soils to support traditional chemical analyses. In this study, the r…	10.1007/s13369-020-04883-y	WOSCC	AL or DYO
13466	Impact of vehicular movement on road dust resuspension and spatiotemporal distribution of particulate matter during construction activities	Alshetty, D.; Nagendra, S.M.S.	2022	NA	This paper presents the characteristics of ambient particulate matter (PM), resuspendable road dust and PM mass deposition in the human respiratory tract during preconstruction and construction phases. PM Emission Rates (PMER) due to resuspension and spatiotemporal distribution were estimated and compared on construction roads (CR) and non-construction roads (NCR) for both phases. The constructio…	10.1016/j.apr.2021.101256	Scopus	AL or DYO
11576	Automation of measuring actual productivity of earthwork in urban area, a case study from Montreal	Alshibani, A.	2018	NA	The construction of a new facility in an urban area, such as a downtown area, involves considerable earthwork excavation most of the time. Measuring the actual productivity of earthwork operations that involve heavy machinery can be a complex task for project managers. The complexity contributes to the impact of the many factors involved, the required accuracy, and the uncertainties associated wi…	10.3390/buildings8120178	Scopus	AL or DYO
12836	Critical assessment of rapid methods to qualify supplementary cementitious materials for use in concrete	Al-Shmaisani, S.; Kalina, R.D.; Ferron, R.D.; Juenger, M.C.G.	2022	NA	In this study, several tests for supplementary cementitious materials (SCMs) were evaluated to find the best methods to rapidly screen out inert materials, measure overall reactivity, and differentiate between pozzolanicity and latent hydraulicity. The R3 matrix and lime reactivity tests were found to be the most effective at quickly screening out inert materials. However, slow-reacting materials…	10.1016/j.cemconres.2021.106709	Scopus	AL or DYO
14293	Geotechnical applications for engineered soil-waste compost mixtures	Al-Tabbaa, A; Nicholson, EJ	1998	NA	The compaction and strength behaviour of a number of engineered soil-waste compost mixtures was investigated for possible geotechnical applications. Different engineered soils consisting of a mixture of sand and clay and two compost types with different properties were used. The results showed that, in general, as the compost content increased the optimum moisture content increased and both the m…	NA	WOSCC	AL or DYO
12179	A peculiar case of a retained inert piece of fireworks as an intraocular foreign body in the anterior chamber	Al-Tamimi, E.R.	2014	NA	This is a descriptive case report of a seven-year-old boy presented in January 2007 with decreased vision in the right eye, for 2. months after sustaining a trauma while he was playing with fireworks during the Eid holiday. He was treated in a suburban hospital for corneal laceration and was prescribed a topical antibiotic and a topical steroid. When the child presented to us, a slit lamp examina…	10.1016/j.sjopt.2013.06.005	Scopus	AL or DYO
13124	In Situ Detection of Tree Root Systems under Heterogeneous Anthropogenic Soil Conditions Using Ground Penetrating Radar	Altdorff, D.; Botschek, J.; Honds, M.; Van Der Kruk, J.; Vereecken, H.	2019	NA	Tree roots can cause damage to surface and subsurface infrastructure. Hence, timely detection of root system architecture (RSA) is needed to reduce conflict between trees and man-made facilities. Because excavation is expensive and often restricted, noninvasive detection of RSA by ground penetrating radar (GPR) is a promising technique. Although several studies have proven the ability of GPR for …	10.1061/(ASCE)IS.1943-555X.0000501	Scopus	Kappa 2 (AL/DYO/FP)
8297	Cytotoxicity of Degutan surfaces of different roughness using fibroblast (BALB 3T3) and osteoblast (hFOB 1.19) cell cultures	Altvater, T.; Hendrich, C.; Noth, U.; Rader, C.P.; Stach, R.; Schutze, N.; Eulert, J.; Thull, R.	2000	NA	The cytotoxicity of Degutan surfaces with different degrees of roughness, and the effect of surface structures on osteoblast proliferation and differentiation, was investigated with standardised cell culture systems. Fibroblast cell lines (BALB/3T3) and osteoblast cell lines (hFOB 1.19) were used. The number and variability of the cells were determined for assessment of proliferation and alkaline…	10.1515/bmte.2000.45.9.238	Scopus	AL or DYO
14100	Investigating arsenic toxicity in tropical soils: A cell cycle and DNA fragmentation approach	Alvarenga, I.F.S.; dos Santos, F.E.; Silveira, G.L.; Andrade-Vieira, L.F.; Martins, G.C.; Guilherme, L.R.G.	2020	NA	Arsenic (As) is a metalloid and a toxicant that is found naturally in many environmental compartments, soils included. Soils with high levels of As occur worldwide and might pose a threat not only to humans, but also to many ecosystems. Considering the scarcity of studies regarding cytogenotoxic effects of model plants in As-contaminated soil, mainly in tropical areas, this study proposes the use…	10.1016/j.scitotenv.2019.134272	Scopus	AL or DYO
10627	Evaluation of chemical and ecotoxicological characteristics of biodegradable organic residues for application to agricultural land	Alvarenga, P.; Palma, P.; Gonçalves, A.P.; Fernandes, R.M.; Cunha-Queda, A.C.; Duarte, E.; Vallini, G.	2007	NA	The use of organic waste and compost as a source of organic matter and nutrients is a common practice to improve soil physico-chemical properties, meanwhile reducing the need for inorganic fertilisers. Official guidelines to assess sewage sludge and compost quality are mostly based on total metal content of these residues. Measurement of the total concentration of metals may be useful as a genera…	10.1016/j.envint.2006.11.006	Scopus	AL or DYO
12904	Environmental impact of exceptional quality biosolids use in Urban agriculture	Alvarez-Campos, O.; Evanylo, G.K.	2019	NA	Exceptional quality (EQ) biosolids may be used to rehabilitate anthropogenic soils for urban agriculture, but research on the environmental ramifications of applying biosolids at rates to improve such degraded urban soils is scarce. The objective of our study was to compare the impacts of EQ biosolids and inorganic fertilizer applied for rehabilitating anthropogenic soils on potential nitrogen (N…	10.2134/jeq2019.04.0181	Scopus	AL or DYO
13126	Plant available nitrogen estimation tools for a biosolids-amended, clayey urban soil	Alvarez-Campos, O.; Evanylo, G.K.	2019	NA	Improving mineralizable N estimates from exceptional quality (eq) biosolids products is important for making more reliable N recommendations to rehabilitate disturbed urban soils for vegetative production. The objectives of this study were to compare the N fertilizer equivalency method and several chemical (NH4–N, NO3–N, total N, and organic N) and biological (7 d anaerobic incubation [7-AI] and …	10.2136/sssaj2018.11.0441	Scopus	AL or DYO
13913	The role of soil clays in mitigating or exacerbating impacts to fertility in crude oil-contaminated sites	Álvarez-Coronel, G.; Domínguez-Rodríguez, V.-I.; Adams, R.H.; Palma-López, D.J.; Zavala-Cruz, J.	2020	NA	About two-thirds of crude oil is produced in countries with tropical and subtropical climates. Many sites in these regions have been threatened by oil spills that can adversely affect soil physical, chemical and biological properties. In some tropical countries, such as Mexico, Venezuela, India, and Nigeria, studies have been conducted to evaluate the effects of petroleum spills on soil fertility…	NA	Scopus	AL or DYO
14027	Ecotoxicological assessment of Fluazuron: effects on Folsomia candida and Eisenia andrei	Alves, P.R.L.; Bandeira, F.O.; Giraldi, M.; Presotto, R.; Segat, J.C.; Cardoso, E.J.B.N.; Baretta, D.	2019	NA	The cattle production in Brazil has increased considerably in the last years, mainly due to the control of parasite infestation of the animals, which cause loss of productivity to the sector. Fluazuron is an active ingredient (a.i.) of the benzoylurea class used to control ticks in cattle. As this a.i. has been found unchanged in animal feces, which may present a risk to edaphic organisms, this s…	10.1007/s11356-018-4022-7	Scopus	AL or DYO
9863	Earthworm ecotoxicological assessments of pesticides used to treat seeds under tropical conditions	Alves, P.R.L.; Cardoso, E.J.B.N.; Martines, A.M.; Sousa, J.P.; Pasini, A.	2013	NA	Ecotoxicological laboratory tests (lower-tier tests) are fundamental tools for assessing the toxicity of pesticides to soil organisms. In this study, using these tests under tropical conditions, we quantified the impact of the insecticides imidacloprid, fipronil, and thiametoxam, and the fungicides captan and carboxin+thiram, all of which are used in the chemical treatment of crop seeds, on the s…	10.1016/j.chemosphere.2012.11.046	Scopus	AL or DYO
11471	Seed dressing pesticides on springtails in two ecotoxicological laboratory tests	Alves, P.R.L.; Cardoso, E.J.B.N.; Martines, A.M.; Sousa, J.P.; Pasini, A.	2014	NA	Terrestrial ecotoxicological tests are powerful tools for assessing the ecological risks that pesticides pose to soil invertebrates, but they are rarely used to evaluate seed dressing pesticides. This study investigated the effects of seed dressing pesticides on survival and reproduction of Folsomia candida (Collembola), using standardized ecotoxicological tests (after ISO guidelines with few ada…	10.1016/j.ecoenv.2014.04.010	Scopus	AL or DYO
12494	Ecotoxicological impact of arsenic on earthworms and collembolans as affected by attributes of a highly weathered tropical soil	Alves, P.R.L.; da Silva, E.B.; Cardoso, E.J.B.N.; Alleoni, L.R.F.	2018	NA	High levels of heavy metals in soils may impose serious impacts on terrestrial organisms. In Brazil, the prevention values for evaluating the ecological risk of these elements are based only on soil chemical analyses and/or on data from ecotoxicological assays performed in soils of temperate regions. However, the attributes of the Brazilian highly-weathered tropical soils can influence the availa…	10.1007/s11356-016-6839-2	Scopus	AL or DYO
11790	Ecotoxicological characterization of sugarcane vinasses when applied to tropical soils	Alves, P.R.L.; Natal-da-Luz, T.; Sousa, J.P.; Cardoso, E.J.B.N.	2015	NA	The impact of sugarcane vinasse on soil invertebrates was assessed through ecotoxicological assays. Increasing concentrations of two vinasses from different distillery plants (VA and VB), and a vinasse from a laboratory production (VC), were amended on two natural tropical Oxisols (LV and LVA) and a tropical artificial soil (TAS) to characterize the effects of the vinasses on earthworms (. Eiseni…	10.1016/j.scitotenv.2015.03.150	Scopus	AL or DYO
7262	Modelling of the sulphation of calcined limestone and dolomite-a gas-solid reaction with structural changes in the presence of inert solids	Alvfors, P.; Svedberg, G.	1988	NA	The partially sintered spheres model is further developed to account for the influence of inert material present in the solid reactant. This model is applicable, for example, to the sulphation of CaO with a variable amount of inert material. An example is the reaction between calcined dolomite, CaO·MgO, and SO2, when used as an SO2 sorbent in a boiler furnace. The results show that the rate of re…	10.1016/0009-2509(88)85078-4	Scopus	Kappa 2 (AL/DYO/FP)
7799	Modelling of the simultaneous calcination, sintering and sulphation of limestone and dolomite	Alvfors, P.; Svedberg, G.	1992	NA	The partially sintered spheres model, describing the sulphation of a sorbent particle consisting of CaO and inert content, is incorporated in a model taking into account the calcination of the limestone or dolomite and the sintering of the nascent oxide resulting from the calcination. The model is applicable, for example, to the sulphation of limestone or dolomite when injected into the furnace o…	10.1016/0009-2509(92)80308-Y	Scopus	AL or DYO
14353	MODELING OF THE SIMULTANEOUS CALCINATION, SINTERING AND SULFATION OF LIMESTONE AND DOLOMITE	ALVFORS, P; SVEDBERG, G	1992	NA	The partially sintered spheres model, describing the sulphation of a sorbent particle consisting of CaO and inert content, is incorporated in a model taking into account the calcination of the limestone or dolomite and the sintering of the nascent oxide resulting from the calcination. The model is applicable, for example, to the sulphation of limestone or dolomite when injected into the furnace o…	10.1016/0009-2509(92)80308-Y	WOSCC	AL or DYO
8776	Orientation and ingestion rates of larval Anopheles albimanus in response to floating particles	Aly, C.; Mulla, S.	1986	NA	Response of fourth‐instar larvae of Anopheles albimanus Wiedemann (Diptera: Culicidae) to food and inert particles floating at the water surface was studied. In a choice test, larvae aggregated at powdered organic materials (blood meal, liver powder, alfalfa flour and wheat flour) but not at inert materials (kaolin, chalk or charcoal). Larvae responded positively to proteins as well as some carbo…	10.1111/j.1570-7458.1986.tb02191.x	Scopus	AL or DYO
14354	Effect of herbicides on glutathione s-transferases in the earthworm, Eisenia fetida	Aly, MAS; Schroder, P	2008	NA	Aim and Background. Earthworms have been studied as a readily available, easily maintainable and cheap test species for assessing chemical pollution, and may be an alternative to in vivo rodent bioassays. The current investigation aims to characterize detoxification enzymes in Eisenia fetida and stress response against two herbicides with different modes of action, namely, fenoxaprop and metolach…	10.1065/espr2007.02.385	WOSCC	AL or DYO
13801	Assessment of short-term effects of pollution accident on fisheries in river nile, Egypt	Aly, W.; Shalloof, K.A.S.	2019	NA	This study outlines the immediate impact on local fisheries of the incident that took place on 21st April 2015. A barge capsized in the Nile in Upper Egypt’s Qena governorate after colliding with the foundations of the city's Dandara Bridge. The capsized barge was carrying 500 tons of phosphate (pre-industrial, inert material) for processing in a local factory. The study aimed to record any appar…	10.21608/ejabf.2019.44642	Scopus	AL or DYO
11521	Photodegradation of chlorpyrifos with humic acid-bound suspended matter	Amarathunga, A.A.D.; Kazama, F.	2014	NA	Land exploitation in several developing countries, including tropical areas, has caused a rapid change of the landscape, from forest to farms. This has led to an increase of pesticide use and concentration of suspended matter in river waters, which may cause soil erosion of these areas. Humic acid (HA), one of the main components in the soil particulate organic matter, has a positive effect on th…	10.1016/j.jhazmat.2014.08.063	Scopus	AL or DYO
10076	Generation, characteristics and energy potential of solid municipal waste in Nigeria	Amber, I.; Kulla, D.M.; Gukop, N.	2012	NA	The generation, characteristics and energy potential of municipal solid waste for power generation in Nigeria is presented in this paper. Nigeria generates 0.44-0.66 kg/capita/day of MSW with a waste density of 200-400 kg/m3 leading to large volumes of poorly managed waste. The direct burning of these wastes as a waste management option in the open air at elevated temperatures liberates heat ener…	10.17159/2413-3051/2012/v23i3a3172	Scopus	AL or DYO
10155	Numerical evaluation of the energetic performances of structured and random packed beds in regenerative thermal oxidizers	Amelio, M.; Morrone, P.	2007	NA	Regenerative thermal oxidizers (RTO) can be conveniently used to control volatile organic components (VOC) emissions, because of their thermal efficiency and cost effectiveness. In the RTO technology, beds of inert material are used in order to heat the polluted air by cooling burnt gases, through a sequence of cyclic operations which cut the fuel requirements. A computational 1D unsteady model, …	10.1016/j.applthermaleng.2006.10.016	Scopus	AL or DYO
10065	Chapter 6 Combining Biomarker with Stable Isotope Analyses for Assessing the Transformation and Turnover of Soil Organic Matter	Amelung, W.; Brodowski, S.; Sandhage-Hofmann, A.; Bol, R.	2008	NA	Soil organic matter (SOM) consists of a vast range of biomolecules, but their individual contribution to the biogeochemical cycling of nutrients and CO2 release has eluded researchers. Here, we review the current knowledge on combining biomarker with stable isotope analyses for identifying the mechanisms and rates of SOM genesis and transformation. After an overview of the major biomarkers that a…	10.1016/S0065-2113(08)00606-8	Scopus	AL or DYO
14359	COMBINING BIOMARKER WITH STABLE ISOTOPE ANALYSES FOR ASSESSING THE TRANSFORMATION AND TURNOVER OF SOIL ORGANIC MATTER	Amelung, W; Brodowski, S; Sandhage-Hofmann, A; Bol, R	2008	NA	Soil organic matter (SOM) consists of a vast range of biomolecules, but their individual contribution to the biogeochemical cycling of nutrients and CO2 release has eluded researchers. Here, we review the current knowledge on combining biomarker with stable isotope analyses for identifying the mechanisms and rates of SOM genesis and transformation. After an overview of the major biomarkers that a…	10.1016/S0065-2113(08)00606-8	WOSCC	AL or DYO
11746	Solid waste composition, material recovery and climate change. The case of accra polytechnic	Amfo-Otu, R.; Kumi, J.A.; Kwakye, F.	2015	NA	It is an undeniable fact that waste management poses huge challenges to city authorities and educational institutions are not exempted. The study examined the solid waste composition, material recovery and implication for climate change in a tertiary institution. Solid wastes were collected from all the departments for sorting and weighing of components using a spring balance for two weeks. The c…	NA	Scopus	AL or DYO
14360	Soil Organic Carbon Prediction by Vis-NIR Spectroscopy: Case Study the Kur-Aras Plain, Azerbaijan	Amin, I; Fikrat, F; Mammadov, E; Babayev, M	2020	NA	Visible and near infrared (Vis-NIR) spectroscopy is a rapid, accurate, cost-effective, and nondestructive alternative method for soil analysis. The aim of this study was to examine the potential of Vis-NIR spectroscopy to predict soil organic carbon (SOC) content. In total, 194 soil samples were collected from 46 soil profiles in the Kur-Aras plain dominated by Calcisols, Gleysols, and Anthrosols…	10.1080/00103624.2020.1729367	WOSCC	AL or DYO
12254	Enhanced cell adhesion on bioinert ceramics mediated by the osteogenic cell membrane enzyme alkaline phosphatase	Aminian, A.; Shirzadi, B.; Azizi, Z.; Maedler, K.; Volkmann, E.; Hildebrand, N.; Maas, M.; Treccani, L.; Rezwan, K.	2016	NA	Functional bone and dental implant materials are required to guide cell response, offering cues that provide specific instructions to cells at the implant/tissue interface while maintaining full biocompatibility as well as the desired structural requirements and functions. In this work we investigate the influence of covalently immobilized alkaline phosphatase (ALP), an enzyme involved in bone mi…	10.1016/j.msec.2016.06.056	Scopus	AL or DYO
11220	Problems Sealing the Composite in an Artificial Soil Foundations and Embankments and Their Solutions	Aminova, L.I.; Dobud'Ko, O.V.	2018	NA	The article suggests, in the absence of federal standards, a method to determine the compaction parameters, which is based on years of research on compaction of composite soils in embankments. We found the interrelation of compaction parameters and physical characteristics of the composite soil components. The principle of calculating the maximum density of composite soils by their physical chara…	10.1088/1757-899X/463/4/042017	Scopus	AL or DYO
9645	Agronomic and taxonomic consequences of agricultural use of marginal soils in Argentina	Amiotti, N.M.; Villamil, M.B.; Darmody, R.G.	2012	NA	Expansion of the agricultural frontier over marginal soils leaves a signifi cant environmental imprint on the southern semiarid region of the Argentina pampas. A chronosequence of anthropogenic soils in a cultivated area was investigated to determine the role of human actions on the development of a highly compacted horizon below the plow layer observed during a detailed soil survey in Villarino …	10.2136/sssaj2011.0306	Scopus	AL or DYO
7367	Comparison of chronic toxicity of Lindane (γ-HCH) to Enchytraeus albidus in two soil types: The influence of soil pH	Amorim, M.J.; Sousa, J.P.; Nogueira, A.J.A.; Soares, A.M.V.M.	1999	NA	In this study the influence of soil pH on the reproductive output of Enchytraeus albidus with and without the presence of a chemical agent in two different soil types was investigated. Three experiments were performed: experiment 1, in artificial soil only with pH manipulation; experiment 2, in artificial soil with pH manipulation and incorporation of lindane; experiment 3, where two different so…	NA	Scopus	AL or DYO
10303	Enchytraeid reproduction tests	Amorim, M.J.B.; Kuperman, R.; Römbke, J.	2009	NA	The Enchytraeid Reproduction Test was added to the test set for the ecotoxicological characterization of wastes as a method for assessing the hazard potential of wastes to terrestrial invertebrates. The method used was an adaptation of the ISO 16387 Guideline. This test was performed with three waste materials identified as INC, SOI, and WOO, diluted with OECD artificial soil to prepare the expos…	10.1007/978-0-387-88959-7_18	Scopus	AL or DYO
9439	Avoidance test with Enchytraeus albidus (Enchytraeidae): Effects of different exposure time and soil properties	Amorim, M.J.B.; Novais, S.; Römbke, J.; Soares, A.M.V.M.	2008	NA	Enchytraeids are ecologically relevant soil species and are commonly used in standardized toxicity tests. Their rapid reaction to a chemical exposure can be used as a toxicological measurement endpoint that assesses the avoidance behavior. The objectives of this investigation were to determine the effects of soil properties on the avoidance behavior of Enchytraeus albidus and to optimize the dura…	10.1016/j.envpol.2007.10.028	Scopus	AL or DYO
14363	Comparison of chronic toxicity of Lindane (gamma-HCH) to Enchytraeus albidus in two soil types: the influence of soil pH	Amorim, MJ; Sousa, JP; Nogueira, AJA; Soares, AMVM	1999	NA	In this study the influence of soil pH on the reproductive output of Enchytraeus albidus with and without the presence of a chemical agent in two different soil types was investigated. Three experiments were performed: experiment 1, in artificial soil only with pH manipulation; experiment 2, in artificial soil with pH manipulation and incorporation of lindane; experiment 3, where two different so…	NA	WOSCC	Kappa 2 (AL/DYO/FP)
6979	Ignition of solid explosives by the heat of dry friction	Amosov, A.P.; Bostandzhiyan, S.A.; Kozlov, V.S.	1972	NA	1. The ignition of solid explosives by the heat of dry friction during slipping at a constant velocity of the half-space of an inert material along the half-space of an explosive was considered theoretically. 2. Solid explosives were divided into two groups according to the magnitude of specific friction force. The temperature dependence of the friction force was taken into account. 3. The conjug…	10.1007/BF00742304	Scopus	AL or DYO
12222	Geochemical Assessment of Two Excavated Mass Graves in Rwanda: A Pilot Study	Amuno, S.A.; Amuno, M.M.	2014	NA	Necrosols are a unique category of anthropogenic soils that are associated with excavated cemeteries or graveyards. In spite of the growing number of cemeteries and burial sites found across urban and rural areas globally, scientific information regarding the contamination potential of this category of soils is relatively scarce and not properly understood. The purpose of this study is to fill th…	10.1080/15320383.2013.786021	Scopus	AL or DYO
11933	Preparation and properties of octogen-based nanocomposite particles	An, C.; Guo, W.; Li, H.; Wang, J.; Geng, X.	2014	NA	An inert material, resorcinol formaldehyde (RF), was introduced to prepare octogen (HMX)-based nanocomposite particles by combining sol-gel and spray drying processes. Scanning electron microscopy (SEM), X-ray diffraction (XRD), and Fourier transformation infrared spectroscopy were used to characterize the samples. Moreover, we determined the impact sensitivity of the samples using a drop hammer …	10.1615/IntJEnergeticMaterialsChemProp.2014010355	Scopus	AL or DYO
13257	A proposed method to determine in-situ shear modulus and shear strain decay curves in different structured soil	An, R.; Kong, L.; Guo, A.; Zhang, X.	2019	NA	This paper illustrates the application of the self-boring pressuremeter test and the seismic dilatometer test to acquire the in-situ decay curves of stiffness with shear strain level (G-γ decay curves) of three types of structural soil, which are granite residual soil, structural soft soil and expansive soft rock. The proposed approach in combines the functions of SBPT and SDMT to provide the hig…	10.1051/e3sconf/20199218004	Scopus	AL or DYO
12388	A proposed method to determine in-situ shear modulus and its degradation for granite residual soil and the suitability analysis	An, R.; Kong, L.-W.; Li, C.-S.; Guo, A.-G.	2018	NA	The self-boring pressure meter tests (SBPT) and seismic dilatometer tests (SDMT) are conducted in the granite residual soil to obtain the in-situ shear modulus and shear modulus degradation. The shear modulus decay by shear strain was measured by resonant column tests(RCT), and the approximate in-situ shear modulus decay curves were deduced from the data of RCT and SDMT to analyze the suitability…	10.16285/j.rsm.2018.0432	Scopus	AL or DYO
14070	Effects of drilling disturbance and unloading lag on in-situ mechanical characteristics of granite residual soil	An, R.; Li, C.-S.; Kong, L.-W.; Guo, A.-G.	2020	NA	The granite residual soil is a kind of special structural soil with both engineering and fabric characteristics of clay and coarse grained soil. Its engineering performance is generally susceptible to disturbance damage and excavation unloading, which may lead to engineering disasters. Through the comparison tests of SBPT and PMT in different predrilling unloading lag time in a typical layer of g…	10.11779/CJGE202001012	Scopus	AL or DYO
7355	Assessing soil ecotoxicity of methyl tert-butyl ether using earthworm bioassay; closed soil microcosm test for volatile organic compounds	An, Y.-J.	2005	NA	An earthworm bioassay was conducted to assess ecotoxicity in methyl tert-butyl ether (MTBE)-amended soils. Ecotoxicity of MTBE to earthworms was evaluated by a paper contact method, natural field soil test, and an OECD artificial soil test. All tests were conducted in closed systems to prevent volatilization of MTBE out of test units. Test earthworm species were Perionyx excavatus and Eisenia and…	10.1016/j.envpol.2004.08.012	Scopus	AL or DYO
9797	The collembola Lobella sokamensis juvenile as a new soil quality indicator of heavy metal pollution	An, Y.-J.; Kim, S.W.; Lee, W.-M.	2013	NA	We propose Lobella sokamensis Deharveng and Weiner, 1984 juvenile as a new soil quality indicator to assess heavy metal polluted soils. L. sokamensis is a collembola commonly found with earthworms, and it plays a key role in decomposing dead earthworms. The soil quality assessment of cadmium (Cd), copper (Cu), antimony (Sb), and zinc (Zn) on the survival of L. sokamensis adults were performed in …	10.1016/j.ecolind.2012.11.017	Scopus	AL or DYO
9235	Fridericia peregrinabunda (Enchytraeidae) as a new test species for soil toxicity assessment	An, Y.-J.; Yang, C.-Y.	2009	NA	The present study proposes Fridericia peregrinabunda (Michaelsen, 1913) as a new test species for assessment of soil ecotoxicity. Fridericia is the richest genus in the Enchytraeidae family (Oligochaeta: Annelida: Clitellata: Enchytraeidae), and widely distributed. The acute toxicity of cadmium (Cd) and antimony (Sb) on the survival of F. peregrinabunda were investigated in laboratory experiments…	10.1016/j.chemosphere.2009.07.013	Scopus	Kappa 2 (AL/DYO/FP)
7341	Face stability in slurry and EPB shield tunnelling	Anagnostou, G.; Kov, K.	1996	NA	Tunnel construction in saturated soils is often conducted using closed shields. These allow control of surface settlement and limit the use of tunnel face failure through continuous support of the face. Slurry shields use a bentonite suspension as supporting fluid. Earth pressure shields use freshly excavated soil to provide continuous support. The support force of slurry and the effects of slurr…	NA	Scopus	AL or DYO
10329	Influence of chlorides, nitrate and sulphate media on corrosion behaviour of TiO2 particulate reinforced Al-6061 composites	Ananda Murthy, H.A.; Sanaulla, P.F.; Bheema Raju, V.	2010	NA	The corrosion behaviour of Al 6061-TiO2 particulate composites in chloride, nitrate, sulphate and acidic media has been studied in the present investigation. The unreinforced matrix, and the composites containing 2, 4 and 6 weight percent of TiO2 particulates were prepared by liquid metallurgy route using the vortex technique. Their corrosion behaviour was evaluated by weight loss, potentiodynami…	10.4152/pea.201005309	Scopus	AL or DYO
14374	A histopathologic study of enterotomies with different suture materials in dogs	Andara, MR; Alonso, R; Vale, O; de Hoet, RN; Camacho, J; Ioanid, A	1998	NA	Five dogs were surgically involucrated, each having four enterotomies at the yeyunum level, each enterotomy stitched with either vicryl, catgut, polypropylene or silk, 3-0 caliber, with a cushing invaginating suture pattern. On day 10(th) postsurgery, samples from the suture line were collected by means of a second surgical procedure, with a total of 20 samples collected from 5 dogs. The samples …	NA	WOSCC	Kappa 2 (AL/DYO/FP)
14375	Biochar affects the structure rather than the total biomass of microbial communities in temperate soils	Anders, E; Watzinger, A; Rempt, F; Kitzler, B; Wimmer, B; Zehetner, F; Stahr, K; Zechmeister-Boltenstern, S; Soja, G	2013	NA	Biochar application is a promising strategy for sequestering carbon in agricultural soils and for improving degraded soils. Nonetheless, contradictory and unsettled issues remain. This study investigates whether biochar influences the soil microbial biomass and community structure using phospholipid fatty acid (PLFA) analysis. We monitored the effects of four different types of biochar on the soi…	10.23986/afsci.8095	WOSCC	AL or DYO
6960	Plutonium aerosol particle size distributions in room air	Andersen, B.V.	1964	NA	The particle size of plutonium aerosols in employee work areas is an important consideration in the analysis of long-term continuous exposure received by radiation workers. This paper presents the particle-size distributions found in work areas by routine air sampling. Autoradiographic examination of the air samples was utilized to determine the equivalent spherical particle sizes in a range from…	10.1097/00004032-196412000-00006	Scopus	AL or DYO
7474	Geomys bursarius burrowing patterns: influence of season and food patch structure.	Andersen, D.C.	1987	NA	Soil excavation rate, measured in terms of either daily additions to tunnel length or volume, or the maximum volume excavated during a 3 d interval, varied greatly among individuals. No significant effect due to season or density of belowground plant biomass was detected when burrowing was profitable. Individuals readily initiated aboveground travel in unprofitable treatments. Soil bulk density w…	10.2307/1939215	Scopus	AL or DYO
11590	Reconsidering precolumbian human colonization in the Galápagos Islands, Republic of Ecuador	Anderson, A.; Stothert, K.; Martinsson-Wallin, H.; Wallin, P.; Flett, I.; Haberle, S.; Heijnis, H.; Rhodes, E.	2016	NA	Fifty years ago, Heyerdahl and Skjølsvold (1956, 1990) collected material from five archaeological sites in the Galápagos Islands. They retained earthenwares of possible precolumbian origin and discarded ceramic, metal, and glass artifacts postdating the arrival of the Spanish in A.D. 1535. Consequently, they argued that each site was formed as the results of a series of discard events from unrel…	10.7183/1045-6635.27.2.169	Scopus	Kappa 2 (AL/DYO/FP)
14376	RECONSIDERING PRECOLUMBIAN HUMAN COLONIZATION IN THE GALAPAGOS ISLANDS, REPUBLIC OF ECUADOR	Anderson, A; Stothert, K; Martinsson-Wallin, H; Wallin, P; Flett, I; Haberle, S; Heijnis, H; Rhodes, E	2016	NA	Fifty years ago, Heyerdahl and Skjolsvold (1956, 1990) collected material from five archaeological sites in the Galapagos Islands. They retained earthenwares of possible precolumbian origin and discarded ceramic, metal, and glass artifacts postdating the arrival of the Spanish in A.D. 1535. Consequently, they argued that each site was formed as the results of a series of discard events from unrel…	10.7183/1045-6635.27.2.169	WOSCC	AL or DYO
8003	SINGLE-SHELL TANK TECHNOLOGY DEMONSTRATION.	Anderson, B.N.; McKenney, D.E.; Adams, M.R.	1985	NA	Certain radioactive wastes are currently stored in single-shell tanks at Hanford. A 'reference' alternative in the Hanford Defense Waste-Environmental Impact Statement (HDW-EIS) recommends in-place stabilization and disposal of these waste tanks. A demonstration of the technology required for implementation of this alternative isP planned pending selection of this alternative after completion of …	NA	Scopus	AL or DYO
14377	SOIL GEOCHEMICAL ANALYSES AT THE PRECLASSIC SITE OF XTOBO, YUCATAN, MEXICO	Anderson, DS; Bair, DA; Terry, RE	2012	NA	The geochemical analysis of soil samples collected in association with archaeological remains has proven to be an effective tool in the identification of past human behaviors. These methodologies are here applied to the study of notable features from the site of Xtobo, Yucatan, Mexico. Xtobo is a Preclassic Maya regional center in northwest Yucatan exhibiting a complex settlement pattern, includi…	10.1017/S0956536112000247	WOSCC	AL or DYO
7762	HIGH AND DRY ON THE AUBE.	Anderson, Peter	1987	NA	For many centuries, flooding has plagued the city of Paris and its environs, causing widespread devastation and hardship for the inhabitants. Between 1950 and 1974, three dams were built with a fourth dam, on the river Aube. The waters of this new dam are divided into two reservoirs and construction involves the excavation of large quantities of material. In total, some 18 million m**3 must be mo…	NA	Scopus	AL or DYO
7737	EFFECTS OF PIGMENTS ON PULTRUSION PHYSICAL PROPERTIES AND PERFORMANCE.	Anderson, Roger; Riddell, Robert	1983	NA	Pigments are not inert materials that only add color. They can react to reduce or alter properties, especially of thermoset materials. Work done in matched metal die molding with titanium dioxide showed a reduction of 20-30% in certain physical properties. This work led to a recommendation that when a final product was to be pigmented, any samples should be pigmented with the same constituent pig…	NA	Scopus	AL or DYO
7181	Evaluation of constructed and natural soil macropores using X-ray computed tomography	Anderson, S.H.; Peyton, R.L.; Gantzer, C.J.	1990	NA	Characterization of macropores (1-5 mm diam. holes) in undisturbed soils has been hindered due to the lack of an easy, noninvasive method. The recent development of X-ray computed tomography (CT) scanners may provide a technique for rapid, nondestructive analysis of macropores in undisturbed soil cores. Research was conducted to evaluate constructed and natural soil macropores using a Siemens DRH…	10.1016/0016-7061(90)90004-S	Scopus	AL or DYO
14378	Test reactor studies of the shadow corrosion phenomenon	Andersson, B; Limback, M; Wikmark, G; Hauso, E; Johnsen, T; Ballinger, RG; Nystrand, AC	2002	NA	The shadow effect, resulting in enhanced corrosion on zirconium-base alloys in proximity to other metal, has been observed since the 1960s. In 1997, hot-cell examinations revealed thick oxide layers on fuel cladding surfaces that during irradiation had been located in the shadow of Inconel spacer grids. The acronym ESSC (Enhanced spacer shadow corrosion) was used to describe the phenomenon. Follo…	10.1520/STP11407S	WOSCC	Kappa 2 (AL/DYO/FP)
11232	The interaction of heavy metals and metalloids in the soil–plant system in the São Domingos mining area (Iberian Pyrite Belt, Portugal)	Andráš, P.; Matos, J.X.; Turisová, I.; Batista, M.J.; Kanianska, R.; Kharbish, S.	2018	NA	São Domingos belongs among the most important historic Iberian Pyrite Belt Cu mines. The anthrosoil is contaminated by a very high content of heavy metals and metalloids. The study was focused on evaluating the interaction of some chemical elements (Ca, Mg, Fe, Mn, Cu, Pb, Zn, Ag, Cd, Ni, Co, As, Sb) in the system soil vs. five autochthonous dominant plant species: Pinus pinaster Aiton, Quercus r…	10.1007/s11356-018-2205-x	Scopus	AL or DYO
12647	Comparison of Soil Contamination at the Selected European Copper Mines	Andráš, P.; Midula, P.; Matos, J.X.; Buccheri, G.; Drímal, M.; Dirner, V.; Melichová, Z.; Turisová, I.	2021	NA	This article reports the results of a study concerning contamination of the dump-fields by potentially toxic elements at five abandoned copper mines: Ľubietová, Špania Dolina (Slovakia), Libiola, Caporciano (Italy) and São Domingos (Portugal). This paper offers an updated description of soil contamination at the individual deposits and indicates a possible solution of the derived environmental pr…	10.26471/cjees/2021/016/164	Scopus	AL or DYO
11197	Comparison of heavy-metal bioaccumulation properties in Pinus sp. and Quercus sp. in selected European Cu deposits	Andras, P.; Turisova, I.; Buccheri, G.; Matos, J.M.X.D.; Dirner, V.	2016	NA	Heavy-metal contamination of Pinus pinaster, P. sylvestris, Quercus robur, and Q. rotundifolium was studied in four abandoned historic Cu deposits from Italy (Libiola, Caporciano), Portugal (Saõ Domingos), and Slovakia (L'ubietová). The highest Cu and Mn contents in anthropogenic soil were described in Libiola and Caporciano whereas the highest Pb, Zn, As, and Sb contents in Saõ Domingos. The ant…	10.5194/we-16-81-2016	Scopus	AL or DYO
9725	High-resolution imaging of a vineyard in south of France using ground-penetrating radar, electromagnetic induction and electrical resistivity tomography	André, F.; van Leeuwen, C.; Saussez, S.; Van Durmen, R.; Bogaert, P.; Moghadas, D.; de Rességuier, L.; Delvaux, B.; Vereecken, H.; Lambot, S.	2012	NA	Detailed knowledge of soil properties regulating soil water availability for the vines is of prime importance for optimal vineyard management. As soil characteristics may vary strongly over short distances, specific tools are required for efficient assessment and monitoring of soil water distribution and dynamics with fine spatial resolution. In that respect, ground-penetrating radar (GPR), elect…	10.1016/j.jappgeo.2011.08.002	Scopus	AL or DYO
7578	Decomposition of shielded charges of energetic materials in the course of trans-sonic penetration of elongated projectiles	Andreev, S.G.	2000	NA	Based on a comparison of the effects exerted by detonation of small shaped charges on charges and test layers of energetic materials (EM) placed in inert material blocks and on the results of simple approximate calculations of EM loading parameters, notions of peculiarities of predetonation explosion-like reactions taking place in the course of trans-sonic penetration of long projectiles is formu…	NA	Scopus	AL or DYO
9673	Genesis and properties of black soils in Buryatia, southeastern Siberia, Russia	Andreeva, D.B.; Leiber, K.; Glaser, B.; Hambach, U.; Erbajeva, M.; Chimitdorgieva, G.D.; Tashak, V.; Zech, W.	2011	NA	Soils with deep and dark brown to black humic surface horizons, derived from sandy-silty aeolian and alluvial sediments, are relatively fertile and store huge amounts of carbon. Globally, they mainly correlate with steppe ecosystems. Because their deep and dark epipedons are frequently rich in Black Carbon, it was recently suggested that they developed due to prevalent burning of the semiarid veg…	10.1016/j.quaint.2010.12.017	Scopus	AL or DYO
9672	Stable isotope (δ13C, δ15N, δ18O) record of soils in Buryatia, southern Siberia: Implications for biogeochemical and paleoclimatic interpretations	Andreeva, D.B.; Zech, M.; Glaser, B.; Erbajeva, M.A.; Chimitdorgieva, G.D.; Ermakova, O.D.; Zech, W.	2013	NA	Stable isotope analyses of soils significantly contribute to a better understanding of biogeochemical and paleoenvironmental processes. This paper presents and discusses stable carbon, nitrogen and oxygen isotope (δ13C, δ15N and δ18O) data of representative soils of Buryatia, southern Siberia. In undisturbed soils (kastanozem, phaeozem, gleysol, podzol, leptosol) δ13C and δ15N values of soil orga…	10.1016/j.quaint.2012.10.054	Scopus	AL or DYO
14385	Stable isotope (delta C-13, delta N-15, delta O-18) record of soils in Buryatia, southern Siberia: Implications for biogeochemical and paleoclimatic interpretations	Andreeva, DB; Zech, M; Glaser, B; Erbajeva, MA; Chimitdorgieva, GD; Ermakova, OD; Zech, W	2013	NA	Stable isotope analyses of soils significantly contribute to a better understanding of biogeochemical and paleoenvironmental processes. This paper presents and discusses stable carbon, nitrogen and oxygen isotope (delta C-13, delta N-15 and delta O-18) data of representative soils of Buryatia, southern Siberia. In undisturbed soils (kastanozem, phaeozem, gleysol, podzol, leptosol) delta C-13 and …	10.1016/j.quaint.2012.10.054	WOSCC	AL or DYO
9739	Reuse of incinerator bottom and fly ashes to obtain glassy materials	Andreola, F.; Barbieri, L.; Hreglich, S.; Lancellotti, I.; Morselli, L.; Passarini, F.; Vassura, I.	2008	NA	Bottom and fly ashes coming from the urban wastes incineration represent a by-product nowadays landfilled. By mixing different amount of these residues with others inert materials, such as glass cullet and feldspar waste, two vitrifiable mixtures are tailored. Glasses, obtained by means of vitrification process, are chemically stable with low leachability of contaminants and show comparable prope…	10.1016/j.jhazmat.2007.09.103	Scopus	AL or DYO
14060	Toxicological analysis of ceramic building materials – Tiles and glasses – Obtained from post-treated bottom ashes	Andreola, F.; Barbieri, L.; Queiroz Soares, B.; Karamanov, A.; Schabbach, L.M.; Bernardin, A.M.; Pich, C.T.	2019	NA	In Italy, the production of bottom ash from waste incineration was estimated as 1.6 million tons/year, corresponding to 30% of the total input waste. The bottom ash is mainly formed by SiO2, Al2O3, CaO, Na2O and low amount of heavy metals, therefore it cannot be considered a ‘non-hazardous’ waste. In this context, the aim of this work was to determine the effectiveness of the sintering and vitrif…	10.1016/j.wasman.2019.08.008	Scopus	AL or DYO
12829	Adaptation of the machine to the new geological conditions - excavation unit redesign and optimization	ANDRUSZKO, J.; MOCZKO, P.; PIETRUSIAK, D.	2021	NA	The paper presents and sums up the research and technical aspects of the modernization of the cutting tool of the dredger. Improper adjustment of the cutting elements not adjusted to the characteristics of excavated material is not an uncommon situation, causing versatile geological conditions. Relocation of the machines from one pit to another may result in the significant influence on the excav…	10.24425/bpasts.2021.137122	Scopus	AL or DYO
14390	Dynamic chamber system to measure gaseous compounds emissions and atmospheric-biospheric interactions	Aneja, VP; Blunden, J; Claiborn, CS; Rogers, HH	2006	NA	The dynamic flow-through chamber system has been developed in response to a need to measure emissions of nitrogen, sulphur, and carbon compounds for a variety of field applications. The, cylindrical chamber system is constructed of chemically inert materials and internally lined with 5mil thick transparent fluorinated ethylene polypropylene (FEP) Teflon to reduce chemical reactions and build up o…	NA	WOSCC	Kappa 2 (AL/DYO/FP)
8068	Thermic and humidity relations of chosen Spitsbergen soils during spring ablation of the snow cover	Angiel, M.	1990	NA	Studies on the thermics, humidity and refreezing rate of two types of periglacial soils of the marine lowlands of the Hornsund area (SW Spitsbergen) were carried out during spring ablation of the snow cover (1.06.-30.06.1987). Structural soil and peat soil (moss community) were chosen. The soils were studied in places almost completely devoid of the snow cover. A considerable differentiation of t…	NA	Scopus	AL or DYO
14391	Long-term monitoring for settlement of earth dam	Anigacz, W; Kokocinska-Pakiet, E	2015	NA	The paper outlines the up-to-date course of the long-term tests monitoring settlement of a soil embankment dam carried out by the Department of Geotechnics and Geodesy, Faculty of Civil Engineering at Opole University of Technology (OUT) throughout the last several years. The structure described is a slope a construction embankment made of mineral ground, located on the site of the Industrial Pla…	NA	WOSCC	AL or DYO
767	The impact of the soil sealing degree on microbial biomass, enzymatic activity, and physicochemical properties in the Ekranic Technosols of Torun	Anna, PD; Przemyslaw, C	2015	NA	NA	NA	GS	AL or DYO
13607	Process water and waste management in open cast quarries and the possibility of fine sediments rational use	Annandale, J.M.; Gorbunova, T.L.; Gudkova, N.K.	2021	NA	The article provides an overview of different type of water settlement treatment systems in the open cast extractives industry and provides descriptions of the potential hazards from fine particles and suspended solid pollution as a result of mining operations, concentration and process waste management which determines that a lack of mine process utilization leads to fines accumulations in the w…	10.21177/1998-4502-2021-13-1-7-15	Scopus	AL or DYO
7069	TONNAGE GASES HEAD FOR NEW GROWTH	ANON	1969	NA	In Canada most oxygen production goes '%'over the fence'%' for use in production of other materials. There is a trend to low-pressure plants, the operator having a choice of lower purity or large air flows. In the steel mill today, a company such as Algoma, which gets two-thirds of its output from the L- D oxygen steel plant, may use about 300 tpd of oxygen for steelmaking. In chemical processes …	NA	Scopus	AL or DYO
6798	Shoulders are widened with undercutter	ANON	1970	NA	Features of a high- capacity single- car unit Matisa 12CB8 that undercuts the track, picks up the excavated material, screens it and returns the cleaned ballast to the track closely behind the undercutting chain, all within its own length, and discharges the waste material ahead of itself so that none falls on cleaned ballast. Fouled ballast is excavated to a depth of 12 in. below bottom of ties …	NA	Scopus	AL or DYO
6752	ROADBUILDER RIPS THROUGH HAWAIIAN LAVA BEDS.	Anon	1974	NA	About 1 million cu yd of excavated material consists of basaltic blocks and two kinds of lava: clinker-like aa and the swirling pahoihoi. Voids formed under crusts are only a few inches thick as the pahoihoi cooled more than a century ago. The techniques used to build a road along the coast of the island of Hawaii are outlined.	NA	Scopus	AL or DYO
6854	LARGE ROCK EXCAVATION FOR THE INGA SCHEME.	Anon	1974	NA	This article describes the techniques and plant used to excavate large quantities of material - mainly rock - by the contractors building the 1000MW Inga stage II project on the Congo River in Zaire, Africa. This complex entailed the excavation of 5. 2 million cubic meters of rock, while poured concrete amounted to 350,000 m**3.	NA	Scopus	AL or DYO
6796	ICG UNDERCUTS TRACK, CLEANS BALLAST WITH BIG MACHINE.	Anon	1975	NA	The Plasser ballast undercutter-cleaner excavates the ballast section with an undercutting chain that cuts a swath which can be adjusted between 12 ft 4 in to a maximum of 14 ft 6 in width at a depth ranging from 10 in to 17 in below the bottoms of the ties. The chain, 80 ft long, has wear-resistant fingers and scoops. It operates at a speed of about 6 ft per second and conveys the excavated mate…	NA	Scopus	AL or DYO
6851	LETSENG-LA-TERAI SURGES AHEAD.	Anon	1975	NA	The mine will be developed using the open-cast method. Clearing of the overburden (which has been worked by anything up to 5 000 diggers in the past) will begin towards the end of this year and the process is expected to take only 2 months. After this, the first three months' excavated material will be stockpiled against the opening of the treatment plant in October 1976. This is because the uppe…	NA	Scopus	AL or DYO
6696	USING SALT FOR EFFECTIVE INEXPENSIVE ROAD STABILIZATION.	Anon	1976	NA	Salt stabilization can help get heat value for the construction dollar because it often involves low initial and maintenance costs. Basically, stabilization is a cementing action and the mixing of salt, soil, and water. The mixture is compacted while the salt is dissolved. When the mixture dries, the recrystallized salt makes the resulting surface very dense and hard. This happens because the sal…	NA	Scopus	Kappa 2 (AL/DYO/FP)
7016	IMPROVING DESIGN CRITERIA FOR SEPTIC TANK SYSTEMS, PROJECT COMPLETION REPORT.	Anon	1976	NA	The report discusses a study made to determine the biodegradation efficiency of various sizes and depths of washed river gravel; and to establish from the data obtained in the preceding step some design parameters for the incorporation of an artificial soil into the soil absorption portion of a septic tank waste disposal system. These goals were met in two phases. The first was the establishment …	NA	Scopus	Kappa 2 (AL/DYO/FP)
6771	PROTECTION AND REPAIR OF UNDERGROUND PIPELINES FOR WATER AND SEWAGE.	Anon	1977	NA	Pipelines dealt with in this article are currently made of ferrous metals (steel, cast and ductile iron), asbestos cement, and reinforced and prestressed concrete. Ferrous metal pipes are protected by coatings of inert material and by cathodic protection.	NA	Scopus	AL or DYO
6846	AUSTRALIAN LANDFILL TECHNIQUE KEEPS TIRES DOWN UNDER.	Anon	1977	NA	The author first points out that the disposal of old tires poses about as many problems as solutions. In Australia, however, tire lacing has been successfully turning much unusable swampland into cricket fields and pastures. The technique of landfilling the discarded tires, permanently, is the idea of Australian John Pincott of Carlingford near Sydney. His firm, Correct Tire Disposals, has been t…	NA	Scopus	AL or DYO
6865	STAL-LAVAL, AMERICAN ELECTRIC POWER SYSTEMS AND BABCOCK & WILCOX OF U. K. COMBINE IN JOINT DEVELOPMENT.	Anon	1977	NA	The three companies have begun a joint study to determine the commercial and technical feasibility of building a full-scale demonstration plant employing an improved technique for burning coal while controlling the emission of gaseous pollutants. The technique, pressurized fluidized bed combustion (PFBC), calls for the burning of coal at high pressure in a bed of inert material, such as limestone…	NA	Scopus	AL or DYO
6700	FABRICS BUILD BETTER ROADS.	Anon	1979	NA	Fabrics have been used for road construction, soil stabilization, drainage, filtration. Their use is relatively new and their initial application grew out of the fertile imagination of engineers in the petroleum and asphalt industries. Today fabrics are being used in rapidly growing quantities as they are being tested and proved in a variety of construction applications. The article traces the de…	NA	Scopus	AL or DYO
6701	SYMPOSIUM ON THE UTILIZATION OF PULVERIZED FUEL ASH, VOLUME 1: PAPERS, VOLUME 2: SUMMARIES, 1979.	Anon	1979	NA	Proceedings of the symposium in two volumes include 23 papers that deal with the utilization of lime fly ash mixes in road construction, soil stabilization with pulverized fly ash, the use of pulverized fuel ash in concrete, technical aspects of the utilization of fuel ash in the manufacture of cement, and quality control of fly ash. Two papers are indexed separately.	NA	Scopus	AL or DYO
7436	Transparent Polyamides for Use in Contact with Food.	Anon	1984	NA	Grilamid TR 55, a polyamide of high chemical inertness, is approved even by the Food and Drug Administration to be used in food processing.	NA	Scopus	AL or DYO
7452	SPECIFICATION FOR CAST IN PLACE PILES FORMED UNDER BENTONITE SUSPENSION.	Anon	1985	NA	Bentonite suspension is used to support hte ground during boring. The suspension may also be used to transport excavated material. This specification covers the controls which are necessary in this type of construction. one of the important aspects of the method is that the concrete fully displaces the bentonite suspension in each pile. Much that is written in the specification clauses is aimed a…	NA	Scopus	AL or DYO
7360	COMBUSTION CONTROL III.	Anon	1987	NA	This paper discusses the heat of combustion for carbon monoxide, hydrogen, methane, ethane, propane and butane, and relates these values to steam plant usage. It is shown that for natural gas, inert material is not significant in the presence of oxygen used to measure excess air. Liquid fuels and coal are also discussed. The author goes through calculations to show that a small amount of inert ma…	NA	Scopus	AL or DYO
7998	Cleanaway restore worked-out quarry on Merseyside	Anon	1990	NA	When a quarry is bordered by a row of housing as is Buff Quarry at St Helens, Merseyside, England restoration by landfill requires great operative care and consideration. Cleanaway took over the site in 1985 and began detailed preparatory work for a landfill which, in 1989, won the NAWDC landfill award for site operation. A number of measures to minimize the environmental impact of the landfillin…	NA	Scopus	AL or DYO
7681	Prediction of coke abradability and strength upon reaction with CO2 from initial coal characteristics	Anon	1993	NA	About 57 experiments on coking have been carried out in a pilot oven loaded by 250 kg of various coals and blends (mainly, Indian ones). Strength predictions in terms of petrographic characteristics of coals were not proved. This is attributed to a lot of organic inert material dispersed and difficult to enriching mineral compounds. Coal characteristics and coke strength relationships are found t…	NA	Scopus	AL or DYO
7160	Soil	Anon	1995	NA	Soil is one of the most important resources in terms of sustaining human development. Its importance lies in its roles with air and water resources and the recycling of energy. More directly, it is important for plant growth, including crops. In road construction, soils are moved, mixed up and repositioned. The original soil unit is lost in the road formation width and in all disturbed areas such…	NA	Scopus	AL or DYO
7893	Well cements that reduce rate of penetration	Anon	1997	NA	A cement was developed that has a rate of penetration (ROP) less than that of the zone to be sidetracked. This follows the principle that the more resistant the cement is to the drilling, the better the chance of successfully steering the drillstring. By reducing the water and adding dispersants to the cement, a 20% reduction in ROP was experimentally achieved. For cement slurries with densities …	10.2118/0897-0850-jpt	Scopus	AL or DYO
7359	Brownfield opportunities	Anon	2000	NA	The Newburn Riverside Industry Park is a 92 hectare property that will include a business park and a wildlife reserve upon completion. The park is located on a site that was formerly occupied by a power station and an area for graphite works. Taylor Woodrow was contracted to decontaminate the site and install roads and services and prepare a uniform platform that would allow building work to begi…	NA	Scopus	Kappa 1 (AL/DYO/FP)
7896	Ecological aspect of producting moulds for titanium alloy castings	Antashov, V.G.; Trunov, A.I.; Chernikov, V.A.	1992	NA	Principle possibility of development of ecologically pure technology of mould manufacture for titanium casting is shown. It proved possible to abandon the operation of the casting etching and thus to improve ecological conditions of their manufacture only at the expense of increase in chemical inertness of ceramic moulds. It can be achieved by mould manufacture either completely from chemically i…	NA	Scopus	AL or DYO
7989	A new mechanism for FBC agglomeration and fouling in 100 percent firing of petroleum coke	Anthony, E.J.; Iribarne, A.P.; Iribarne, J.V.	1997	NA	In an ejfort to clarify the causes of agglomeration and fouling in fluidized bed combustion of petroleum coke, a detailed study was made of samples taken from different locations of an industrial-sized CFBC boiler, including deposits formed after 7 and 96 days of operation. It was found that vanadium, the suspected cause of the agglomeration, does not accumulate in fouled regions and that no low …	10.1115/1.2794223	Scopus	AL or DYO
576	The yield of total P and the distribution between pools in the Anthrosol did not change significantly over a wide range of soil-to-extractant ratios, consid-ering the large …	Anthrosol, F	NA	NA	NA	NA	GS	AL or DYO
12044	Soil microbial biomass carbon and fatty acid composition of earthworm Lumbricus rubellus after exposure to engineered nanoparticles	Antisari, L.V.; Laudicina, V.A.; Gatti, A.; Carbone, S.; Badalucco, L.; Vianello, G.	2015	NA	The aim of this work was to investigate the effect of engineered nanoparticles (NPs) on soil microbial biomass C (MBC) and on earthworm Lumbricus rubellus. An artificial soil was incubated for 4 weeks with earthworms fed with vegetable residues contaminated by NPs, consisting of Ag, Co, Ni and TiO2. After the treatments, soils were analysed for MBC and total and water soluble metal-NPs, whereas e…	10.1007/s00374-014-0972-1	Scopus	AL or DYO
14394	Chemical characterisation of anthro-technosols from Bronze to Middle Age in Bologna (Italy)	Antisari, LV; Cremonini, S; Desantis, P; Calastri, C; Vianello, G	2013	NA	The aim of this research was the understanding of a peculiarly expanded soil sequence in Bologna (i.e., Roman Bononia, Etruscan Felsina), one of the most important archaeological poles for Etruscan colonisation and settlement in northern Italy. The uppermost part of the chronological sequence dating from the Bronze Age up to medieval and modern times was analysed for the first time from geochemic…	10.1016/j.jas.2013.04.023	WOSCC	AL or DYO
11929	Effect of particle size on properties of sidoarjo mud-based geopolymer	Antoni; Wiyono, D.; Vianthi, A.; Putra, P.; Kartadinata, G.; Hardjito, D.	2015	NA	The eruption of Sidoarjo mud volcano that has been taken place since 2006 had caused significant damage to the local social environment, and until now there is no immediate solution that can be offered. Utilization of the Sidoarjo mud as construction material recently has gained some advancement by calcination of the mud, that make the previously inert material to become more reactive and to be m…	10.4028/www.scientific.net/MSF.803.44	Scopus	Kappa 2 (AL/DYO/FP)
13317	Designing a sustainable railway infrastructure: Envision protocol and the carbon footprint	Antonias, N.	2019	NA	Italferr develops design solutions based on principles of sustainability and adopts innovative methodologies that guarantee a holistic approach to the design and implementation stages of the infrastructure. Italferr is the first Engineering Firm in the world to have acquired the Certificate of Conformity to Regulations ISO 14064-1 for the Calculation methodology of greenhouse gas emissions caused…	10.1201/9780429424441-456	Scopus	AL or DYO
8490	Experimental Study of Bone Response to a New Surface Treatment of Endosseous Titanium Implants	Antonio Sanz, R.; Oyarzün, A.; Farias, D.; Diaz, I.	2001	NA	This study examines a new surface treatment that uses coarse calcium phosphate, which provides the benefits of surface roughening without introducing any foreign materials that may become imbedded in the implants. It is intended to enhance the use of implants in areas of inferior bone quality and quantity, such as the posterior areas of the maxilla and the mandible. Implants placed in the tibia o…	10.1097/00008505-200104000-00009	Scopus	AL or DYO
11527	A revised chronology for the Zhizo and Leokwe horizons at Schroda	Antonites, A.R.	2018	NA	Schroda, a Zhizo/Leokwe settlement in the Limpopo Valley, is well known among archaeologists who study the rise of complex societies in southern Africa. Previous research placed the site at the centre of early East Coast trade networks with the southern African interior, elevating it to economic and sociopolitical prominence in the region during the AD 900s. By AD 1000, Schroda’s influence had de…	NA	Scopus	AL or DYO
8378	PYROLYSIS OF CARBON TETRACHLORIDE IN THE PRESENCE OF CHLORINE ACCEPTORS.	Antonov, V.N.; Rozhkov, V.I.; Zalikin, A.A.	1987	NA	The study of the process was carried out on a laboratory set-up in an isothermal flow reactor of fused silica, 400 mm long and 20 mm in diameter, heated with an electric spiral through a layer of fluidized inert material. The liquid products were condensed in a trap and, after washing, were analyzed chromatographically. The chlorine and hydrogen chloride formed were absorbed by an aqueous potassi…	NA	Scopus	Kappa 1 (AL/DYO/FP)
7405	Nuclear magnetic resonance imaging in studies of gravitropism in soil mixtures	Antonsen, F.; Johnsson, A.; Futsaether, C.; Krane, J.	1999	NA	Gravitropic responses of oat coleoptiles were measured in different growth media; humid air, natural soil and artificial soil (glass beads). The oat coleoptiles in soil and glass beads were monitored by NMR imaging, while those in humid air were imaged in darkness with an infrared-sensitive charge-coupled device (CCD) camera. The present study shows for the first time that gravitropic experiments…	10.1046/j.1469-8137.1999.00369.x	Scopus	AL or DYO
10890	Steep inclined SEM excavation-the "uphill machine" - At London crossrail: Development and application of a safe excavation system in soft ground	Antretter, R.	2017	NA	Escalator tunnels for passenger station access are usually built applying declined excavation method in order to avoid excavated material from falling down along the excavated section putting individuals and plant in danger. If this method cannot be executed due to geometric or contractual restrictions a challenging situation is encountered. This was the case at the Whitechapel and Liverpool stat…	NA	Scopus	AL or DYO
14401	In situ bioassay with Eisenia andrei to assess soil toxicity in an abandoned uranium mine	Antunes, SC; Castro, BB; Nunes, B; Pereira, R; Goncalves, F	2008	NA	The goal or this study was to develop an in situ bioassay with Eisenia andrei, deploying it in several locations of an abandoned mining area. Our objectives were two-fold: (i) we intended to validate the in situ soil bioassay procedures, while (ii) providing ecologically relevant data to complement the ongoing risk evaluation based on laboratorial assays. To promote cost- and time-effectiveness, …	10.1016/j.ecoenv.2008.02.007	WOSCC	AL or DYO
12263	Improving the stability of synthetic CaO-based CO2 sorbents by structural promoters	Antzara, A.; Heracleous, E.; Lemonidou, A.A.	2015	NA	CaO-based materials are promising sorbents for CO2 capture via carbonate looping for high temperature applications, which however suffer from decreasing sorption capacity over multiple sorption/desorption cycles. In this study, we report the development of mixed CaO-based CO2 sorbents with inert structural promoters prepared via sol-gel auto-combustion that exhibit significant stability increase.…	10.1016/j.apenergy.2015.07.026	Scopus	AL or DYO
9777	Preparation and cell culture of pluronic-immobilized cell culture flask	Aoki, N.; Yamamoto, T.; Gomei, Y.; Egashira, S.; Natori, S.; Higuchi, A.	2006	NA	The bio-inert materials on which cells do not proliferate, differentiate nor de-differentiate should be useful for the culture and preservation of stem cells. The Pluronic F127 and F68 were activated using carbonyldiimidazole (CDI), and CDI-activated Pluronic was subsequently immobilized on the surface of a lysine-coated polystyrene tissue culture flask. The morphology of fibroblasts (L929 cells)…	NA	Scopus	AL or DYO
12911	Methodology of estimation of forest-growing potential of soils and its approbation on the example of the Leningrad Region, Russian Federation	Aparin, B.; Zakharova, M.; Sukhacheva, E.; Terleev, V.; Nikonorov, A.; Akimov, L.	2020	NA	A progressive growth of anthropogenic soils and non-soil formations in the soil cover of the taiga forest zone and a general decrease in the ecological potential of soils necessitate the development of policies for the rational use of soil resources. The analysis of approaches to forest vegetation assessment of soils is carried out. The concepts of specific and resource potentials are introduced,…	10.1051/e3sconf/202015702028	Scopus	AL or DYO
11242	Humus Horizons of Soils in Urban Ecosystems	Aparin, B.F.; Sukhacheva, E.Y.; Bulysheva, A.M.; Lazareva, M.A.	2018	NA	The origin, structure, composition, and properties of soil humus horizons in functional zones of St. Petersburg have been studied. The radiocarbon age of organic matter in the humus horizons varies from 500 to 2700 years, which attests to the natural origin of humus. The structure of microbiomes in the humus horizons of soils under different plant communities has its specific features. The taxono…	10.1134/S1064229318090016	Scopus	Kappa 2 (AL/DYO/FP)
12883	Mask RCNN with RESNET50 for Dental Filling Detection	Aparna, S.; Muppavaram, K.; Ramayanam, C.C.V.; Ramani, K.S.S.	2021	NA	Teeth are very important for humans to eat food. However, teeth do get damaged for several reasons, like poor maintenance. Damaged teeth can cause severe pain and make it difficult to eat food. To safeguard the tooth from minor damages, an inert material is used to close the gap between the live part of the teeth or sometimes even the nerve and enamel. Although, long-time ignorance can increase t…	10.14569/IJACSA.2021.0121079	Scopus	AL or DYO
11501	Post-materialist integral ecology: Experiments in the peruvian high amazon	Apffel-Marglin, F.	2018	NA	This essay is an example of a post-materialist science in the work of molecular biologist Candace Pert. Post-materialist science supersedes materialist-reductionist science and integrates spirituality with materiality. This discussion is motivated by the author's experience as an academic in a New England institution. Integral ecology is entangled with post-material science as in the work of cosm…	10.1163/15685357-02201004	Scopus	AL or DYO
13868	Mechanical and Environmental Behavior of Cement Mortars Containing Ladle Furnace Slag	Aponte, D.; Barra, M.	2020	NA	At present, steel production is mainly done in basic oxygen furnaces (BOF) and electric arc furnaces (EAF) (Pauliuk, S. et al, 2013, Morfeldt, J. et al, 2015). According to the statistics, it is expected that the use of electric arc furnaces to supply the demand for steel will prevail. In 2017, in Europe, 41% of steel was produced in electric arc furnaces, while in Spain, according to the Union o…	10.23967/dbmc.2020.191	Scopus	AL or DYO
6894	Studies on the enzyme hydrolysing flavin mononucleotide in plants. I. Partial purification and properties of the enzyme from Phaseolus radiatus	Appaji Rao, N.; Cama, H.R.; Kumar, S.A.; Vaidyanathan, C.S.	1963	NA	The partial purification of the enzyme hydrolysing FMN from extracts of greengram seeds (Phaseolus radiatus) is described. The procedures, which entailed precipitation of inert material by manganous sulfate and protamine sulfate treatment, fractional precipitation with alcohol and chromatography on CM-cellulose, afforded preparations whose specific activity was 200 times that of the initial crude…	10.1016/0926-6569(63)90111-1	Scopus	AL or DYO
11449	Construction assessment of right-of-way bioswales in new york city	Appell, K.A.; Syrett, C.; Wynne, T.; Zuberbuhler-Yafar, S.	2014	NA	Through its green Infrastructure plan, New York City is proposing to spend more than $1 billion over the next 20 years to reduce stormwater runoff and Improve water quality. A major plan component Includes Installation of curbside bioswales throughout the city. Starting in 2011,22 Initial bioswales were Installed in the boroughs of Brooklyn and Queens by the New York City Department of Design and…	NA	Scopus	AL or DYO
8106	Properties of refined reinforced compounded post-consumer plastics	Applebaum, M.D.; Nosker, T.J.; Renfree, R.W.; Morrow, D.R.; Van Ness, K.E.	1991	NA	The plastic materials selected for use in this study were taken from the post-consumer plastics waste stream. In some samples they were combined with an industrial scrap material that had been classified as a hazardous waste. The resulting nonhazardous compound, still under development, is useful for a variety of molded structural applications. In this paper we report on a continued effort to dev…	NA	Scopus	AL or DYO
12053	Kinetic studies of potassium permanganate adsorption by activated carbon and its ability as ethylene oxidation material	Aprilliani, F.; Warsiki, E.; Iskandar, A.	2018	NA	Generally, ethylene production in many horticultural products has been seen to be detrimental to the quality during storage and distribution process. For this reason, removing ethylene from storage or distribution atmosphere is needed to maintain the quality. One of the technologies that can be applied is the use of potassium permanganate (KMnO4). KMnO4 is an active compound that can be used as a…	10.1088/1755-1315/141/1/012003	Scopus	AL or DYO
7489	Thermal decomposition of aluminium-bearing compounds	Apte, N.G.; Kiran, E.; Chernosky, J.V.	1988	NA	The thermal decomposition of aluminium sulfate, potassium aluminium sulfate, ammonium aluminium sulfate and alunite have been studied by dynamic thermogravimetry and X-ray diffraction. Specifically, the factors that affect the sulfate decomposition reaction have been investigated. The sulfate decomposition is found to be significantly influenced by the presence of an inert material such as potass…	10.1007/BF01913502	Scopus	AL or DYO
11741	Carbonaceous nano-additives augment microwave-enabled thermal remediation of soils containing petroleum hydrocarbons	Apul, O.G.; Delgado, A.G.; Kidd, J.; Alam, F.; Dahlen, P.; Westerhoff, P.	2016	NA	Remediating soils contaminated with heavy hydrocarbons (C12-C40) from petrochemical exploration activities is a major environmental challenge across the globe. This study evaluated microwave irradiation in the presence of nano- and macro-scale graphitic additives as a rapid remediation technology for removing heavy hydrocarbons from soil. Adding inert materials (i.e., glass wool fibers or washed …	10.1039/c6en00261g	Scopus	Kappa 2 (AL/DYO/FP)
10820	Spatial variability of soil physical anthropogenic and non anthropogenic in the region of manicoré, AM	Aquino, R.E.; Campos, M.C.C.; de Oliveira, I.A.; Marques Junior, J.; Silva, D.M.P.; Silva, D.A.P.	2014	NA	Better knowledge of the anthropogenic soils can help create future scenarios for the Amazon region through information that supports the sustainable planning. The aim of this study was to evaluate the spatial variability of soil physical anthropogenic and not anthropogenic in the region of Manipur, AM. In the study area we selected two, one with no anthropogenic soils (native forest) and another …	NA	Scopus	AL or DYO
11308	Characteristics of color and iron oxides of clay fraction in Archeological Dark Earth in Apuí region, southern Amazonas	Aquino, R.E.; Marques, J., Jr.; Campos, M.C.C.; Oliveira, I.A.; Bahia, A.S.R.S.; dos Santos, L.A.C.	2016	NA	One of the marks left by prehistoric man in the Amazonas landscape are the dark-colored soil stains, Archeological Dark Earth (ADE), which are rich in organic matter, phosphorus and calcium. The color in this soil is presented as an attribute of difficult interpretation on the horizon, and the studies towards a better identification are important. In this sense, the objective of this study was to…	10.1016/j.geoderma.2015.07.010	Scopus	AL or DYO
14408	SPATIAL VARIABILITY OF SOIL PHYSICAL ANTHROPOGENIC AND NON ANTHROPOGENIC IN THE REGION OF MANICORE, AM	Aquino, RE; Campos, MCC; de Oliveira, IA; Marques, J; Silva, DMP; Silva, DAP	2014	NA	Better knowledge of the anthropogenic soils can help create future scenarios for the Amazon region through information that supports the sustainable planning. The aim of this study was to evaluate the spatial variability of soil physical anthropogenic and not anthropogenic in the region of Manipur, AM. In the study area we selected two, one with no anthropogenic soils (native forest) and another …	NA	WOSCC	AL or DYO
9915	Filler materials for augmentation of osteoporotic vertebral fractures	Arabmotlagh, M.; Rauschmann, M.	2010	NA	In the recent years augmentation of vertebral compression fracture has been widely used with satisfactory clinical results. The filler materials for use in vertebral body augmentation have to meet many requirements. They should be biocompatible, be able to stabilize the fractured vertebral body, and their biomechanical properties should approximate those of cancellous bone. Furthermore, for a min…	10.1007/s00132-010-1619-z	Scopus	AL or DYO
11358	Xylitol as a potential co-crystal co-former for enhancing dissolution rate of felodipine: preparation and evaluation of sublingual tablets	Arafa, M.F.; El-Gizawy, S.A.; Osman, M.A.; El Maghraby, G.M.	2018	NA	Dissolution enhancement is a promising strategy for improving drug bioavailability. Co-crystallization of drugs with inert material can help in this direction. The benefit will become even greater if the inert material can form co-crystal while maintaining its main function as excipient. Accordingly, the objective of the current study was to investigate xylitol as a potential co-crystal co-former…	10.1080/10837450.2016.1242625	Scopus	AL or DYO
10762	Immobilization of phosphate by a Technosol spolic silandic: kinetics, equilibrium and dependency on environmental variables	Arán, D.; Antelo, J.; Fiol, S.; Macías, F.	2018	NA	Purpose: Phosphorus is an essential element that at high concentrations generates eutrophication of aquatic systems. In this study, we used batch and continuous tests to evaluate the efficiency of a Technosol to retain the phosphorus present (as phosphate) in aqueous samples. Materials and methods: Phosphate sorption on Technosol was studied through batch and continuous experiments. Sorption kine…	10.1007/s11368-018-1970-y	Scopus	AL or DYO
14411	Environmental quality of soils and waters in Fe Mine: Initial situation and remediation alternatives	Aran, D; Verde, JR; Antelo, J; Macias, F	2020	NA	Mining activity leads to several environmental impacts. After the closure, the realization of a holistic evaluation of the main ecosystem components and their environmental risks is essential in order to define and manage a sustainable rehabilitation program specific to the current environmental situation. The objective of this work was to evaluate the chemical quality of the soils and runoff wat…	10.3232/SJSS.2020.V10.N1.06	WOSCC	AL or DYO
14414	The development of irrigation-accumulative soils in ancient agricultural oases	Aranbaev, AP	2005	NA	A concept of irrigation-induced accumulative lithopedogenesis in the and zone is discussed.Anthroposols (anthropozems) and other components of the geochemical landscapes of ancient agricultural oases are characterized by the synlithogenic (synsedimentary) genesis dictated by the combined effect of the accumulation of irrigation sediments and pedogenesis. A comprehensive characterization of irriga…	NA	WOSCC	AL or DYO
11874	Selective extraction of humic acids from an anthropogenic Amazonian dark earth and from a chemically oxidized charcoal	Araujo, J.R.; Archanjo, B.S.; de Souza, K.R.; Kwapinski, W.; Falcão, N.P.S.; Novotny, E.H.; Achete, C.A.	2014	NA	Spectroscopic techniques including X-ray photoelectron spectroscopy (XPS) can identify particular chemical groups of humic acids (HA) from “Terra Preta de Índios” (TPI) or Amazonian dark earth, the highly fertile anthropogenic soil found in the Amazonian region. The high fertility and resilience of these soils cannot be explained by their chemically inert pyrogenic C content alone, but the natura…	10.1007/s00374-014-0940-9	Scopus	AL or DYO
11957	Determining soil properties in Amazonian Dark Earths by reflectance spectroscopy	Araújo, S.R.; Söderström, M.; Eriksson, J.; Isendahl, C.; Stenborg, P.; Demattê, J.	2015	NA	In the Brazilian Amazon patches of anthropogenic soils known as Amazonian Dark Earths (ADEs) occur. These soils are rich in carbon (C) and plant nutrients compared to the naturally occurring strongly weathered soils. In this paper we explore the potential of visible to near infrared (vis-NIR) and mid infrared (MIR) spectroscopy as an alternative to traditional soil analysis of ADE properties for …	10.1016/j.geoderma.2014.09.014	Scopus	AL or DYO
8786	Construction of an artificial perched watertable, Part 2: Soil cavity production by air pressure	Araya, K.; Guo, G.	2002	NA	By constructing an artificial perched watertable which is a horizontal and cylindrical soil cavity with a diameter of 3 m and a height of 0.3 m, at a depth of about 0.8 m from the soil surface in the fields, it was envisaged that the runoff caused in the summer could preferably be held in this layer and, hence, the excess moisture loss could be prevented. The water in the artificial soil cavity c…	10.1006/bioe.2001.0041	Scopus	AL or DYO
9688	Reaction of six musa genotypes to root-parasitic nematodes	Araya, M.; De Waele, D.	2011	NA	The reaction of six Musa genotypes to root-parasitic nematodes was evaluated under field conditions, together with the horizontal, and vertical distributions of the neomatodes within the soil profile. The numbers of Radopholus similis, Helicotylenchus spp., Meloidogyne spp. and of all nematodes in the excavated soil quadrant varied with Musa genotype. All genotypes were very susceptible to at lea…	10.1080/09670874.2011.581770	Scopus	AL or DYO
10484	Phenanthrene contaminated soil biotreatment using slurry phase bioreactor	Arbabi, M.; Sadeghi, M.; Anyakora, C.	2009	NA	Problem Statement: Polycyclic Aromatic Hydrocarbons (PAHs) are suspected toxins that accumulate in soils and sediments due to their insolubility in water and lack of volatility. Slurry-phase biological treatment is one of the innovative technologies that involve the controlled treatment of excavated soil in a bioreactor. Due to highly soil contamination from petroleum compounds in crude oil extra…	10.3844/ajessp.2009.223.229	Scopus	AL or DYO
886	Significance of Chemical Analysis of Anthrosols in	Archaeology, I	1997	NA	NA	NA	GS	AL or DYO
11248	Chemical analysis and molecular models for calcium-oxygen-carbon interactions in black carbon found in fertile amazonian anthrosoils	Archanjo, B.S.; Araujo, J.R.; Silva, A.M.; Capaz, R.B.; Falcão, N.P.S.; Jorio, A.; Achete, C.A.	2014	NA	Carbon particles containing mineral matter promote soil fertility, helping it to overcome the rather unfavorable climate conditions of the humid tropics. Intriguing examples are the Amazonian Dark Earths, anthropogenic soils also known as "Terra Preta de Índio (TPI), in which chemical recalcitrance and stable carbon with millenary mean residence times have been observed. Recently, the presence of…	10.1021/es501046b	Scopus	AL or DYO
11000	Nanoscale mapping of carbon oxidation in pyrogenic black carbon from ancient Amazonian anthrosols	Archanjo, B.S.; Baptista, D.L.; Sena, L.A.; Cançado, L.G.; Falcão, N.P.S.; Jorio, A.; Achete, C.A.	2015	NA	Understanding soil organic matter is necessary for the development of soil amendments, which are important for sustaining agriculture in humid tropical climates. Ancient Amazonian anthrosols are uniquely high in black recalcitrant carbon, making them extremely fertile. In this study, we use high-resolution electron microscopy and spectroscopy to resolve the oxidation process of carbon in the nano…	10.1039/c4em00590b	Scopus	AL or DYO
716	Nanoscale chemical analysis and molecular models of soil carbon found in Ancient Amazonian anthrosols, a key for energy, carbon sequestration and soil fertility	Archanjo, BS; Araujo, JR; Silva, A; Sena, LA; ...	NA	NA	NA	NA	GS	AL or DYO
722	Nanoscale Chemical Analyses of Biochar from Ancient Amazonian Anthrosoils	Archanjo, BS; Araujo, JR; Silva, AM; Capaz, RB; ...	2014	NA	NA	NA	GS	AL or DYO
437	Electron microscopy and spectroscopy analysis of carbon nanostructures in highly fertile amazonian anthrosoils	Archanjo, BS; Baptista, DL; ...	2012	NA	NA	NA	GS	AL or DYO
9471	Thermal regime of tundra soils under reclamation and restoration of natural vegetation	Archegova, I.B.	2007	NA	This paper covers the specifics of the temperature regime in reclaimed tundra soils under a sown perennial herb meadow and a restored (secondary) ecosystem as compared to the small-shrub yernik (birch)-willow-moss and shrub yernik-willow-moss tundra types. The taxonomic position of the anthropogenic soils and those of the secondary (restored) biogeocenosis is discussed as related to the transform…	10.1134/S1064229307080078	Scopus	AL or DYO
9292	An essay on energetics: The construction of the Aztec chinampa system	Arco, L.J.; Abrams, E.M.	2006	NA	The authors describe an ingenious Aztec form of irrigated field system and assess its costs and benefits. Swamps were reclaimed by digging channels by hand and the excavated soil used to construct embanked fields (chinampas). The banks were anchored by planted trees and the trees, the crops and the water channels created a sheltered space which itself raised the temperature and increased producti…	10.1017/S0003598X00094503	Scopus	AL or DYO
13676	Soybean agronomic performance and soil physical attributes under tractor traffic intensities	Arcoverde, S.N.S.; de Souza, C.M.A.; Rafull, L.Z.L.; Cortez, J.W.; Orlando, R.C.	2020	NA	Machinery traffic intensification has been recurrent in intensive agriculture in annual crops, which may lead to structural soil degradation and, consequently, a reduction of its productive capacity. Therefore, this study aimed to assess the influence of tractor traffic intensification on soil physical attributes and soybean yield components. The study was performed in an Oxisol under no-tillage …	10.1590/1809-4430-ENG.AGRIC.V40N1P113-120/2020	Scopus	AL or DYO
13167	Ceramisation of hazardous elements: Benefits and pitfalls of the inertisation through silicate ceramics	Ardit, M.; Zanelli, C.; Conte, S.; Molinari, C.; Cruciani, G.; Dondi, M.	2022	NA	The addition of wastes to silicate ceramics can considerably expand the compositional spectrum of raw materials with a possible inclusion of hazardous components. The present work quantitatively examines relevant literature to determine whether the benefits of incorporating hazardous elements (HEs) into silicate ceramics outweigh the pitfalls. The mobility of various HEs (Ba, Zn, Cu, Cr, Mo, As, …	10.1016/j.jhazmat.2021.126851	Scopus	AL or DYO
8284	Secondary fragmentation of a char in a circulating fluidized bed combustor	Arena, U.; Cammarota, A.; Chirone, R.; Massimilla, L.	1992	NA	Secondary fragmentation of Kentucky No. 9 chars, obtained with two different procedures of devolatilization, has been studied in a laboratory scale circulating fluidized bed combustor. The apparatus essentially consists of a 41 mm ID, 1.92 m high riser, a solids collecting system, a 41 mm ID recirculation column. Gas velocity and size of inert material have been varied in ranges of practical inte…	10.1016/S0082-0784(06)80156-6	Scopus	AL or DYO
8033	Defluidization phenomena during the pyrolysis of two plastic wastes	Arena, U.; Mastellone, M.L.	2000	NA	A couple of commercially available packaging-derived fuels, both obtained as a result of mono-material recycling programs of polyethylene (PE) and polyethylene terephthalate (PET), were fed in a laboratory scale bubbling fluidized-bed reactor, made of quartz. The effect of the main operating variables (bed solids hold-up, inert material size, fluidizing velocity, plastics feed rate) on the agglom…	10.1016/S0009-2509(99)00533-3	Scopus	AL or DYO
7457	The role of some process variables in the operation of fluidized bed pyrolysers of plastic wastes	Arena, U.; Mastellone, M.L.	2001	NA	In the family of feedstock recycling processes (the advanced recycling technologies for material recovery from plastic wastes) the fluidized bed pyrolysis is probably the most promising, for the high value of its products, the flexibility of the process and the possibility to apply it on a relatively small scale. This study describes how some process variables (bed temperature, polymer feed rate,…	NA	Scopus	Kappa 2 (AL/DYO/FP)
8165	The phenomenology of bed defluidization during the pyrolysis of a food-packaging plastic waste	Arena, U.; Mastellone, M.L.	2001	NA	The stability, in long-term operation, of fluidized bed reactors utilised to pyrolyse plastics waste can be seriously compromised by particle agglomeration phenomena. These phenomena can cause poor fluidization and eventually lead to defluidization. In order to investigate this phenomenon, a polypropylene waste from a food-packaging industry was utilised in a laboratory-scale bubbling fluidized b…	10.1016/S0032-5910(01)00359-X	Scopus	Kappa 2 (AL/DYO/FP)
10137	Bacterial RNA isolation	Ares, M.	2012	NA	In this bacterial RNA isolation protocol, an "RNA-protective" treatment is followed by lysozyme digestion of the peptidoglycan component of the cell wall. EDTA promotes the loss of the outer membrane of Gram-negative bacteria and allows the lysozyme better access to the peptidoglycan. Cells begin to lyse during digestion in hypotonic lysozyme buffer and lysis is completed by sodium dodecyl sulfat…	10.1101/pdb.prot071068	Scopus	AL or DYO
7371	Thermal design of controlled backfills	Argaut, P.; Lesur, F.; Mermet, G.; Protat, F.; Sporrel, U.	2000	NA	Ampacity of power cables is significantly dependent on the surrounding medium. The thermal characteristics of the soil is a critical parameter increasing the risk of moisture migration and thermal instability. Special backfills may be used to replace advantageously the local excavated soil. Some comparative results have been obtained from a few methods to calculate external thermal resistances T4…	10.3845/ree.2000.046	Scopus	AL or DYO
7470	Alternatives for expanding the Panama Canal	Arias, A.A.; De La Guardia, J.; Johinke, B.L.; Pansic, N.	2004	NA	The issues related to the long term development and operations of the Panama canal as an effective and profitable business medium, are discussed. To meet the need the customer's need, master plan of the project scheduled to complete by mid-2004, which carries a number of marketing, operations, financial, engineering and environmental studies was formulated. Various disposal options for the benefi…	NA	Scopus	AL or DYO
14427	Application of organic wastes to soils and legislative intricacies in a circular economy context	Arias, O; Pulgar, JA; Soto, M	NA	NA	Currently, the absence of specific regulations on soil fertilization gives rise to sectorial normative with different regional approaches regarding application conditions, quality and other conditions that reused materials must meet. The purpose of this case study in Galicia (NW Spain) is to analyse the coherence of legal texts in the application of organic waste in soils regarding a more circula…	10.1007/s10098-022-02293-2	WOSCC	AL or DYO
7485	Nitrite oxidation in Eisenia foetida (Savigny); ecological implications	Arillo, A.; Melodia, F.	1991	NA	Eisenia foetida were maintained for 48 h in a nitrite-enriched artificial soil. Animal catalase plays an important role in limiting the bioaccumulation of this toxicant. -from Authors	10.2307/2389481	Scopus	Kappa 2 (AL/DYO/FP)
14430	A management system for backfilling highly liquefied stabilized soil using a modified concrete mixing truck	Arioka, M; Mori, K; Shibata, T; Hirakawa, S; Nishihara, A	1998	NA	An effective method for improving utilization of large quantities of surplus soil generated by construction works is required in light of the lack of waste disposal areas and a rise in handling costs. Several methods have been tested including dehydration. ceramic, fusion, granularity, lime improvement, liquified stabilization, and so on. This paper presents the ReSM (Re-produced Soil Material) s…	NA	WOSCC	AL or DYO
12316	Sugar-influenced water diffusion, interaction, and retention in clay interlayer nanopores probed by theoretical simulations and experimental spectroscopies	Aristilde, L.; Galdi, S.M.; Kelch, S.E.; Aoki, T.G.	2017	NA	Understanding the hydrodynamics in clay nanopores is important for gaining insights into the trapping of water, nutrients, and contaminants in natural and engineered soils. Previous investigations have focused on the interlayer organization and molecular diffusion coefficients (D) of cations and water molecules in cation-saturated interlayer nanopores of smectite clays. Little is known, however, …	10.1016/j.advwatres.2017.03.014	Scopus	AL or DYO
12318	Enhanced interlayer trapping of a tetracycline antibiotic within montmorillonite layers in the presence of Ca and Mg	Aristilde, L.; Lanson, B.; Miéhé-Brendlé, J.; Marichal, C.; Charlet, L.	2016	NA	The formation of a ternary antibiotic-metal-clay complex is hypothesized as the primary adsorption mechanism responsible for the increased adsorption of tetracycline antibiotics on smectites in the presence of divalent metal cations under circumneutral and higher pH conditions. To evaluate this hypothesis, we conducted a spectroscopic investigation of oxytetracycline (OTC) interacting with Na-mon…	10.1016/j.jcis.2015.11.027	Scopus	AL or DYO
10401	Interactions of oxytetracycline with a smectite clay: A spectroscopic study with molecular simulations	Aristilde, L.; Marichal, C.; Miéhé-Brendlé, J.; Lanson, B.; Charlet, L.	2010	NA	Binding of antibiotics to clay minerals can decrease both their physical and biological availability in soils. To elucidate the binding mechanisms of tetracycline antibiotics on smectite clays as a function of pH, we probed the interactions of oxytetracycline (OTC) with Na-montmorillonite (MONT) using X-ray diffraction (XRD), infrared (IR), and solid-state nuclear magnetic resonance (NMR) spectro…	10.1021/es102136y	Scopus	AL or DYO
8431	Expanded polytetrafluoroethylene (ePTFE) vascular graft loses its thrombogenicity six months after implantation	Ariyoshi, H.; Okuyama, M.; Okahara, K.; Kawasaki, T.; Kambayashi, J.-I.; Sakon, M.; Monden, M.	1997	NA	Although expanded polytetrafluoroethylene (ePTFE) has been believed to be an inert material for vascular prosthesis, it shows less tendency of graft maturation by means of endothelialization. The aim of this study is to evaluate long-term alteration in thrombogenicity of ePTFE grafts after implantation. Serial levels of thrombin-antithrombin III complex (TAT), D- dimer, C-reactive protein (CRP), …	10.1016/S0049-3848(97)00278-8	Scopus	AL or DYO
11035	Check and Monitoring of Condition of Concrete Slurry Wall, Jet-grouting and Frozen Soil Fences by Crosshole Sounding Method in Underground Construction	Arkhipov, A.	2016	NA	"Check and monitoring of condition of concrete slurry wall, jet-grouting and frozen soil fences by crosshole sounding method in underground construction" includes investigation results on the state of massifs of artificial soils established using a set of geophysical acoustic methods. Object of investigation are slurry wall panels' body and joints, jet-grouting and frozen soil underground fences.…	10.1016/j.proeng.2016.11.731	Scopus	AL or DYO
8377	A technique for measuring the thermal conductivity and evaluating the “apparent conductivity” concept in biomaterials	Arkin, H.; Holmes, K.R.; Chen, M.M.	1989	NA	A simple technique for measuring thermal conductivity of biomaterials is described. The method is based on depositing a pulse of heat into the material of choice, and fitting the subsequent local temperature decay to that predicted by a theoretical model. This transient method is most suitable in situations where frequent measurements of the thermal conductivity are desired. The method was evalua…	10.1115/1.3168379	Scopus	AL or DYO
13952	Collagen i based enzymatically degradable membranes for organ-on-a-chip barrier models	Arlk, Y.B.; De Sa Vivas, A.; Laarveld, D.; Van Laar, N.; Gemser, J.; Visscher, T.; Van Den Berg, A.; Passier, R.; Van Der Meer, A.D.	2021	NA	Organs-on-chips are microphysiological in vitro models of human organs and tissues that rely on culturing cells in a well-controlled microenvironment that has been engineered to include key physical and biochemical parameters. Some systems contain a single perfused microfluidic channel or a patterned hydrogel, whereas more complex devices typically employ two or more microchannels that are separa…	10.1021/acsbiomaterials.0c00297	Scopus	AL or DYO
13255	Short-term safety and risk evaluation of engine oil enriched by high concentrations copper nanoparticles on the skin	Armand, R.; Koohi, M.K.; Hashjin, G.S.; Khodabande, M.	2019	NA	Objective(s): Copper nano particles are added to ordinary engine oil as an additive to reduce friction and repair damaged surface under friction conditions. However, it is still unclear what environmental effects such a compound might have on conventional engine oils and its toxicity in different animal species has not been determined. The aim of this study is to investigate the effect of short-t…	10.22034/NMRJ.2019.03.006	Scopus	AL or DYO
14437	How do the origins of life sciences influence 21st century design thinking?	Armstrong, R	2015	NA	How can the origins of life sciences inform design thinking in an ecological era? This paper considers the possibility of the origins of life sciences as being more than a blue sky practice for the development of advanced scientific theories but also offers a technical platform for designing and engineering life-like solutions for an ecological era. A design-led study of dissipative systems is di…	10.7551/978-0-262-33027-5-ch002	WOSCC	AL or DYO
7561	Influences of different standardised test methods on biochemical responses in the earthworm Eisenia fetida andrei	Arnaud, C.; Saint-Denis, M.; Narbonne, J.F.; Soler, P.; Ribera, D.	2000	NA	Studies were carried out to determine the effects on the metabolic activities of earthworms of experimental conditions used in toxicity assays. Earthworms (Eisenia fetida andrei) were maintained under constant environmental conditions, in the absence of toxic agents, using three standard toxicology assay procedures (the artisol, contact filter paper and artificial soil tests) for two periods of t…	10.1016/S0038-0717(99)00130-3	Scopus	AL or DYO
9002	Mine soils associated with open-cast coal mining in Spain: A review	Arranz-González, J.C.	2011	NA	The different situations that may be found after the closure of coal mines range from the simple abandonment of pits and spoil tips to areas where reclamation work has led to the creation of artificial soils on a reconstituted surface composed of layers of rock and soil or both types of material. Soils of this type are known as mine soils, amongst which those generated by coal mining have been st…	NA	Scopus	AL or DYO
8828	Effects of three chemicals on the survival and reproduction of the oligochaete worm Enchytraeus coronatus in chronic toxicity tests	Arrate, J.A.; Rodriguez, P.; Martinez-Madrid, M.	2002	NA	Using Enchytraeus coronatus as a test organism, we have measured the effects of Derosal (carbendazim as active ingredient), 4-nitrophenol and potassium dichromate on survival (Lethal Concentration: LC50) and on several sublethal variables (Effective Concentrations: EC10, EC50 and the No Observed Effective Concentration: NOEC), in chronic agar tests. Worms were also exposed to carbendazim and pota…	10.1078/0031-4056-00120	Scopus	AL or DYO
14201	3D printing: An emerging opportunity for soil science	Arrieta-Escobar, J.A.; Derrien, D.; Ouvrard, S.; Asadollahi-Yazdi, E.; Hassan, A.; Boly, V.; Tinet, A.-J.; Dignac, M.-F.	2020	NA	The soil, at the interface between geosphere, biosphere, and atmosphere, is a particularly challenging object to study. The ecological and environmental impacts of soil functioning encourage soil scientists to exploit new technologies to generate new data or develop new research protocols. Among these technologies, 3D printing is a promising technology for improving the understanding of soils. Th…	10.1016/j.geoderma.2020.114588	Scopus	Kappa 2 (AL/DYO/FP)
8956	The Amazonian formative: Crop domestication and anthropogenic soils	Arroyo-Kalin, M.	2010	NA	The emergence of sedentism and agriculture in Amazonia continues to sit uncomfortably within accounts of South American pre-Columbian history. This is partially because deep-seated models were formulated when only ceramic evidence was known,partly because newer data continue to defy simple explanations, and partially because many discussions continue to ignore evidence of pre-Columbian anthropoge…	10.3390/d2040473	Scopus	AL or DYO
9983	Slash-burn-and-churn: Landscape history and crop cultivation in pre-Columbian Amazonia	Arroyo-Kalin, M.	2012	NA	Palaeoecologists argue that the vegetation of Amazonia has changed markedly since the late Pleistocene and show that forest fires have been increasingly more common since the beginning of the Holocene. Because these occurrences coincide with the onset of human colonisation of the region, students of Amazonia discuss the extent to which it's Holocene fire record reflects climatically-related and/o…	10.1016/j.quaint.2011.08.004	Scopus	AL or DYO
8960	Artificial soil development for geotechnical properties evaluation	Arrua, P.A.; Martinez, G.M.A.; Eberhardt, M.G.; Iglesias, R.A.	2013	NA	The hydraulic and mechanical properties of soils depend of physical and chemical interaction between particles. The artificial soil pretends to decouple the interparticle interaction effects. These material is obtained from sodium silicon dioxide can be used in the laboratory for modeling geotechnical problems. This paper presents an inert material development. Images of scanning electron microsc…	NA	Scopus	Kappa 2 (AL/DYO/FP)
8732	Designing a cleaning and disinfection/sterilization efficacy program for reusable medical devices	Arscott, E.; Broad, J.; Reyes, M.; Parente, D.; Anderson, S.	1997	NA	Manufacturers of reusable devices are responsible for supporting product claims for the reprocessing of medical devices in health care facilities. This can be accomplished by preparing the proper instructions for each device reuse and designing a test program that validates these instructions. There are issues related to device functionality and safety that must also be addressed. This poster wil…	NA	Scopus	Kappa 2 (AL/DYO/FP)
7241	Small mammal soil burrowing as a radionuclide transport vector at a radioactive waste disposal area in southeastern Idaho	Arthur III, W.J.; Markham, O.D.	1983	NA	During 1978 and 1979, small mammals excavated a total mass of 12,450 kg soil to the 36-ha surface of a solid radioactive waste disposal area in southeastern Idaho. Elevated concentrations of 238Pu, 239.240Pu, and 241Am were detected in excavated and surface soils in the waste disposal area. The inventory of 66 μCi (90Sr, 137Cs, 238Pu, 239.240Pu, and 241Am) transported to the surface of the waste …	10.2134/jeq1983.00472425001200010021x	Scopus	AL or DYO
8328	Radionuclide export by deer mice at a solid radioactive waste disuposal area in southeastern idaho	Arthur, W.J.; Markham, O.D.; Groves, C.R.; Keller, B.L.	1987	NA	Concentrations of 90Sr,137Cs, 238Pu, 239+240Pu, and 241Am in deer mice tissues collected from a radioactive waste disposal area in southeastern Idaho were significantly (p &lt; 0.05) higher than those from a control area. The highest concentrations of Pu and Am occurred in pelts of deer mice inhabiting an area which had elevated surface and subsurface soil concentrations of these nuclides as comp…	10.1097/00004032-198701000-00004	Scopus	AL or DYO
12977	Assessing the compaction characteristics of modified soil with Incinerated municipal solid waste	Arunthathi, S.; Sivapriya, S.V.; Balaji, D.	2022	NA	The generation of municipal solid waste is increasing day by day with a rise in population. The improper disposal of waste releases methane which is more responsible for global warming and also it affects the health condition of the surrounding people. It is the need of the hour to identify the effective use of municipal solid waste into by-products or as a replacement material in civil engineeri…	10.1016/j.matpr.2022.03.624	Scopus	AL or DYO
11634	Growing dens. On re-grounding the child–nature relationship through a new materialist approach to children’s dens	Arvidsen, J.	2018	NA	This paper contributes to the dawning disruption of the prevailing notion of the child–nature relationship through a new materialist reading of children’s dens, and proffers a re-grounded and worldly gaze on the relationship with implications for the promotion of children’s outdoor lives. The study is an ethnographical field study among 10–12-year-old boys in a Danish school. Data were generated …	10.1080/14733285.2018.1425371	Scopus	AL or DYO
13789	The Role of Epigenetic Functionalization of Implants and Biomaterials in Osseointegration and Bone Regeneration-A Review	Asa'ad, F.; Pelanyte, G.; Philip, J.; Dahlin, C.; Larsson, L.	2020	NA	The contribution of epigenetic mechanisms as a potential treatment model has been observed in cancer and autoimmune/inflammatory diseases. This review aims to put forward the epigenetic mechanisms as a promising strategy in implant surface functionalization and modification of biomaterials, to promote better osseointegration and bone regeneration, and could be applicable for alveolar bone regener…	10.3390/molecules25245879	Scopus	AL or DYO
8595	A comparison of Rh/CeO2/SiO2 catalysts with steam reforming catalysts, dolomite and inert materials as bed materials in low throughput fluidized bed gasification systems	Asadullah, M.; Miyazawa, T.; Ito, S.-I.; Kunimori, K.; Koyama, S.; Tomishige, K.	2004	NA	The gasification of cedar wood in the presence of Rh/CeO 2/SiO2 has been conducted in the laboratory scale fluidized bed reactor using air as a gasifying agent at low temperatures (823-973 K) in order to produce high-quality fuel gas for gas turbine for power generation. The performance of the Rh/CeO2/SiO2 catalyst has been compared with conventional catalysts such as commercial steam reforming c…	10.1016/S0961-9534(03)00105-3	Scopus	AL or DYO
13923	Tracing the past from the analysis of Cu, Zn, Mn, Sr, and Rb in Archaeological Dark Earth soils from the tropics and temperate zone	Asare, M.O.; Afriyie, J.O.	2020	NA	The analysis of minor/microelements in anthropogenic soils resulting from past settlement activities in different environmental conditions and geographical regions is not well-known. The study aimed to determine whether minor/microelements are suitable proxy indicators of past human activities of Archaeological Dark Earth (ADE) soils from two past hilltop settlements- Ziavi-Galenkuito in Ghana an…	10.1016/j.quaint.2020.09.017	Scopus	AL or DYO
13816	A medieval hillfort as an island of extraordinary fertile Archaeological Dark Earth soil in the Czech Republic	Asare, M.O.; Horák, J.; Šmejda, L.; Janovský, M.; Hejcman, M.	2021	NA	Archaeological Dark Earth soil is a category of archaeological anthrosols that has gained much attention because it exhibits higher nutrient content and organic matter stocks and a characteristic dark colour, and enables higher crop yields in comparison to neighbouring soil. However, much is unknown about the chemical properties of Archaeological Dark Earth soils in Central Europe. Therefore, we …	10.1111/ejss.12965	Scopus	AL or DYO
13310	Chemical properties and magnetic susceptibility as proxy indicators of past settlement activities on contemporary arable soil in the Czech Republic	Asare, M.O.; Ondřej, S.; Afriyie, J.O.	2021	NA	Past settlement sites are associated with the accumulation and depletion of many elements. The effects of past settlement activities on recent arable land-use are not well known. The study aimed to determine the effect of past human activities on contemporary arable soil according to the physical and chemical properties and magnetic susceptibility. We studied anthroposols developed on metamorphic…	10.1016/j.geodrs.2021.e00357	Scopus	AL or DYO
14448	Analysis of physical and chemical characteristics of Anthrosols-The case of former Bremen missionary's settlement in Ghana	Asare, MO; Afriyie, JO; Hejcman, M	2022	NA	Past settlement sites often relate to the accumulation of elements in Anthrosols. The analyses of Anthrosols can resolve specific queries on the estimation of element enrichment factors and their potential suitability for arable fields. We studied Anthrosols in the sub-Sahara developed on a mid-19th century AD Bremen missionary settlement in the Volta Region, Ghana, aiming to compare the physicoc…	10.1111/sum.12681	WOSCC	AL or DYO
9883	X-ray fluorescence spectroscopy method development for quantitative evaluation of carpet cleaning technology	Asbury, G.H.; Shannon, R.F.	2011	NA	An X-ray fluorescence method for measuring the quantity of test matter removed from carpet by vacuuming and wet extraction in typical carpet cleaning processes is described. In this cleaning effectiveness analytical method, five different test compounds were incorporated into an artificial soil, which was then applied to a test carpet. X-ray fluorescence was used to quantify these elements after …	NA	Scopus	AL or DYO
12443	Comparison of Different “S-index” Expressions to Evaluate the State of Physical Soil Properties	Aschonitis, V.G.; Salemi, E.; Colombani, N.; Mastrocicco, M.	2015	NA	The S-index describes the absolute value of slope at the inflection point of the water retention curve (WRC) and it is a popular tool for the indirect description of the soil physical-hydraulic conditions. It can be calculated as a function of van Genuchten (VG) parameters by four different expressions based on (a) the use of arithmetic or ln-transformed axis of pressure head h and (b) the use of…	10.1007/s10706-015-9887-3	Scopus	AL or DYO
13286	Laser-scanner used in a wind tunnel to quantify soil erosion	Asensio, C.; Weber, J.; Lozano, F.J.; Mielnik, L.	2019	NA	A methodology was developed in order to estimate wind erosion by comparing the differences in soil loss with a 3D laser scanner inside a wind tunnel, to relate the change in soil micro-relief to soil loss. We evaluated the effectiveness of a low-cost laser scanner in a wind tunnel for examining the wind-dependent variation in soil surface micro-topography, thereby enabling soil wind erosion to be…	10.31545/INTAGR/109424	Scopus	AL or DYO
14454	Mineralogical characterisation of sediment transported by wind erosion of agricultural and natural soils	Asensio, C; Gomez-Diaz, JD; de Oro, L; Lozano, J; Monterroso-Rivas, A	2019	NA	Soil mineral components lost from wind erosion lead to a lower soil exchange capacity and must therefore be added as fertiliser to avoid decrease in soil productivity. Thus, our objective is to obtain qualitative and quantitative knowledge of soil mineral flow by X-ray diffraction, which is a low-cost technique for evaluating alterations in soil-surface mineralogical components. Mineralogical rel…	NA	WOSCC	AL or DYO
14456	Image analysis to qualify soil erodibility into a wind tunnel	Asensio, C; Rodriguez-Caballero, E; Garcia-Navarro, FJ; Torres, JA	2018	NA	A wind erosion research was carried out in a wind tunnel where sediment samples acquired were studied by an artificial vision camera. These images could be enlarged for further analysis. Image analyses were mainly colorimetry, number of particles present and their size. Soil wind erodibility was analyzed with the image analyses supported by other laboratory results. Anthrosols were the most erodi…	10.1590/1413-70542018423008218	WOSCC	AL or DYO
14459	Physical distribution of Ni, Pb and Zn in reclaimed mine soils observed by FE-SEM with an EDS detector	Asensio, V; Covelo, EF	2015	NA	The aim of this study was to physically demonstrate the associations between Ni, Pb and Zn and the different soil components. To achieve this, several soil samples were observed by field emission-scanning electron microscope (FE-SEM) equipped with an energy dispersive spectrometer (EDS) detector. The samples came from mine sites vegetated and/or amended with wastes (sewage sludges and paper mill …	10.1007/s11356-015-4587-3	WOSCC	AL or DYO
9936	An atlas of medieval combs from Northern Europe	Ashby, S.P.	2011	NA	As an aid to understanding chronology, economics, identity and culture contact, the early medieval bone/antler hair-comb is an under-exploited resource, despite the existence of an extensive literature borne out of a long-standing tradition of empirical research. Such research has been undertaken according to diverse traditions, is scattered amongst site reports and grey literature, regional, nat…	10.11141/ia.30.3	Scopus	AL or DYO
10744	Soil transport experiment by peristaltic transport machine for compact automatic transportation system of excavated soil	Ashigaki, K.; Hagiwara, D.; Negishi, K.; Yoshihama, S.; Ueda, M.; Yasuyuki, Y.; Nakamura, T.	2018	NA	In recent years, the height of urban buildings has increased in order to make more efficient use of available urban space. Consequently, the substructure supporting the building weight has become larger. Currently, the vertical transport of the excavated soil from underground work is conducted by a clamshell. However, the clamshell is a large construction machine and its operation entails physica…	10.1109/AIM.2018.8452425	Scopus	AL or DYO
11756	Ptolemaic and Roman Memphis as a production centre	Ashton, S.-A.	2016	NA	Alexandria is traditionally viewed as an artistic as well as intellectual centre in Ptolemaic and Roman Egypt; there is, however, little archaeological evidence to support this. The role played by Memphis during these two periods is often underestimated, although the archaeological record suggests that both the sacred and the domestic areas of the city were of considerable importance, particularl…	10.4324/9781315433578-11	Scopus	AL or DYO
9406	Numerical and theoretical investigations on detonation confinement sandwich tests	Aslam, T.D.; Bdzil, J.B.	2006	NA	In general, the confinement of a high explosive by differing inert materials can change the detonation speed and shock locus. The hydrodynamic basis of this effect can be understood by examining the pressure/streamline-deflection matching condition at the high explosive/inert interface. Typically, a relatively simple shock polar analysis provides a good leading-order prediction of the confinement…	NA	Scopus	AL or DYO
14462	Analysis of the LANL detonation-confinement test	Aslam, TD; Bdzil, JB; Hill, LG	2004	NA	In general, the confinement of a high explosive (HE) by differing inert materials can change the detonation speed and shock locus. The hydrodynamic basis of this effect can be understood by examining the pressure/streamline-deflection matching condition at the HE/inert interface [1]. A relatively simple shock polar analysis provides a good leading-order prediction of the confinement effect on a p…	NA	WOSCC	AL or DYO
12931	The Survey of Adramytteion (Ören) Harbor, Turkey	Aslan, E.; Ufuk Erdoğan, L.; Orhan, U.	2022	NA	The harbour structures that form the subject of this study are some of the best-preserved examples in western Anatolia. A plan of Adramytteion city harbour has been drawn to evaluate the character of the harbour architecture and identify different types of blocks used. Together with geo-radar and geomagnetic survey, these data have been used to consider the construction techniques and phases of t…	10.1080/10572414.2021.2022865	Scopus	Kappa 2 (AL/DYO/FP)
14463	The Survey of Adramytteion (oren) Harbor, Turkey	Aslan, E; Erdogan, LU; Orhan, U	NA	NA	The harbour structures that form the subject of this study are some of the best-preserved examples in western Anatolia. A plan of Adramytteion city harbour has been drawn to evaluate the character of the harbour architecture and identify different types of blocks used. Together with geo-radar and geomagnetic survey, these data have been used to consider the construction techniques and phases of t…	10.1080/10572414.2021.2022865	WOSCC	AL or DYO
14464	H-1 NMR metabolomics of earthworm responses to polychlorinated biphenyl (PCB) exposure in soil	Aslund, MLW; Simpson, AJ; Simpson, MJ	2011	NA	H-1 NMR-based metabolomics was used to examine the metabolic profile of D2O-buffer extracted tissues of Eisenia fetida earthworms exposed for 2 days to an artificial soil spiked with sub-lethal concentrations of polychlorinated biphenyls (PCBs) (0, 0.5, 1, 5, 10, or 25 mg/kg Aroclor 1254). Univariate statistical analysis of the identified metabolites revealed a significant increase in ATP concent…	10.1007/s10646-011-0638-9	WOSCC	AL or DYO
6998	Draft, construction and operation of a sequential rain sampler	Asman, W.A.H.	1980	NA	Sequential sampling of rain on a volume basis presents fewer problems than sampling on a time basis. The optimum diameter of the collector opening depends on the rainfall statistics, the size of the sample needed for chemical analysis and the total number of samples that has to be collected. The sampler described here consists of a square polyethylene funnel of 0.64 m2 and a fraction collector wi…	10.1007/BF02279550	Scopus	AL or DYO
11914	Mycelium composites: The 'prima materia' for design in aerospace and outer space	Asselin, N.	2017	NA	This paper explores the design applications of mycelium composite materials (MCMs) in aerospace design and within the construction of a Martian base. Mycelium - the vegetative, part of mushrooms, have the ability to grow in extreme conditions, without light, water or petrochemicals. Mycelium has been found growing in extreme environments such as: Antarctica, Chernobyl, and outer space. Due to the…	NA	Scopus	AL or DYO
13745	A circular economy virtuous example-use of a stabilized waste material instead of calcite to produce sustainable composites	Assi, A.; Bilo, F.; Zanoletti, A.; Ducoli, S.; Ramorino, G.; Gobetti, A.; Zacco, A.; Federici, S.; Depero, L.E.; Bontempi, E.	2020	NA	This work reports and analyzes the mechanical properties of some composites obtained using stabilized waste with epoxy resins E-227. For comparison, correspondent composite samples were realized using calcite as a filler. The recovered stabilized waste was obtained by means of a new method to stabilize municipal solid waste incineration (MSWI) fly ash (FA), based on the use of bottom ash (BA). Th…	10.3390/app10030754	Scopus	Kappa 1 (AL/DYO/FP)
13744	Review of the reuse possibilities concerning ash residues from thermal process in a medium-sized urban system in Northern Italy	Assi, A.; Bilo, F.; Zanoletti, A.; Ponti, J.; Valsesia, A.; Spina, R.L.; Depero, L.E.; Bontempi, E.	2020	NA	This review paper reports a detailed characterization of some combustion or incineration residues and by-products produced in a medium-sized city in Northern Italy. The municipal solid waste incineration (MSWI) generates fly ash, which is a toxic waste. Coal fly ash (CFA) and flue gas desulfurization (FGD) derive from the thermoelectric coal plant located in the same city. Along with these ashes,…	10.3390/su12104193	Scopus	AL or DYO
9334	[Complex treatment approach in patients with lower jaw defects].	Astashina, N.B.; Rapekta, S.I.; Rogozhnikov, G.I.; Kazakov, S.V.; Rogozhnikov, A.G.; Nemenatov, I.G.	2012	NA	The aim of the study was to evaluate the clinical efficiency of modern materials in complex treatment of patients with lower jaw defects. The study demonstrates the advantages of biologically inert materials (carbon composite material "Uglekon-M" and titanium alloys) for lower jaw defect restoration.	NA	Scopus	AL or DYO
14173	Effects of soil particles and convective transport on dispersion and aggregation of nanoplastics via small-angle neutron scattering (SANS) and ultra SANS (USANS)	Astner, A.F.; Hayes, D.G.; Pingali, S.V.; O’Neill, H.M.; Littrell, K.C.; Evans, B.R.; Urban, V.S.	2020	NA	Terrestrial nanoplastics (NPs) pose a serious threat to agricultural food production systems due to the potential harm of soil-born micro- and macroorganisms that promote soil fertility and ability of NPs to adsorb onto and penetrate into vegetables and other crops. Very little is known about the dispersion, fate and transport of NPs in soils. This is because of the challenges of analyzing terres…	10.1371/journal.pone.0235893	Scopus	AL or DYO
8324	Bioremediation of creosote-contaminated soil in South Africa by landfarming	Atagana, H.I.	2004	NA	Aims: To determine the combined effects of biostimulation and bioaugmentation in the landfarming of a mispah form (lithosol; food and Agriculture Organisation (FAO)) soil contaminated with &gt;310 000 mg kg -1 creosote with a view to developing a bioremediation technology for soils heavily contaminated with creosote. Methods and Results: The excavated soil was mixed with 2500 kg ha-1 dolomitic li…	10.1111/j.1365-2672.2003.02168.x	Scopus	AL or DYO
11761	Geochemical associations in technogenic soils (Technosols) of contrasting hydrological characteristics from the region of maritsa-iztok coal mine in bulgaria	Atanassova, I.; Benkova, M.; Banov, M.; Simeonova, T.; Nenova, L.; Harizanova, M.	2018	NA	Studied were metal associations and contamination status of hydrophilic and hydrophobic technogenic soils from the area of Maritsa-Iztok coal mine region in Bulgaria. Four sites with contrasting hydrologic and acidic properties were chosen for investigation. At two of the sites following humus and non-humus reclamation under grass vegetation, soils were hydrophilic. At the other two sites (non-ve…	NA	Scopus	AL or DYO
13382	Influence of soil water repellency on heavy metal mobility in coal ash reclaimed technosols	Atanassova, I.; Benkova, M.; Simeonova, T.; Nenova, L.; Banov, M.; Rousseva, S.; Doerr, S.	2019	NA	Soil water repellency has major implications for surface and subsurface water transport and organic and inorganic contaminant mobilisation. Heavy metal mobility and speciation in solutions from acidic coal ash reclaimed Technosols from a major coal mine region in Eastern Europe were studied with the aim to reveal relationships with soil water repellency and other soil characteristics. The non-veg…	NA	Scopus	AL or DYO
13117	Labile polycyclic aromatic hydrocarbons (PAHs) in fly ash reclaimed technosols	Atanassova, I.; Harizanova, M.; Banov, M.	2019	NA	Total contents of labile solvent extractable polycyclic aromatic hydrocarbons (PAHs) were analysed in Technosols containing yellow-greenish clays intermixed with black clays and amended with fly ash in the 1970s around the area of the largest coal-producing complex in Eastern Europe. The sum of PAHs due to the high acenaphthylene content exceeds the maximum permissible levels of the national legi…	10.7546/CRABS.2019.10.18	Scopus	Kappa 2 (AL/DYO/FP)
13450	Soil profile distribution of water repellency and relationships with properties and characteristics of technosols from open-cast mining	Atanassova, I.; Ivanov, P.; Shishkov, T.; Dimitrov, E.; Banov, M.	2020	NA	The present paper presents a study of soil water repellency in Technosols, formed on spoils with Pliocene clays after open-cast mining in the area of Maritsa-Iztok Mines, Bulgaria. At present, different soil properties and characteristics have been studied in areas of the mine spoils from Obruchishte village to establish their relationships with soil hydrophobicity and its spatial distribution in…	NA	Scopus	Kappa 2 (AL/DYO/FP)
582	Lipid biomarkers and relationships with soil water repellency and other soil characteristics in Technosols from the region of Maritsa-Iztok coal mine in Bulgaria	Atanassova, I; Harizanova, M; ...	2018	NA	NA	NA	GS	AL or DYO
14470	VERTICAL DISTRIBUTION AND MOBILITY OF HEAVY METALS IN WATER REPELLENT COAL ASH RECLAIMED TECHNOSOLS	Atanassova, I; Nenova, L; Benkova, M; Simeonova, TS; Harizanova, M; Karadjov, M	2021	NA	Reclaimed technogenic soils from the region of Maritza-Iztok coal mine basin show spatial variability of water repellency due to partial mixing of different sediments and uneven distribution of lignitic and lipid-coated sandy and clay particles, which affects the mobility of heavy metals. A depth distribution of mobile (0.01 M CaCl2) forms of Cu, Zn, Mn, Fe, Co, Ni, Cr, Al and Pb, and their relat…	NA	WOSCC	AL or DYO
675	1.2. 5. Heavy metal mobility and PAHs extractability relationships with soil hydrophobicity in coal ash reclaimed technogenic soils (Technosols)	Atanassova, ID; Benkova, MG; Simeonova, TR; ...	NA	NA	NA	NA	GS	AL or DYO
14472	SEASONAL VARIATION OF HEAVY METAL MOBILITY AND SPECIATION IN WATER REPELLENT COAL ASH RECLAIMED TECHNOSOLS	Atanassova, ID; Simeonova, TR; Benkova, MG; Nenova, LG; Banov, M; Doerr, S	2020	NA	The overburden dumps from coal mining activities are characterised by increased bioavailability of metals, lack of enough moisture and quite often high water repellency. Physico-chemical characteristics and mobility of metals of water repellent Technosols containing Pliocene clays, coal and fly ash from Maritsa-East lignite coal basin in Bulgaria, were analysed during the summer of 2017 and compa…	NA	WOSCC	AL or DYO
10808	Bacterial insecticides and inert materials	Athanassiou, C.G.; Arthur, F.H.	2018	NA	NA	10.1007/978-3-662-56125-6_5	Scopus	AL or DYO
13234	Rhizosphere engineering through pesticides-degrading beneficial bacteria	Athiappan, M.; Kumar, S.D.; Umamaheswari, S.; Rajaprabu, M.	2022	NA	Owing to feed ever increasing world population, grain production is improved by using agrochemicals during the pre- and postharvest diseases of plants. Huge array of chemicals has been introduced as pesticides that have become contaminants in the agriculture field. These contaminants are known to affect the normal functions of the soil microorganisms responsible for soil fertility. Engineering th…	10.1016/B978-0-323-89973-4.00014-4	Scopus	AL or DYO
12054	Hydroponic system design with real time OS based on ARM Cortex-M microcontroller	Atmadja, W.; Liawatimena, S.; Lukas, J.; Nata, E.P.L.; Alexander, I.	2018	NA	Hydroponic is the process of growing plants without soil, plant root flooded or moist with nutrient-rich solutions in inert material. Hydroponics has become a reality for greenhouse growers in virtually all climates. Large hydroponic installations exist throughout the world for growing flowers, vegetables and some short period fruit like tomato and cucumber. In soilless culture, we must maintain …	10.1088/1755-1315/109/1/012017	Scopus	AL or DYO
9717	Numerical investigation of the grid spatial resolution and the anisotropic character of EMMS in CFB multiphase flow	Atsonios, K.; Nikolopoulos, A.; Karellas, S.; Nikolopoulos, N.; Grammelis, P.; Kakaras, E.	2011	NA	During the last years, considerable efforts have been made for the optimization of numerical methods simulating the operation of the Circulating Fluidized Bed Combustors (CFBC), which imply both the accuracy increase and the computational cost decrease. A foremost goal is the efficient description of its operation under isothermal conditions and the in-depth understanding of the governing complex…	10.1016/j.ces.2011.05.024	Scopus	AL or DYO
11553	Perforator Flaps Covering Alloplastic Materials in Full-Thickness Chest Wall Defects Reconstruction: A Safe Option?	Aubá, C.; Cabello, Á.; Garciá-Tutor, E.; Vila, A.; Qiu, S.S.; Torre, W.	2017	NA	Large full-thickness chest wall reconstruction requires an alloplastic material to ensure chest wall stability, as well as a flap that provides good soft-tissue coverage. The choice not to use perforator flaps over any mesh or inert material is often based on the concern that the vascularization would be inadequate. However, perforator flaps have shown good results in several reconstructive field…	10.1097/GOX.0000000000001289	Scopus	AL or DYO
8447	An evaluation of methods for enhancing the CO2-reactivity of a caking bituminous coal	Audley, G.J.	1987	NA	An evaluation of a variety of reactivity enhancement procedures has been carried out for one bituminous coal (Pittsburgh No. 8). The relative merits of each type of method have been assessed and the extent to which coal char reactivity could realistically be enhanced for gasification by carbon dioxide has been established. Investigations have revealed two main classes of pretreatment type. The fi…	10.1016/0016-2361(87)90354-1	Scopus	AL or DYO
14479	Enhanced removal of organic contaminants by solvent flushing	Augustijn, DCM; Rao, PSC	1995	NA	The use of cosolvents to enhance the remediation of contaminated soils is based on four observations: (1) enhanced mobilization of a residual NAPL phase; (2) increased solubility; (3) reduced sorption or retardation; and (4) increased mass-transfer rates. The theoretical basis for each of those mechanisms is briefly reviewed. Solvent washing technologies for treatment of excavated soils are alrea…	NA	WOSCC	AL or DYO
14187	Improvement on soil structure and water retention after application of industrial organic waste as a crop fertilizer	Auler, A.C.; Romaniw, J.; Sá, J.C.M.; Pires, L.F.; Hartman, D.C.; Inagaki, T.M.; Rosa, J.A.	2020	NA	Purpose: Industrial organic waste (IOW) from slaughter and processing of poultry and swine might be potential crop fertilizer. The use of IOW is known to alter the dynamics of soil organic carbon (SOC) and exchangeable cations. However, its effects on soil physical properties and processes are still unknown. The aim of this study was to evaluate the effects of the isolated and combined applicatio…	10.1007/s11368-020-02628-w	Scopus	AL or DYO
9722	Kinetics of microbial growth and biodegradation of methanol and toluene in biofilters and an analysis of the energetic indicators	Avalos Ramirez, A.; Bénard, S.; Giroir-Fendler, A.; Jones, J.P.; Heitz, M.	2008	NA	The kinetics of microbial growth and the biodegradation of methanol and toluene in (a) biofilters (BFs), and (b) biotrickling filters (BTFs), packed with inert materials, has been studied and analyzed. The specific growth rate, μ, for the treatment of methanol was 0.037 h-1 for a wide range of operating conditions. In the BF, μ was found to be a function of the methanol and toluene concentrations…	10.1016/j.jbiotec.2008.08.001	Scopus	AL or DYO
9394	Improvement of methane biofiltration by the addition of non-ionic surfactants to biofilters packed with inert materials	Avalos Ramirez, A.; García-Aguilar, B.P.; Jones, J.P.; Heitz, M.	2012	NA	The effect of non-ionic surfactants on the biofiltration of methane (CH 4) was analyzed. Two biofilters (BF) treating CH 4 were operated for one year at fixed CH 4 concentration of 4.8 g m -3 and air flow rate of 0.25 m -3 h -1. Three polyoxyethylenes (Brijs), and 3 mono polyoxyethylenesorbitans (Tweens) were added to the nutrient solution at a concentration of 0.5% (w/w). Without surfactant, CH …	10.1016/j.procbio.2011.10.007	Scopus	AL or DYO
9561	Methane treatment in biotrickling filters packed with inert materials in presence of a non-ionic surfactant	Avalos Ramirez, A.; Jones, J.P.; Heitz, M.	2012	NA	BACKGROUND: The treatment of methane in bioreactors with an aqueous phase such as biofilters is limited by low methane water solubility. In the case of biotrickling filters (BTF), the continuous trickling water is a barrier to methane transfer. In a previous study, the use of non-ionic surfactants improved the performance of biofilters treating methane. RESULTS: Three BTFs treating methane were o…	10.1002/jctb.3811	Scopus	AL or DYO
13208	Study on the assessment of humification processes during biodegradation of heavy residual fuel oil	Avdalović, J.; Miletić, S.; Božović, O.; Šolević Knudsen, T.; Stanković, D.; Lugonja, N.; Spasić, S.; Joksimović, K.; Dragičević, I.; Vrvić, M.M.	2021	NA	The aim of this study was to investigate the creation of humic substances during biodegradation of heavy residual fuel oil, because there are indications that substances similar to humic substances are generated during biodegradation of polycyclic aromatic hydrocarbons. In the study, which lasted for 110 days, biodegradation of heavy residual fuel oil was carried out in a layer of artificial soil…	10.1016/j.scitotenv.2021.149099	Scopus	AL or DYO
13270	Experimental analysis on effect of various fillers on mechanical properties of glass fiber reinforced polymer composites	Aveen, K.P.; Bhajantri, V.; D'Souza, R.; Londe, N.V.; Jambagi, S.	2019	NA	Filler materials are the inert materials which are used in glass fiber reinforced polymer (GFRP) composites for modifying the chemical and physical properties of the matrix polymers to reduce material costs, to improve processability, to improve product performance or to simply act as extenders or matrix diluents. Effect of fillers on mechanical properties like tensile strength, flexural strength…	10.1063/1.5085615	Scopus	AL or DYO
13985	Effect of Clogging on EPB TBM Performance: A Case Study in Akfirat Waste Water Tunnel, Turkey	Avunduk, E.; Copur, H.	2019	NA	Earth pressure balance tunnel boring machines (EPB TBMs) may sometimes face, during excavation of soft soils, with some challenges of which one of them occurs when mixture of the excavated soil and water generates a sticky muck that adheres to the metal sections of the TBM such as cutterhead, cutting tools and transportation system. This phenomenon commonly referred as clogging leading to blockag…	10.1007/s10706-019-00938-6	Scopus	AL or DYO
13556	Possibility of using torvane shear testing device for soil conditioning optimization	Avunduk, E.; Copur, H.; Tolouei, S.; Tumac, D.; Balci, C.; Bilgin, N.; Shaterpour –Mamaghani, A.	2021	NA	Determining the optimum amount of soil conditioning agents and the behavior of excavated soil + foaming agent mixture during excavation process play an important role in the design and management of EPB TBM tunneling. Although there are some means of defining optimum soil conditioning parameters, there is still a requirement for new and effective methods. This study aims to analyze the possibilit…	10.1016/j.tust.2020.103665	Scopus	AL or DYO
14488	Field Trial on Rapid Soil Classification Using Computer Vision	Aw, YJE; Chew, SH; Chua, KE; Goh, PL; Cheng, LM; Tan, SED	2022	NA	This paper presents a rapid soil classification method using computer vision to improve the productivity of on-site classification of excavated soil. In Singapore, thousands of truckloads of excavated soil are transported from construction sites to transfer hubs (known as "staging grounds") daily. These soils, broadly classified into "Good Earth" and "Soft Clay," are reused for various applicatio…	NA	WOSCC	AL or DYO
10599	Determination of the reaction rate coefficient of sulphide mine tailings deposited under water	Awoh, A.S.; Mbonimpa, M.; Bussière, B.	2013	NA	The efficiency of a water cover to limit dissolved oxygen (DO) availability to underlying acid-generating mine tailings can be assessed by calculating the DO flux at the tailings-water interface. Fick's equations, which are generally used to calculate this flux, require knowing the effective DO diffusion coefficient (Dw) and the reaction (consumption) rate coefficient (Kr) of the tailings, or the…	10.1016/j.jenvman.2013.06.037	Scopus	AL or DYO
11853	Laboratory study of highly pyritic tailings submerged beneath a water cover under various hydrodynamic conditions	Awoh, A.S.; Mbonimpa, M.; Bussière, B.; Plante, B.; Bouzahzah, H.	2014	NA	Many studies have examined the efficiency of water covers for control of acid mine drainage, but few have addressed underwater deposition of highly pyritic tailings with low neutralizing capacity. This study simulated the effects of various hydrodynamic conditions on water quality when tailings containing 80 % pyrite were deposited beneath a water cover. The tailings were placed at the bottom of …	10.1007/s10230-014-0264-x	Scopus	AL or DYO
13951	Hydrogel-Based Scaffolds in Oral Tissue Engineering	Ayala-Ham, A.; López-Gutierrez, J.; Bermúdez, M.; Aguilar-Medina, M.; Sarmiento-Sánchez, J.I.; López-Camarillo, C.; Sanchez-Schmitz, G.; Ramos-Payan, R.	2021	NA	Regenerative therapy in dentistry has gained interest given the complexity to restore dental and periodontal tissues with inert materials. The best approach for regeneration requires three elements for restoring functions of affected or diseased organ tissues: cells, bioactive molecules, and scaffolds. This triad is capable of modulating the processes to replace lost or damaged tissues and restor…	10.3389/fmats.2021.708945	Scopus	AL or DYO
9431	The long-term effect on testicular function of a mesh bioprosthesis used for inguinal hernia repair	Aydede, H.	2010	NA	Polypropylene mesh currently finds widespread use throughout the world in hernia repair, as it is well tolerated by the body and allows tissue ingrowth into the prosthesis [1]. Experimentally, all meshes cause an initial inflammatory tissue response in the recipient after implantation [2]. Interestingly, in most clinical studies in humans, these meshes are described as inert materials, but system…	10.1007/978-3-642-11541-7_8	Scopus	AL or DYO
7052	Tests of disinfection by heat in a bedpan washing machine	Ayliffe, G.A.J.; Collins, B.J.; Deverill, C.E.A.	1974	NA	Tests of effectiveness of disinfection of metal and polypropylene bedpans were performed in a washer fitted with a steam generator. Broth cultures of Escherichia coli, Pseudomonas aeruginosa, Staphylococcus aureus, or Streptococcus faecalis (approximately 4 x 108 organisms) were sealed in lengths of capillary tubing and attached to the surface of the pans. In other tests, pans were contaminated w…	10.1136/jcp.27.9.760	Scopus	AL or DYO
9160	XRL expedites Hong Kong's fresh ties with China	Ayres, P.; Bailey, K.; Grant, D.; Haden, F.; Owers, J.	2013	NA	The Guangzhou-Shenzhen-Hong Kong Express Rail Link (XRL) will link Hong Kong to Panyu, Guangzhou and Guangdong. In reinforcing social and economic ties between the two regions, the project is of vital importance to Hong Kong and will strengthen its status as the southern gateway to mainland China. The major consideration in the urban area of Hong Kong, particularly around the West Kowloon terminu…	NA	Scopus	Kappa 2 (AL/DYO/FP)
14492	Arbuscular Mycorrhizal Fungi, Bacillus cereus, and Candida parapsilosis from a Multicontaminated Soil Alleviate Metal Toxicity in Plants	Azcon, R; Peralvarez, MD; Roldan, A; Barea, JM	2010	NA	We investigated if the limited development of Trifolium repens growing in a heavy metal (HM) multicontaminated soil was increased by selected native microorganisms, bacteria (Bacillus cereus (Bc)), yeast (Candida parapsilosis (Cp)), or arbuscular mycorrhizal fungi (AMF), used either as single or dual inoculants. These microbial inoculants were assayed to ascertain whether the selection of HM-tole…	10.1007/s00248-009-9618-5	WOSCC	Kappa 2 (AL/DYO/FP)
13958	Effect of aggregates containing iron sulphide on asphalt ageing	Azimi Alamdary, Y.; Singh, S.; Baaj, H.	2021	NA	The impact of asphalt cement ageing on pavement durability is a well-known phenomenon for pavement engineers, yet due to complexity in the chemical structure of asphalt cement, not understood thoroughly. Accelerated laboratory ageing procedures usually consider aggregates as inert material, which are insensitive to environmental effects. While in most cases this assumption is not far from reality…	10.1080/14680629.2019.1610477	Scopus	AL or DYO
10633	Nickel biosorption from aqueous solutions using bios lids	Azimi, A.A.; Fouladi Fard, R.; Nabi Bidhendi, Gh.R.	2009	NA	Heavy metal pollutants are extremely pernicious because they are environmentally persistent and toxic. Nickel is one of the metals that are widely used in alloys, pigments, electroplating processes, electrical contacts, and battery manufacturing. The traditional approaches for removing or recovering metals, such as precipitation, oxidation/reduction, ion exchange, filtration, electrochemical proc…	NA	Scopus	AL or DYO
12073	Using magnetically excited nanoparticles for liquid-liquid two-phase mass transfer enhancement in a Y-type micromixer	Azimi, N.; Rahimi, M.; Abdollahi, N.	2015	NA	In this work, magnetically excited nanoparticles were used as an inert material in a Y-type micromixer for enhancing liquid-liquid mass transfer between two immiscible fluids. Water-succinic acid-n-butanol was chosen for mass transport analyzing. Magnetic nanoparticles (MNPs) were dissolved in n-butanol as organic phase, and the MNPs were remotely excited by subjecting them into a static magnetic…	10.1016/j.cep.2015.08.010	Scopus	AL or DYO
8932	Cost and schedule savings from directly-driven soil nail and innovative fascia systems	Aziz, E.S.; Stephens, T.J.	2013	NA	A directly-driven soil nailing system has been developed recently for a full spectrum of natural and constructed soils in a wide range of in-situ conditions. After more than a decade in development, its applications include reinforcement of cut and fill slopes, stabilization and drainage of slope failures, repair and rehabilitation of existing mechanically stabilized earth walls, and reinforcemen…	NA	Scopus	AL or DYO
8140	Metal distribution and interaction in plant cultures on artificial soil	Azpiazu, M.N.; Romero, F.; Diaz, J.M.	1986	NA	Rye-grass, Lolium multiflorum, cultures on perlite, an artificial soil, were carried out with a basic nutrient solution (modified in each experiment), adding double distilled water when necessary to restore evaporation losses. Cultures were collected at different times, separated into roots and tops and controlled by moisture, dry weights and metallic element contents measurements. Plant chemical…	10.1007/BF00184067	Scopus	AL or DYO
11633	Radiation shielding of ultra-high-performance concrete with silica sand, amang and lead glass	Azreen, N.M.; Rashid, R.S.M.; Haniza, M.; Voo, Y.L.; Mugahed Amran, Y.H.	2018	NA	Barite in Malaysia is limited; therefore, a locally available alternative source must be identified to meet the requirements of high-density concrete for radiation shielding. We selected steel fibre-reinforced ultra-high-performance concrete (UHPC) samples with different inert materials, namely, silica sand, amang and lead glass, as the study object and tested them experimentally for their mechan…	10.1016/j.conbuildmat.2018.03.243	Scopus	AL or DYO
12135	Nano-structural comparison of 2-methacryloyloxyethyl phosphorylcholine- and ethylene glycol-based surface modification for preventing protein and cell adhesion	Azuma, T.; Ohmori, R.; Teramura, Y.; Ishizaki, T.; Takai, M.	2017	NA	Polymer brush, owing to its precisely controllable nanostructure, has great potential for surface modification in the biomedical field. In this study, we evaluated the bio-inertness of polymer brush, monomer monolayers, and polymer-coated surfaces based on their structures, to identify the most effective bio-inert modification. We focused on two well-known bio-inert materials, 2-methacryloyloxyet…	10.1016/j.colsurfb.2017.08.039	Scopus	AL or DYO
14497	Irragric Anthrosols-Artifacts of Human Adaptation to Arid Conditions: Examples From the High Himalaya and the Coastal Desert of Peru	Baade, J	2012	NA	Irrigation agriculture represents an ancient adaptation to the environmental conditions in dry lands. Utilizing additional ground or surface water sources enabled societies to establish arable farming systems in otherwise water-scarce environments and gain a measure of resilience against climate fluctuations already thousands of years ago. When surface water is utilized for irrigation, the divers…	10.1029/2012GM001206	WOSCC	AL or DYO
861	Irragric anthrosols: artifacts of human adjustment to arid conditions-Examples from the Tibetan Himalayas and the costal desert of Peru	Baade, J	NA	NA	NA	NA	GS	AL or DYO
14499	Intensified fluidized bed burning of the Angren brown coal containing an increased amount of ash	Babahodzhaev, R	2007	NA	The intensified fluidized bed method is proposed to burn the crushed polydisperse low-grade brown coal. The principle involves the creation of a fluidized bed of coal through the use of intensive stirring and without the need for inert materials. The mode is jointly that of a fluidized bed and gushing layers with the movement of air at three levels. The primary air flow includes a proportion of r…	10.1007/978-1-4020-6515-6_6	WOSCC	AL or DYO
14501	Developments in polymer application for soil conditioning in EPB-TBMs	Babendererde, LH	1998	NA	In EPB-TBMs the unstable tunnel face is supported by the excavated material itself. To do this, the support medium must have the properties of a viscous paste. These properties are rarely found in natural soil. In nearly all projects with EPB operation, the soil has eo be conditioned to act as a support medium. Foam and polymers are well qualified as additives for this transformation. In past yea…	NA	WOSCC	AL or DYO
6944	Reaction Between Chalcopyrite and Ferric Oxide in a Fluidized Bed.	Babenko, A.R.; Tikhonov, A.I.	1976	NA	It is shown that the reaction between chalcopyrite and ferric oxide in a fluidized bed proceeds as a noticeable rate as soon as the temperature exceeds 500 degree C. During this reaction a gradual transformation of chalcopyrite into bornite and then into chalcosin occurs. The chalcosin thus formed reacts with ferric oxide up to a temperature of 800-840 degree C. The rate of the reaction between c…	NA	Scopus	AL or DYO
12160	Experimental measurements of the thermal conductivity of insulant elements made of natural materials: Preliminary results	Baccilieri, F.; Bornino, R.; Fotia, A.; Marino, C.; Nucara, A.; Pietrafesa, M.	2016	NA	Current policies addressing the energy efficiency of building constructions urge planners and manufacturers to properly design the edifice envelope which has to be conceived with a view to both optimizing its thermal performances and complying with the local and national regulations. To achieve this target, for the last few years, researchers involved in building industry have been devising new s…	10.18280/ijht.34S231	Scopus	AL or DYO
13039	Multi-phase homogenization procedure for estimating the mechanical properties of shot-earth materials	Bacciocchi, M.; Savino, V.; Lanzoni, L.; Tarantino, A.M.; Viviani, M.	2022	NA	The paper proposes an analytical homogenization procedure to predict the overall elastic properties of shot-earth, a sustainable composite material made of excavated soil, aggregates and, if needed, a binder for stabilization. A multi-step methodology based on the Mori–Tanaka approach is used to account for the stabilized soil inclusions. This approach is proposed in order to shorten the mix-desi…	10.1016/j.compstruct.2022.115799	Scopus	Kappa 2 (AL/DYO/FP)
8203	Vegetation in coastal and stream-bank protection	Bache, D.H.; Macaskill, I.A.	1981	NA	This review examines the use of vegetation in the protection of land bordering streams and coastal waters against erosive attack. Emphasis is placed on the identification of the environment in which vegetation represents a viable alternative to traditional protective measures based on inert materials, but the latter are only dealt with in a cursory manner. The major sections on watercourses and c…	10.1016/0304-3924(81)90003-4	Scopus	AL or DYO
14505	Effect of an inert material's thickness and properties on the ratio of energies imparted by a detonation's 1(st) and 2(nd) propulsion stages	Backofen, JE; Weickert, CA	2002	NA	Analysis of cylinder tests employing aluminum, steel, and copper cylinders of different thickness shows that Gurney Energy measurements have been affected by both the wall thickness and the material's dynamic properties. Experimental data for these tests and plate-push tests also show that the ratio of the initial free-surface velocity (1st propulsion stage) to the final "steady-state" velocity o…	NA	WOSCC	AL or DYO
8371	Non-infectious complications of treatment of hydrocephalus by shunt	Badiane, S.B.; Sakho, Y.; Kabre, A.; Ba, M.C.; Gueye, E.M.; Kone, S.; Gueye, M.	1992	NA	From january 1975 to december 1988, 234 hydrocephalus cases of newborn and infant treated by ventriculo-peritoneal or ventriculo atrial shunt have been studied at Dakar CHU (University Teaching Hospital) neuro-surgery clinic. The non infectious complications of this type of surgical treatment using inert material, have been observed in 52 patients or 22 per cent even though infectious complicatio…	NA	Scopus	AL or DYO
8992	Effect of water content on aggregation and contaminant leaching: The study of an urban Technosol	Badin, A.-L.; Bedell, J.-P.; Delolme, C.	2009	NA	Background, aim, and scope Natural porous material structure is a key parameter in the transport of particles and associated contaminants towards groundwater, and it is a dynamic property that evolves with water content. This study investigates the relationship between aggregation- potential leaching and moisture content. Materials and methods To conduct this study, a contaminated urban Technosol…	10.1007/s11368-009-0128-3	Scopus	AL or DYO
6827	Determination of the kinetic parameters from differential thermal analysis	Bae, J.H.	1972	NA	A theory of differential thermal analysis for a block-type system with spherical cells packed with inert material is developed. From the solution of DTA equations, a method for determining the reaction order, activation energy and frequency factor of the Arrhenius equation is presented. This method is applied to the decomposition of magnesite. The agreement between theory and experiment is very g…	10.1007/BF01911688	Scopus	AL or DYO
11742	Dehydrochlorination of polyvinylchloride using Al-modified graphitic-C3N4	Bae, S.Y.; Jeon, S.; Lee, Y.H.; Lee, D.H.; Kye, H.; Bae, J.W.	2016	NA	One of the efficient chemical recycling processes for waste polyvinylchloride (PVC) is the dehydrochlorination reaction using an environmentally benign solvent such as polyethylene glycol. Hydrogen chloride (HCl) is simultaneously formed through the unzipping degradation mechanism of PVC due to its lower thermal stability, this causes severe corrosion problems for the operating equipment. For the…	10.1039/c5ra24477c	Scopus	AL or DYO
9963	Biocontrol potential of a lytic bacteriophage PE204 against bacterial wilt of tomato	Bae, Y.J.; Wu, J.; Lee, H.J.; Jo, E.J.; Murugaiyan, S.; Chung, E.; Lee, S.-W.	2012	NA	Bacterial wilt caused by Ralstonia solanacearum is a devastating disease of many economically important crops. Since there is no promising control strategy for bacterial wilt, phage therapy could be adopted using virulent phages. We used phage PE204 as a model lytic bacteriophage to investigate its biocontrol potential for bacterial wilt on tomato plants. The phage PE204 has a short-tailed icosah…	10.4014/jmb.1208.08072	Scopus	AL or DYO
12078	Portland cement systems with addition of sewage sludge ash. application in concretes for the manufacture of blocks	Baeza-Brotons, F.; Garcés, P.; Payá, J.; Saval, J.M.	2014	NA	This study analyzes the viability of using sewage sludge ash (SSA) as a raw material in the composition of concrete, with a similar dosage to when it is used to manufacture blocks, therefore, with dry consistency given the type of the industrial process of these precast. These ashes are a serious problem, so their valorization in a sector like construction, with a high demand of resources, would …	10.1016/j.jclepro.2014.06.072	Scopus	AL or DYO
14515	A new disjunct eddy-covariance system for BVOC flux measurements - validation on CO2 and H2O fluxes	Baghi, R; Durand, P; Jambert, C; Jarnot, C; Delon, C; Serca, D; Striebig, N; Ferlicoq, M; Keravec, P	2012	NA	The disjunct eddy covariance (DEC) method is an interesting alternative to the conventional eddy covariance (EC) method because it allows the estimation of turbulent fluxes of species for which fast sensors are not available. We have developed and validated a new disjunct sampling system (called MEDEE). This system is built with chemically inert materials. Air samples are taken quickly and altern…	10.5194/amt-5-3119-2012	WOSCC	AL or DYO
14203	Nonionic Surfactants for the Cleaning of Works of Art: Insights on Acrylic Polymer Films Dewetting and Artificial Soil Removal	Baglioni, M.; Guaragnone, T.; Mastrangelo, R.; Sekine, F.H.; Ogura, T.; Ogura, T.; Ogura, T.; Baglioni, P.	2020	NA	The use of nanostructured fluids (NSFs), that is, micellar solutions and microemulsions, in art conservation is often associated with cleaning purposes as the removal of polymeric coatings and/or soil from artistic surfaces. In both cases, the use of NSFs grants significant improvements over the use of traditional cleaning techniques that employ neat unconfined organic solvents, water, or aqueous…	10.1021/acsami.0c06425	Scopus	AL or DYO
11555	Preparation of total RNA from fission yeast	Bähler, J.; Wise, J.A.	2017	NA	Treatment with hot phenol breaks open fission yeast cells and begins to strip away bound proteins from RNA. Deproteinization is completed by multiple extractions with chloroform/isoamyl alcohol and separation of the aqueous and organic phases using MaXtract gel, an inert material that acts as a physical barrier between the phases. The final step is concentration of the RNA by ethanol precipitatio…	10.1101/pdb.prot091629	Scopus	AL or DYO
632	Prediction and mapping of stagnic anthrosols soil series based on fuzzy C-means algorithm.	Bai, HR; Zhao, MF; Wang, F; Zhang, PY; Xie, LT; ...	2020	NA	NA	NA	GS	AL or DYO
9490	Use of nonactive pharmaceutical excipients in oral drug formulations: Biopharmaceutical classification system considerations	Bai, J.P.F.; Guo, J.-H.; Chaubal, M.V.	2006	NA	Pharmaceutical nonactive excipients have long been applied in a variety of pharmaceutical dosage forms to provide a wide range of functional characteristics that facilitate the optimal delivery of a drug to achieve the desired therapeutic effects. Pharmaceutical excipients are inert materials with no adverse effects on the safety and efficacy of therapeutic products. The Food and Drug Administrat…	NA	Scopus	AL or DYO
11507	Silk scaffolds with tunable mechanical capability for cell differentiation	Bai, S.; Han, H.; Huang, X.; Xu, W.; Kaplan, D.L.; Zhu, H.; Lu, Q.	2015	NA	Bombyx mori silk fibroin is a promising biomaterial for tissue regeneration and is usually considered an "inert" material with respect to actively regulating cell differentiation due to few specific cell signaling peptide domains in the primary sequence and the generally stiffer mechanical properties due to crystalline content formed in processing. In the present study, silk fibroin porous 3D sca…	10.1016/j.actbio.2015.04.004	Scopus	AL or DYO
11899	Preliminary studies on the reduction of mercury content in steam coal through the use of air-vibrating concentration table	Baic, I.; Blaschke, W.	2017	NA	Mercury content in hard coal is relatively small. However, when a large amount of coal is burned in Poland, the considerable quantities of mercury reach the atmosphere. The mercury is mainly pyrite and marcasite included in mineral coal substance. It is also present in the organic carbon substance. Certain, sometimes substantial quantities of mercury are found in the roof and bottom layers of coa…	NA	Scopus	AL or DYO
11898	Preliminary study on the reduction of mercury content in steam coal by using a pneumatic vibrating concentrating table	Baic, I.; Blaschke, W.	2018	NA	Mercury content in hard coal is relatively small. However, considering the large amounts of coal burned in Poland, considerable quantities of mercury are released to the atmosphere. Mercury occurs mainly in pyrite and marcasite included in mineral matter in coal, but it is also present in coal organic matter. Certain, sometimes substantial, amounts of mercury are found in the roof and bottom laye…	10.29227/IM-2018-01-24	Scopus	AL or DYO
11825	A new method for removing organic contaminants of Gangue from the coal output	Baic, I.; Blaschke, W.; Góralczyk, S.; Szafarczyk, J.; Buchalik, G.	2015	NA	In recent years the philosophy of energy coal output enrichment has changed. It was noted that due to the already owned coal combustion installations the very clean coal concentrates are not being searched on the market. The studies have shown that even partial removal of gangue particles from the raw coal allows to obtain commercial products corresponding to the parameters of the warranty boiler…	NA	Scopus	Kappa 2 (AL/DYO/FP)
6813	COMPACTION AND SHEAR IN COMPACTED SOILS	BAILEY AC	1969	NA	Triaxial tests were conducted on samples of one artificial soil compacted by different combinations and levels of stresses. Results were analyzed as curves on a three-dimensional stress- bulk weight volume space and indicated that the proposed shear strength surface was invalid.	NA	Scopus	AL or DYO
6902	Compaction and shear in compacted soils	BAILEY AC	1971	NA	Triaxial tests were conducted on compacted samples of one artificial soil. amples were compacted by various levels and combinations of stress. Results were analyzed relative to a generalized yield surface in a three- dimensional stress- bulk weight volume yield diagram. Results showed the concept of the yield surface to be invalid because samples compacted differently had different strengths. The…	NA	Scopus	AL or DYO
8145	Patterns of abundance and habitat associations of earthworms in remnant forests of the Willamette Valley, Oregon	Bailey, D.E.; Rosenberg, D.K.; Fender, W.; McKey-Fender, D.; Jacobs, J.	2002	NA	Among the most pervasive introduced animal taxa in North America are earthworms in the family Lumbricidae. Understanding their patterns of abundance is important in evaluating their potential impact on the native earthworm fauna. We examined the relationship of the abundance of introduced and native earthworm species, and compared soil and vegetative attributes associated with their abundance in …	NA	Scopus	AL or DYO
13429	Storage of soil samples leads to over-representation of the contribution of nitrate to plant-available nitrogen	Bailey, T.; Robinson, N.; Farrell, M.; MacDonald, B.; Weaver, T.; Antille, D.L.; Chin, A.; Brackin, R.	2022	NA	Delays between soil sampling and processing for analysis are common in both research and agronomy, but the effects of storage conditions on measurements of plant-available nitrogen (N) are rarely considered. With increasing recognition of organic N pools in soils, such as amino acids and peptides, it is necessary to determine how sample handling impacts the outcomes of soil N quantification. In t…	10.1071/SR21013	Scopus	Kappa 2 (AL/DYO/FP)
11563	Fields of movement in the ancient woodlands of north America	Baires, S.E.; Butler, A.J.; Skousen, B.J.; Pauketat, T.R.	2016	NA	The discipline of archaeology aims to study long-term change, yet archaeologists adopt a very simplified model for understanding temporal change. This chapter considers this problem in relation to one of the more dramatic changes in European prehistory, the transition to agriculture. Our focus will be on the debate around this transition in Britain, and specifically the suite of new scientific an…	10.4324/9781315434254-10	Scopus	AL or DYO
12355	Effects of rhyolite tuff weathering on soil water conductivity	Bakacsi, Z.; Sándor, K.; Nagymarosy, A.; Péter, L.	2016	NA	The Tokaj Wine Region is situated in northwestern Hungary and has been known as a significant production area of the sweet botritized dessert wine known as "Aszú" since the Middle Ages. Its reputation can be attributed to the geological and pedological features of the area, the special microclimate and the unique mould infection, combined with long years of experience. In 2013 the Hungarian Gover…	10.1556/0088.2016.65.1.1	Scopus	AL or DYO
13383	Influence of soil backfill parameters on culvert load capacity with accordance to Eurocodes and Sundquist-Pettersson calculating method	Bakalarz, M.; Kossakowski, P.G.; Wciślik, W.	2021	NA	The paper presents analysis of effect of structural soil backfill parameters on load capacity of culvert made as buried flexible steel structure. The work is divided into two parts. The first part is devoted to the assumptions of the Sundquist-Pettersson method. The principles of the analysis of the structure in terms of ultimate limit strength, serviceability and fatigue in permanent and tempora…	NA	Scopus	AL or DYO
10141	Reuse of water treatment residuals from lime softening, Part III: In situ testing and cost analysis of a lime-sludge test embankment	Baker, R.J.; White, D.J.; Van Leeuwen, J.	2010	NA	Lime sludge, an inert material mostly composed of calcium carbonate, is the result of softening hard water before distribution as drinking water. In the previous two parts of this series of articles, laboratory- and full-scale experiments verified the feasibility of using lime sludge as a substitute for limestone and for fill material that is stabilized for embankment construction. Further labora…	10.2462/09670513.1014	Scopus	Kappa 2 (AL/DYO/FP)
7589	LIVE-LOAD RESPONSE OF A SOIL-STEEL STRUCTURE WITH A RELIEVING SLAB.	Bakht, Baidar	1985	NA	Data obtained from the field testing of a soil-steel structure with a horizontal elliptical conduit and a reinforced-concrete relieving slab at the embankment level are compared with test data from another similar structure that did not have the relieving slab. The comparison confirmed that the relieving slab does cause a considerable reduction in live-load thrusts and moments in the metallic she…	NA	Scopus	Kappa 2 (AL/DYO/FP)
6698	SOIL-STEEL BRIDGES.	Bakht, Baidar; Mirza, Cameran	1980	NA	Soil-steel bridges as the structures made of shells of galvanized corrugated metal plates, embedded in well compacted soil were investigated. The paper discusses the current technology of designing and constructing soil-steel bridges. The design method presented is based on the limit state design method specified in the new Ontario Highway Bridge Design Code. The use of the method is explained by…	NA	Scopus	AL or DYO
13181	A 3D particle finite element model for the simulation of soft soil excavation using hypoplasticity	Bal, A.R.L.; Dang, T.S.; Meschke, G.	2020	NA	A numerical model based on the particle finite element method (PFEM) combined with a hypoplastic constitutive model is proposed for the analysis of soft soil excavations by means of single and multiple excavation tools. The PFEM allows to efficiently account for large deformations of the excavated soil material and free surfaces characterizing the simulation of tool–soil interaction during excava…	10.1007/s40571-019-00271-y	Scopus	AL or DYO
9591	Geomembranes thin films modeling for wave refraction and absorption toward seismic optimization	Bala, M.R.	2012	NA	Basically it is assumed that seismic waves while passing through different layers of earth are reflected, refract, refraction and absorption and distribute and reduce energy. In this study, porosity and elastic properties of objects are used in the design of the proposed model to develop further wave refraction and absorption. In this method the longitudinal wave energy is relatively absorbed by …	NA	Scopus	AL or DYO
13973	Natural gums and mucilage as matrix formers in sustained released dosage forms	Bala, R.; Rana, R.; Madaan, R.	2019	NA	Excipients may be defined as ‘an inert material used in formulation other than medicament for giving desired characteristics to the pharmaceutical formulation. The specific application of various natural polymers used in Pharmaceutical formulations include their use in the processing of the dosage forms, to enhance bioavailability, stability, protection, patient acceptance and compliance, helps i…	10.5958/0974-360X.2019.00887.4	Scopus	AL or DYO
14528	Strength parameters of deltaic soils determined with CPTU, DMT and FVT	Balachowski, L; Miedlarz, K; Konkol, J	2018	NA	This paper presents the results of soil investigation in soft, normally consolidated organic soil in the estuary of Vistula river. The analysis concerns clayey mud and peat layers interbedded with loose to medium-dense sands. Several Cone Penetration Tests with pore water measurement (CPTU), Dilatometer Tests (DMT) and Field Vane Tests (FVT) were performed on the testing site. The cone factor N-k…	NA	WOSCC	AL or DYO
8172	Efecto modulador de antibióticos sobre la adherencia bacteriana a biomateriales	Balagué, C.E.; Juaniz, A.; Marí, R.; Botah, H.; Padrós, I.; Fernández, L.	1997	NA	Polymer's colonization constitutes an infection focus difficult to erradicate because of bacteria that adhere to inert material performing special physicological properties. Urinary infections caused by urinary catheters account for 40 % of the urinary infections suffered by hospitalized patient. The modulator effect of sub Mic concentrations of cefotaxamie and ciprofloxacin on the adherence capa…	NA	Scopus	Kappa 2 (AL/DYO/FP)
14529	Antibiotics modulation of bacterial adherence to medical biomaterials	Balague, CE; Juaniz, A; Mari, R; Botaii, H; Padros, I; Fernandez, L	1997	NA	Polymer's colonization constitutes an infection focus difficult to erradicate because of bacteria that adhere to inert material performing special physicological properties. Urinary infections caused by urinary catheters account for 40 % of the urinary infections suffered by hospitalized patient. The modulator effect of sub Mic concentrations of cefotaxamie and ciprofloxacin on the adherence capa…	NA	WOSCC	AL or DYO
12697	A Bayesian method for estimating uncertainty in excavated material	Balamurali, M.	2022	NA	This paper proposes a method to probabilistically quantify the moments (mean and variance) of excavated material during excavation by aggregating the prior moments of the grade blocks around the given bucket dig location. By modelling the moments as random probability density functions (pdf) at sampled locations, a formulation of the sums of Gaussian-based uncertainty estimation is presented that…	10.1080/17480930.2021.1992103	Scopus	AL or DYO
9270	Research on the calculation of volume excavation quarry balomir-obreja- locality, Alba county	Balaneanu, F.; Arad, V.; Balaneanu, E.; Baraiac, O.	2013	NA	The paper analyzed and calculated data on the volume of excavated material needed evaluation in terms of reserves in case of a ballast that will be exploited. For measurements we used a total station Sokkia SET 610K. Determination stereographic coordinate system has been done in '70 and Reference System Black Sea. Calculating the coordinates and computer drafting plans was made in ACAD and TopoLT…	10.5593/SGEM2013/BB2.V2/S09.049	Scopus	AL or DYO
7398	Mechanised shields for trenchless sewer construction in Singapore	Balasubramaniam, K.; Musa, M.A.	1993	NA	Singapore is one of the prime users of these advanced tunnelling shields for installation of sewers in highly urbanised and congested areas without causing interruptions to social, business and industrial acitivities. Excavation, transportation of excavated materials and directional control of the shields are fully mechanised and automated so much so that unmanned or robot controlled tunnel excav…	NA	Scopus	AL or DYO
10196	Water hyacinth [Eichhornia crassipes (Mart.) Solms.] engineered soil nutrient availability in a low-land rain-fed rice farming system of north-east India	Balasubramanian, D.; Arunachalam, K.; Arunachalam, A.; Das, A.K.	2013	NA	A study was conducted to investigate the mulch role of water hyacinth (Eichhornia crassipes) on soil properties of a lowland rain-fed rice farming system in north-east India. The green mulch had higher carbon and nutrient contents as compared to its compost and vermicompost forms, and so were the hemicellulose, cellulose and lignin. Significant reduction in C/N ratio from fresh water hyacinth ind…	10.1016/j.ecoleng.2013.06.001	Scopus	AL or DYO
13670	Fluid Temperature Measurement in Aqueous Solution via Electrochemical Impedance	Baldwin, A.; Yoon, E.; Hudson, T.; Meng, E.	2019	NA	A novel temperature transduction method using the high-frequency electrochemical impedance between a pair of microelectrodes exposed to aqueous solution is reported. The solution resistance of an aqueous ionic solution is highly temperature dependent, and the electrochemical impedance between two microelectrodes is dominated by solution resistance when measured at the appropriate frequency. There…	10.1109/JMEMS.2019.2939811	Scopus	AL or DYO
6958	The biodegradation of anionic surface active agents by aerobic heterotrophic microbial flora of waste waters. II. The power to induce degradation of anionic surface active agents by different species of the heterotrophic bacteria isolated in an urban effluent (French)	Baleux, B.; Baleux, M.; Caumette, P.	1973	NA	The degradation of anionic surface agents of the type tetrapropyl benzene sulfonate and sodium lauryl sulfate by certain bacterial species isolated in urban waste waters has been studied using the trickling filter system. It was shown that Bacterium imperiale is naturally capable of strongly inducing degradation in the case of TBS, and that a mixture of Corynebacterium annamensis and Flavobacteri…	NA	Scopus	AL or DYO
12482	Pedagogical skill development through the horizontal integration of a second-year engineering curriculum	Balkos, K.D.; Dow, B.; Shams, S.; Al-Hammoud, R.; Emelko, M.B.; Walbridge, S.; Bachmann, C.	2017	NA	This paper explores the use of a comprehensive design, management and construction project as a pedagogical teaching instrument for second year engineering students, simulating the challenges and responsibilities they will face in the professional engineering consulting discipline. The primary objective was to educate students in an interactive manner spanning diverse fundamental skillsets by hav…	NA	Scopus	AL or DYO
11009	Survival and Plant Vigor of Sclerocactus parviflorus (Clover and Jotter) following Different Transplanting Techniques	Ballard, R.; Ott, R.; Novotny, T.; Lincoln, A.; Rechel, E.	2015	NA	Cacti are transplanted when their occurrence conflicts with road and pipeline construction and mitigation requires relocation, or they are transplanted for personal use. Methods used in transplanting have credence by virtue of common practice; however, there are few scientific studies comparing different methods. Our objective was to determine if different transplanting techniques, time of year o…	10.3398/064.075.0310	Scopus	Kappa 1 (AL/DYO/FP)
8768	The oxidation of n-butane to maleic anhydride under hydrocarbon-rich conditions: The role of homogeneous and of mixed homogeneous-heterogeneous reactions	Ballarini, N.; Cavani, F.; Cortelli, C.; Pierelli, F.; Trifirò, F.; Fumagalli, C.; Mazzoni, G.	2004	NA	The reactivity of a well crystallized vanadyl pyrophosphate obtained by aging the catalyst in a pilot plant reactor for several hundred hours when n-butane concentrations at the reactor inlet were 1.7-10 mole % was studied. Attention was given to the contribution of homogeneous reactions and the formation of byproducts other-than carbon oxides. Catalytic performance was observed under n-butane le…	NA	Scopus	AL or DYO
13810	Trends and hotspots in landscape transformation based on anthropogenic impacts on soil in Hungary, 1990–2018	Balogh, S.; Novák, T.J.	2020	NA	The transformation of the landscapes due to the anthropogenic activities is increasing worldwide. These changes are also manifested in the change of soil-forming processes. The land cover (LC) changes evaluated according to their influence on anthropogenic features of soils allows to distinguish between LC changes resulting increased and decreased human impact (HI). In our study, we assess the ch…	10.15201/hungeobull.69.4.2	Scopus	Kappa 2 (AL/DYO/FP)
8743	Study of antibiotic influence on adherence capacity of gram positive and gram negative bacteria to the cellular substrate	Balotescu, C.; Israil, A.M.; Lazar, V.; Cernat, R.; Petrache, L.M.; Dinu, C.	2002	NA	Bacterial adherence to the cellular substrate (skin and mucosa) represents a precondition of infectious pathology. It was demonstrated that bacteria which adhere and form biofilms on catheters and other inert materials used in medicine are resistant to the therapeutic antibiotic concentrations being protected by the biofilm mathrix and generating severe and hard to treat infections. There are onl…	NA	Scopus	AL or DYO
11768	A study of coast protection constructions built with the use of recycled construction materials and their negative impact	Balzannikov, M.I.; Mikhasek, A.A.; Galitskova, Y.M.	2017	NA	Different types of materials are used in hydraulic structures and coast protection constructions. These materials can be of natural (e.g. stone) and artificial origin (concrete, metal). The main trends typical for building construction now are as follows: cutting a share of natural materials and reusing waste products of dismantling construction objects. As a result of recycling it is possible to…	10.17770/etr2017vol1.2639	Scopus	AL or DYO
10167	Arsenic in solution, colloidal and particulate phases of east-hainan estuaries	Balzer, W.; Boehler, E.; Tang, X.; Ren, J.; Zhang, J.; Wang, D.	2013	NA	During two nominal dry seasons (December 2006, March 2009) and two wet seasons (July 2007, July/August 2008) the estuarine distribution and size speciation of arsenic was studied in the Wanquan river and the Wenchang/Wenjiao river estuaries, located in tropical East-Hainan (China). Arsenic in solution and in colloidal fractions was analyzed by anodic stripping voltammetry after oxidative UV diges…	10.1016/j.csr.2012.04.005	Scopus	AL or DYO
8183	Chemical Modification of Polymers Intended to Increase Blood Compatibility	Bamford, C.H.; Al‐Lamee, K.G.; Middleton, I.P.; Paprotny, J.; Carr, R.	1990	NA	Synthetic methods available for improving the haemocompatibility of polymer surfaces are outlined. The present paper is concerned mainly with ”passivation“ techniques and some of the chemical routes by which they may be effected. Uses of isocyanatoethyl methacrylate as a functionalising reagent and for grafting to polymers are discussed with examples of its applications in the syntheses of (a) mo…	10.1002/bscb.19900991109	Scopus	Kappa 2 (AL/DYO/FP)
925	Effect of rate of nitrogen fertilizer on nitrogen uptake, and partitioning and yield of rice grown on gleyic-cumulic anthrosol	Ban, RK; Adjetey, JA; Kumaga, FK	1997	NA	NA	NA	GS	AL or DYO
14166	Chronic effects of clothianidin to non-target soil invertebrates: Ecological risk assessment using the species sensitivity distribution (SSD) approach	Bandeira, F.O.; Alves, P.R.L.; Hennig, T.B.; Brancalione, J.; Nogueira, D.J.; Matias, W.G.	2021	NA	This study aimed to assess the chronic toxicity and risk of clothianidin in a seed dressing formulation to non-target soil invertebrates. The toxicity assays were performed with two oligochaetes (earthworms Eisenia andrei and enchytraeids Enchytraeus crypticus) and three collembolans (Folsomia candida, Proisotoma minuta and Sinella curviseta) species following ISO protocols. Risk assessment (via …	10.1016/j.jhazmat.2021.126491	Scopus	AL or DYO
14095	Toxicity of imidacloprid to the earthworm Eisenia andrei and collembolan Folsomia candida in three contrasting tropical soils	Bandeira, F.O.; Alves, P.R.L.; Hennig, T.B.; Schiehl, A.; Cardoso, E.J.B.N.; Baretta, D.	2020	NA	Purpose: Imidacloprid is a widely used seed dressing insecticide in Brazil. However, the effects of this pesticide on non-target organisms such as soil fauna still present some knowledge gaps in tropical soils. This study aimed to assess the toxicity and risk of imidacloprid to earthworms Eisenia andrei and collembolans Folsomia candida in three contrasting Brazilian tropical soils. Materials and…	10.1007/s11368-019-02538-6	Scopus	AL or DYO
13308	Effect of temperature on the toxicity of imidacloprid to Eisenia andrei and Folsomia candida in tropical soils	Bandeira, F.O.; Lopes Alves, P.R.; Hennig, T.B.; Toniolo, T.; Natal-da-Luz, T.; Baretta, D.	2020	NA	Main finding of the work: Toxicity and risk of imidacloprid to E. andrei and F. candida in tropical soils increases with temperature. © 2020 Elsevier Ltd The influence of temperature on the chronic toxicity and risk of imidacloprid to soil non-target species was assessed in tropical soils. Earthworms Eisenia andrei and collembolans Folsomia candida were exposed to a tropical artificial soil (TAS)…	10.1016/j.envpol.2020.115565	Scopus	AL or DYO
10086	Chemical, electrochemical and morphological characterization of poly-{trans-[RuCl2(vpy)4]} films deposited on Nd-Fe-B magnets and on inert materials	Bandeira, M.C.E.; Crayston, J.A.; Franco, C.V.	2006	NA	The characterization of poly-{trans-[RuCl2(vpy) 4]}films, deposited on Nd-Fe-B magnets and on Pt, Au and Glassy Carbon (GC) electrodes, produced in the present work were carried out by several in situ and extra situ techniques, aiming by the understanding of film structure improve its use as corrosion protection coating and/or electrocatalyst. Cyclic Voltammetry (CV) was used to estimate the surf…	10.4028/0-87849-423-5.72	Scopus	AL or DYO
9370	EPBM tunnel excavation assessment for the University Link project, Seattle	Banerjee, I.; Shorey, E.	2012	NA	A primary concern during Tunnel Boring Machine (TBM) excavation is the control of ground movements and prevention of adverse effects on the surrounding structures. Collection and timely evaluation of appropriate data, during tunneling, provides an effective tool to assess the TBM performance. This paper presents the multi-tiered approach developed to assess tunnel excavation on the University Lin…	NA	Scopus	AL or DYO
7586	Explosion risk of coal dust (methane)-inert material mixtures.	Banhegyi, M.; Egyedi, J.	1985	NA	Frames of explosiveness for the most frequently occurring mixtures of mining practice make it possible to interpret uniformly the development of explosion risk (fire damp, coal dust explosion, mine fire, coal and gas bursts) and its prevention and ward off (staunching blind, rock dust barrier, automatic stop, scattered rock dust belt. etc.). -Authors	NA	Scopus	AL or DYO
8211	Modeling light scattering at soil surfaces	Bänninger, D.; Flühler, H.	2004	NA	Structures visible on soil profiles contain transport-relevant information. The ultimate goal of this study is to map regions of similar texture on excavated soil profiles. The shape and especially the connectivity of such structures is a first-order approximation for quantifying the transport domains that can be used to predict flow and transport. With this study, we try to understand the spectr…	10.1109/TGRS.2004.828190	Scopus	AL or DYO
12742	Li-ion Battery Two-region Polynomial Piecewise State-of-charge Model for a Portable Datalogger Applied to Technosol Studies	Bañuelos-Saucedo, M.A.	2020	NA	State-of-charge estimation of a battery powered datalogger is an important feature for determining the remaining operation time. A two-region piecewise model for determining the capacity of a 3.7 V Li-ion battery based on two low-order polynomials and suitable for low-power embedded systems is introduced. The model is applied to a datalogger used in technosols studies and based on an Arduino MKR …	10.1109/ICMEAE51770.2020.00040	Scopus	AL or DYO
6748	UNMANNED UNDERWATER WORKING VEHICLE TM-102.	Banzoli, V.; Rodighiero, A.	1976	NA	The TM-102 design allows for an easy adaptability of the machine to a wide range of underwater tasks, mainly of the earth moving type. The prototype which has recently undergone sea trials is specifically designed to bury pipelines laid on the sea bottom at depths up to 200 m. The TM-102 is a self propelled tracked vehicle which travels astride the pipe to be buried and is provided with a twin cu…	NA	Scopus	AL or DYO
10908	Ultra-precision polishing methods for sapphire	Bao, H.X.; Liu, Q.; Zhou, X.Q.	2014	NA	Sapphire (Al2O3 crystal) is a hard and inert material with good mechanical, optical, physical and chemical properties that plays important roles in optics and electronics. The surface quality is the key element of sapphire components especially in optical field. This paper mainly introduces four methods of ultra-precision polishing, researches based on polishing theories and slurry. It can be a c…	10.4028/www.scientific.net/AMM.654.20	Scopus	AL or DYO
12574	Uptake and accumulation of erythromycin in leafy vegetables and induced phytotoxicity and dietary risks	Bao, Q.; Wang, Y.; Tang, S.; Ye, F.; Yu, Z.; Ye, Q.; Wang, W.	2022	NA	Erythromycin (ERY), a widely used macrolide antibiotic, is omnipresent in soil and aquatic environments, which may potentially contaminate food crops but remains to be explored. Two leafy vegetables, pakchoi (Brassica rapa subsp. chinensis) and water spinach (Ipomoea aquatica Forsk.), were grown in laboratory-constructed soil or hydroponic systems to investigate the dynamic accumulation of ERY in…	10.1016/j.scitotenv.2022.154785	Scopus	AL or DYO
12939	Effects of different in situ remediation strategies for an as-polluted soil on human health risk, soil properties, and vegetation	Baragaño, D.; Gallego, J.L.R.; Baleriola, G.; Forján, R.	2020	NA	The demand for soils for recreational uses, gardening, or others in urban and periurban areas is increasing, and thus the presence of polluted technosols in these areas requires nature-based in situ remediation technologies. In this context, the capacity of three amendments, namely zero valent iron nanoparticles (nZVI), compost and a mixture of compost and biochar, to immobilise As in a polluted …	10.3390/agronomy10060759	Scopus	AL or DYO
12165	Innovative structural solution for heavy loaded vibrating screens	Baragetti, S.	2015	NA	An innovative design solution is presented in this paper; it allows the enhancement of structural resistance and the dynamic performances of a vibrating screen for inert materials. The new design does not significantly affect the geometry of the traditional screens, keeping the same global dimensions and almost the same mass value. In fact the aim of this study was to design a new vibrating scree…	10.1016/j.mineng.2015.09.011	Scopus	AL or DYO
11852	A dynamic optimization theoretical method for heavy loaded vibrating screens	Baragetti, S.; Villa, F.	2014	NA	In the present work, an innovative design strategy for the optimization of the dynamic performances and the structural loads of heavy loaded vibrating screens is presented. A dynamic model of a vibrating screen for the selection of inert materials in an asphalt plant is proposed, and a numerical optimization procedure is applied to selected design parameters and geometrical features. The algorith…	10.1007/s11071-014-1464-4	Scopus	AL or DYO
9723	The Problem of Unequivocal Determination of the Shear Strength Parameters of Colliery Waste and Fuel Ashes	Baran, P.; Cholewa, M.; Zawisza, E.; Kulasik, K.	2013	NA	Previous researches conclude that coal mining waste and fly ashes are useful in many kind of engineering - especially in building of embankments. In fact that the embankments transfer self weight and external loads, determination of strength parameters is very crucial. The problem of well-determined shear strength parameters conducts to searching alternative investigation methods. In the aim of c…	NA	Scopus	Kappa 2 (AL/DYO/FP)
11717	Nomadic transformation of mountain-meadow brown soils (Dystric cambisols) of the svydovets array of the ukrainian carpathians	Barannyk, A.; Pozniak, S.	2016	NA	In the highlands of the Ukrainian Carpathians, brown soil formation process is supplemented by turf, which significantly affects the soil properties and composition formation – this way unique shallow, rubble, highly acidic, base unsaturated, mountain-meadow brown soils with high Corg content (Dystric Cambisols) are formed. Irrational and haphazard farming in the valleys leads to the soil degrada…	10.17951/pjss.2016.49.2.209	Scopus	AL or DYO
9442	Waste dumps contribution to the epigeic macrofauna functional diversity across farmland	Baranova, B.; Fazekašova, D.; Manko, P.	2013	NA	Waste dump could be commonlyfound across the urbanized or agriculturally used land. Therefore there withstand the question, how do they affect the present soil fauna, the faunal communities of the adjacent habitats and how is their contribution to the functional diversity of the soil community. Within the study of anthropogenically differently utilized and loaded biotopes, during the seasons 2010…	NA	Scopus	AL or DYO
13594	Electrospun nanofiber supported optodes: Scaling down the receptor layer thickness to nanometers-towards 2D optodes	Baranowska-Korczyc, A.; Maksymiuk, K.; Michalska, A.	2019	NA	A novel type of optode sensor is proposed using electrospun nanofibers as the supporting inert material. The proposed arrangement offers the possibility of a significant extension of the surface area of the probe while also minimizing the thickness of the receptor layer. This novel, close to 2D, optode configuration results in a sensor free from limitations related to analyte transport in the rec…	10.1039/c9an00756c	Scopus	AL or DYO
12695	Drying of turkey berry in a fluidized bed dryer with mild steel, copper and aluminum inert materials: kinetics and quality determination	Barathiraja, R.; Thirumal, P.; Saraswathy, G.; Rahamathullah, I.	2021	NA	The drying behavior of turkey berries was investigated in a fluidized bed dryer with mild steel, copper, and aluminum as an inert medium with varying mass ratio of 0.5, 1, and 2 at a constant temperature 70 °C and velocity 4 m/s. The effect of surface roughness of the inert materials on the drying of samples was studied. It was found that the roughened surface and the presence of inert materials …	10.1007/s12206-021-0541-0	Scopus	AL or DYO
10130	Mineralogical structure of the subsurface of Syrtis Major from OMEGA observations of lobate ejecta blankets	Baratoux, D.; Pinet, P.; Gendrin, A.; Kanner, L.; Mustard, J.; Daydou, Y.; Vaucher, J.; Bibring, J.-P.	2007	NA	This paper focuses on the spectral characteristics of lobate ejecta across Syrtis Major volcano, a dark region of Mars presenting a mafic composition as revealed from the Observatoire pour la Minéralogie, l'Eau, les Glaces et l'Activité (OMEGA) instrument. Two spectrally distinct crater types are identified. Type I is enriched in high-calcium pyroxene (HCP) relative to the volcanic rocks. Type II…	10.1029/2007JE002890	Scopus	AL or DYO
14553	Chemical residues in lime-plastered archaeological floors	Barba, L	2007	NA	In addition to research carried out on soils and sediments, there is a parallel field of research applying the same analytical techniques to the study of chemical residues in stuccoes. The most common material used to build floors in Mesoamerica after the Classic period was lime plaster. The study of residues in stuccoes becomes, therefore, a very promising study area. In last 25 years the Archae…	10.1002/gea.20160	WOSCC	Kappa 2 (AL/DYO/FP)
7640	High-tech landfill caps	Barbacallo, Joseph C.; Triano, Salvatore J.	1993	NA	In recent years, landfill regulations have become increasingly stringent on both the federal and local levels, prompting designers to develop innovative landfill capping solutions. Four primary factors influence cap stability: the degree of slope; length of slope; extent of waterhead buildup; and internal and interfacial shear strength of the cap components. Current landfill closure design often …	NA	Scopus	AL or DYO
9059	Diffusion or innovation? explaining lithic agronomy on the southern Polynesian margins	Barber, I.	2010	NA	Distant but cognate, pre-contact southern Polynesians created extensive rocky cultivation sediments and soils. This early agronomy is evaluated as evidence of innovation or diffusion associated with South American sweet potato (kumara) introductions. For South Island Maori, soil temperatures and drainage were improved in kumara cultivation under and within transported gravel and sand deposits. On…	10.1080/00438240903429755	Scopus	AL or DYO
11205	The effect of polypropylene fibers on graphite-natural hydraulic lime pastes	Barbero-Barrera, M.M.; Flores Medina, N.	2018	NA	A reduction in greenhouse gas emissions has given rise to the search for low-embodied energy materials. Based on this assumption, natural hydraulic lime can be an alternative binder to cement, while the introduction of waste as inert material can be used to reduce the environmental impact of sand. A graphite-NHL composite had been previously analyzed but it showed both a low resistance to crackin…	10.1016/j.conbuildmat.2018.06.121	Scopus	AL or DYO
8166	Controlled crystallisation of glasses coming from incinerator solid residues	Barbieri, L.; Corradi, A.; Lancellotti, I.; Scarinci, G.; Hreglich, S.	2000	NA	Glasses coming from incinerator solid residues (grate ash and electrostatic filter fly ash) mixed with glass cullet and inert waste coming from the feldspars processing as raw materials represent an interesting and alternative way of recovery, recycling and re-integration of the wastes. Some advantages of the vitrification technique are both the reduction of the waste volume and the obtainment of…	NA	Scopus	Kappa 1 (AL/DYO/FP)
14556	Application of the biofertilizer made of the products of aerobic treatment of the waste waters from the pig-farms in the monitoring system of anthropogenic soils of Northern Czechia	Barbolina, II; Arkhipchenko, IA; Vana, J	1998	NA	NA	NA	WOSCC	AL or DYO
8445	Use of silica gel in the preparation of used lubricating oil samples for the determination of wear metals by flame atomic absorption spectrometry	Barbooti, M.M.; Zaki, N.S.; Baha-Uddin, S.S.; Hassan, E.B.	1990	NA	Used lubricating oils were analysed for Cr, Fe, Mg and Pb using flame atomic absorption spectrometry after three types of sample preparation: direct dilution with an organic solvent, dry ashing-acid dissolution and dry ashing in the presence of a porous inert material (silica gel). The porous material prevented sputtering and volatilisation of the sample and hence a rapid charring-ashing programm…	10.1039/AN9901501059	Scopus	AL or DYO
7649	Control of the Mexican bean weevil Zabrotes subfasciatus with vegetable oils, trashing residues, inert materials and malathion	Barbosa, F.R.; Yokoyama, M.; Pereira, P.A.A.; Zimmermann, F.J.P.	2002	NA	The effects of malathion 500 CE, neem (Azadirachta indica A. Juss.) and soybean (Glycine max Merrill) oils, inert materials and trashing residues on the control of Zabrotes subfasciatus (Coleoptera:Bruchidae) were evaluated on bean seeds (Phaseolus vulgaris L.), using the cultivar Carioca and two lines containing the protein arcelin (Arc1 and Arc3). The experiment was carried in a laboratory at E…	10.1590/s0100-204x2002000900002	Scopus	AL or DYO
14558	Elemental signatures of an Amazonian Dark Earth as result of its formation process	Barbosa, JZ; Motta, ACV; Correa, RS; Melo, VD; Muniz, AW; Martins, GC; Silva, LDR; Teixeira, WG; Young, SD; Broadley, MR	2020	NA	Amazonian Dark Earths (ADEs) are soils studied for archaeological purposes and as a potentially agricultural model for the humid tropic. We investigated the chemical composition of an ADE in comparison to an adjacent Ultisol without anthropic influence for better understanding the origin of ADE fertility and formation process. Three hundred ADE and Ultisol samples were collected at 10 cm depths f…	10.1016/j.geoderma.2019.114085	WOSCC	AL or DYO
9083	Combustibility of glass and carbon plastics based on glue prepregs	Barbot'ko, S.L.; Dement'eva, L.A.; Serezhenkov, A.A.	2009	NA	The combustibility of glass and carbon plastics has been studied. It was proven that the value of traceable combustibility indices depend not only on the duration of the sample's exposure to the burner flame, but also on the thickness of the sample. The combustibility characteristics of composite materials are significantly affected by changing the compound and structure of inert material that do…	10.1134/S1995421209010067	Scopus	AL or DYO
11341	Evaluating cahokian contact and Mississippian identity politics in the late prehistoric Central Illinois River Valley	Bardolph, D.N.	2014	NA	This paper employs a practice-based framework for investigating early Mississippian period culture contact and identity negotiation in the Central Illinois River Valley (CIRV) through the lens of foodways. The Eveland phase (A.D. 1100-1200) was a setting of significant cultural change as a result of the movement of Cahokian people, objects, and ideas into the region. Recent analysis of excavated …	10.7183/0002-7316.79.1.69	Scopus	AL or DYO
9948	Opposing headings of excavating and depositing termites facilitate branch formation in the Formosan subterranean termite	Bardunias, P.; Su, N.-Y.	2009	NA	Subterranean termites forage through a network of tunnels. The topology of the networks can be characterized in terms of branch angles and branching rate. When termites encounter depressions in the walls of tunnels, they may excavate the soil from the depression, which could result in the formation of new branches, or they may deposit previously excavated soil from elsewhere, which could fill in …	10.1016/j.anbehav.2009.06.024	Scopus	AL or DYO
9339	Queue size determines the width of tunnels in the formosan subterranean termite (Isoptera: Rhinotermitidae)	Bardunias, P.M.; Su, N.-Y.	2010	NA	We present a model of tunnel excavation by termites that requires no pheromone labeling of soil or work sites, but instead relies on tactile interactions and individuals who actively orient their movement. Potential termite excavators moved from the tunnel origin towards the distal end of the tunnel and formed a queue behind those termites at the digging face. Delayed termites excavated soil late…	10.1007/s10905-010-9206-z	Scopus	Kappa 2 (AL/DYO/FP)
14562	Fabrication of high performance GaN modulation doped field effect transistors	Bardwell, JA; Foulds, I; Lamontagne, B; Tang, H; Webb, JB; Marshall, P; Rolfe, SJ; Stapledon, J; MacElwee, TW	2000	NA	Fabrication of GaN devices presents a number of processing issues. Since the AlGaN/GaN material and sapphire substrates are transparent in the ultraviolet, light scattering can degrade the quality of the lithography. GaN and AlGaN are chemically inert materials, highly resistant to wet etching. Schottky contacts are fabricated with noble metals (Pt, Au) which present adhesion problems. The approa…	10.1116/1.582172	WOSCC	AL or DYO
11854	Synthesis and test of sorbents based on calcium aluminates for SE-SR	Barelli, L.; Bidini, G.; Di Michele, A.; Gallorini, F.; Petrillo, C.; Sacchetti, F.	2014	NA	Greenhouse gases emission of power generation plants will be continuously tightened to achieve European targets in terms of CO2 emissions. In particular, the switching to a sustainable power generation using fossil fuels will be strongly encouraged in the future. In this context, sorption-enhanced steam reforming (SE-SR) is a promising process because it can be implemented as a CCS pre-combustion…	10.1016/j.apenergy.2014.04.034	Scopus	AL or DYO
10540	Deforestation in central and West Africa: Landscape dynamics, anthropogenic effects and ecological consequences	Barima, Y.S.S.; Djibu, J.P.; Alongo, S.; Ndayishimiye, J.; Bomolo, O.; Kumba, S.; Iyongo, L.; Bamba, I.; Mama, A.; Toyi, M.; Kasongo, E.; Masharabu, T.; Visser, M.; Bogaert, J.	2011	NA	Through a series of five case studies, possible drivers and consequences of deforestation are discussed. Three studies focus on the Katanga Province (Democratic Republic of the Congo). The potential threat of mining activities for the forest ecosystems in the province is assessed in a first study; these mining concessions could cover up to 75% of the provincial area. It is shown that more than 75…	NA	Scopus	AL or DYO
13656	Experimental data contributing to the elusive surface charge of inert materials in contact with aqueous media	Barišić, A.; Lützenkirchen, J.; Bebić, N.; Li, Q.; Hanna, K.; Shchukarev, A.; Begović, T.	2021	NA	We studied the charging of inert surfaces (polytetrafluoroethylene, i.e., PTFE; graphite; graphene; and hydrophobic silica) using classical colloid chemistry approaches. Potentiometric titrations showed that these surfaces acquired less charge from proton-related reactions than oxide minerals. The data from batch-type titrations for PTFE powder did not show an effect of ionic strength, which was …	10.3390/colloids5010006	Scopus	AL or DYO
8967	High Speed 1, UK: A silty sustainable earthworks case study	Barker, C.; Phear, A.	2011	NA	In the UK, the High Speed 1 project formally pioneered on a large scale the earthworks design philosophy of maximising reuse of excavated materials and minimising waste. Now, in 2011, it is considered best practice for sustainable earthworks on all major infrastructure projects. This philosophy was a requirement of the Channel Tunnel Rail Link Act 1996, and a waste minimisation hierarchy was ther…	10.1680/geng.2011.164.2.101	Scopus	AL or DYO
6873	MULTIPURPOSE HYDRAULIC LOADER	BARLOW, C.	1975	NA	MOUNTED BETWEEN THE CHASSIS CAB AND THE TIPPER BODY IS AN ALL-HYDRAULIC ARM WHICH CAN BE USED AS EITHER A CRANE OR A BACKACTER WITH A WIDE VARIETY OF ATTACHMENTS.THE KINGPOST IS HYDRAULICALLY EXTENDED SIDEWAYS TO UP TO 1.40 METRES FROM THE VEHICLE.IT HAS TWO STABILISER BARS WHICH CLAMP IT IS POSITION TO ENSURE RIGIDITY AND A HYDRAULICALLY EXTENDED FOOT TO SUPPORT IT TO TAKE AWAY LOADS WHICH COULD…	NA	Scopus	AL or DYO
7060	A Flow‐Quench Apparatus for Cryoenzymic Studies: Application to the Creatine Kinase Reaction	BARMAN, T.E.; BRUN, A.; TRAVERS, F.	1980	NA	The flow‐quench method was adapted to sub‐zero conditions. Two apparatus were constructed: a rapid flow‐quench apparatus (which takes samples in the 5–300‐ms time range) and a time delay flow‐quench apparatus (0.5 s and longer). The apparatus were constructed so that the reagents are only in contact with chemically inert materials: glass, poly(tetrafluoroethylene) and poly(trifluoro‐chloroethylen…	10.1111/j.1432-1033.1980.tb04880.x	Scopus	AL or DYO
7745	WORKPLACE DECONTAMINATION AND TEMPORARY STORAGE OF RADIOACTIVE SOILS AT A SMALL INDUSTRIAL SITE.	Barnard, J.W.; Cameron, D.J.; Charlewood, R.G.	1986	NA	The operation of a small niobium smelter during the early seventies resulted in contamination of an industrial property in Surrey, British Columbia with low-level radioactive waste. In the summer of 1985, the Low-Level Radioactive Waste Management Office of Atomic Energy of Canada Limited decontaminated the work areas of the site by excavating contaminated soils from under and around buildings. E…	NA	Scopus	Kappa 2 (AL/DYO/FP)
8465	Foraging in the subterranean social Damaraland mole-rat, Cryptomys damarensis: An investigation into size-dependent geophyte utilization and foraging patterns	Barnett, M.; Bennett, N.C.; Telford, S.R.; Jarvis, J.U.M.	2003	NA	The foraging behaviour of captive colonies of the Damaraland mole-rat, Cryptomys damarensis, was investigated in an artificial soil-filled burrow system provided with three tray patches that varied in bulb and corm (i.e., geophyte) density and size. Members of two founder colonies (comprising three and four mole-rats) were exposed to resource patches that varied in food profitability (both size a…	10.1139/z03-051	Scopus	AL or DYO
10909	Operating process for the production of artificial inert instead of black slag	Barocci, A.; Luzzari, G.; Facchin, M.	2014	NA	Technical and legal studies and trials conducted by Acciaieria Arvedi S.p.A. over the last decade have allowed interventions in the various steel production process phases introducing procedures and technical devices allowing "production" of inert material, the chemical and physical characteristics of which are controlled at all times, in effect transforming slag production into a process in para…	NA	Scopus	AL or DYO
12315	Determination of strength parameters of ash-slag and silty sand using a destructive embankments model tests	Baron, P.; Cholewa, M.	2015	NA	Soil used as a material to form earth structures has been divided according to EN ISO 14688 on natural and anthropogenic soil. In the process of electricity and heat production, during combustion of carbonaceous material the various types of waste has been arising, such as: fly ashes, slags, ash-slags, etc. These wastes have a very good compaction properties, which is use in the construction of f…	NA	Scopus	AL or DYO
13687	Assessment of biodegradation of the anionic surfactant sodium lauryl ether sulphate used in two foaming agents for mechanized tunnelling excavation	Barra Caracciolo, A.; Ademollo, N.; Cardoni, M.; Di Giulio, A.; Grenni, P.; Pescatore, T.; Rauseo, J.; Patrolecco, L.	2019	NA	The anionic surfactant sodium lauryl ether sulphate (SLES) is the main component in most foaming agents used for mechanized tunneling excavation. The process produces huge amounts of soil debris that can have a potential impact on ecosystems. The lack of accurate information about SLES persistence in excavated soil has aroused increasing concern about how it is recycled. The objective of this stu…	10.1016/j.jhazmat.2018.11.002	Scopus	AL or DYO
12047	Characteristics and environmental fate of the anionic surfactant sodium lauryl ether sulphate (SLES) used as the main component in foaming agents for mechanized tunnelling	Barra Caracciolo, A.; Cardoni, M.; Pescatore, T.; Patrolecco, L.	2017	NA	The anionic surfactant sodium lauryl ether sulphate (SLES) is the main component of most commercial products used for soil conditioning in the excavation industry, in particular as lubricants for mechanized tunnelling. Its use during the excavation processes can result in either the subsequent possible re-use of the huge amount of soil debris as by-products (e.g. land covering) or its discharge a…	10.1016/j.envpol.2017.04.008	Scopus	AL or DYO
8032	Moisture absorption and wet-adhesion properties of resin transfer molded (RTM) composites containing elastomer-coated glass fibers	Barraza, H.J.; Aktas, L.; Hamidi, Y.K.; Long Jr., J.; O'Rear, E.A.; Altan, M.C.	2003	NA	Transient water sorption studies were carried out at constant temperature (45 °C) to assess the hydrolytic stability and wet-adhesion properties of glass fiber/epoxy composites having different sizings. Lower effective diffusivity values correlated with improved overall mechanical performance in relation to the control (unsized) samples, and revealed the importance of changing the surface energy …	10.1163/156856103762302014	Scopus	AL or DYO
12417	Decay extent assessment of small-diameter silver fir logs degraded in natural conditions in the French Northern Alps using NIRS and vibration resonance methods	Barré, J.B.; Bourrier, F.; Bertrand, D.; Thévenon, M.F.; Rey, F.	2017	NA	Bioengineering structures devoted to natural hazard mitigation often require the implementation of vegetation and inert materials, mainly timber logs. The latter are intended to ensure the protective function of the structure until the crop development of the plants is sufficient. The structural use of raw wood, i.e. without wood preservative treatment, in severe decay conditions is specific to t…	10.1016/j.ecoleng.2017.06.002	Scopus	AL or DYO
12831	Online identification of the excavation materials on the Saint Martin La Porte site	Barrel, A.; Salot, C.	2019	NA	As part of the excavation by TBM of a 8,7km long tunnel in the heterogeneous rock of the Briançonnaise carboniferous zone, an online identification installation allows a continual categorization of the materials for their future use. This innovating device is installed on the conveyor belt which transports 900 000m3 of evacuated material to disposal sites. This system allows the classification of…	10.1201/9780429424441-26	Scopus	AL or DYO
10299	Terpenes and polyacetylenes from cultivated Artemisia granatensis boiss (Royal chamomile) and their defensive properties	Barrero, A.F.; Del Pino, M.M.H.; Portero, A.G.; Burón, P.A.; Arteaga, J.F.; Alquézar, J.B.; Díaz, C.E.; Coloma, A.G.	2013	NA	Artemisia granatensis, an endemic endangered plant species from Sierra Nevada (Spain) has been successfully cultivated in artificial systems (plants in artificial soil and transformed in vitro roots) to generate enough plant biomass (aerial and root) to allow for its chemical and biological study and at the same time to provide with methods for the sustainable production of the plant and its meta…	10.1016/j.phytochem.2013.04.002	Scopus	Kappa 2 (AL/DYO/FP)
6891	FACTORS AFFECTING PARTICLE SIZE IN FLUIDISED CARBONISATION OF COAL.	Barrett, D.; Basoeki, A.	1974	NA	This paper reports on a laboratory scale study of fluidized carbonization of coal at temperatures up to 600 degree C. It is demonstrated that under conditions of rapid heating, even weakly caking coals agglomerate. Agglomeration may be reduced or prevented by: reducing the rate of heating; diluting with inert material such as char; and preheating at a temperature lower than a characteristic tempe…	NA	Scopus	AL or DYO
9841	Biosorption of heavy metals in upflow sludge columns	Barros, A.J.M.; Prasad, S.; Leite, V.D.; Souza, A.G.	2007	NA	The present study was carried out for evaluating the retention behavior of sanitary sewage and sand in relation to chromium and nickel ions in upflow reactors. It was found that the sludge presented a greater assimilation of the metals studied when compared to the inert material, probably due to the presence of anionic groups, which favors adsorption and complexation processes. Thermal analyses o…	10.1016/j.biortech.2006.05.044	Scopus	AL or DYO
17434	Distribution of textural and structural porosity in soils of Archaeological Dark Earth	Barros, KRM; de Lima, HV; Rodrigues, S; Kern, DC	2016	NA	Archaeological dark earth (TPA) are areas of soil with an anthropogenic A horizon of high organic carbon content, a dark colour and high fertility. Little is known about the physical characteristics of these soils, especially with respect to structure and pore space. The hypothesis of this study is that the distribution of structural and textural pore space in TPA soils is similar, regardless of …	NA	WOSCC	AL or DYO
14574	Biochar: Potential for countering land degradation and for improving agriculture	Barrow, CJ	2012	NA	Biochar is attracting attention as a means for sequestering carbon and as a potentially valuable input for agriculture to improve soil fertility, aid sustainable production and reduce contamination of streams and groundwater. This study reviews biochar potential and problems and argues for adequate research before hasty application leads to environmental and socio-economic damage and discourages …	10.1016/j.apgeog.2011.09.008	WOSCC	AL or DYO
15394	Carbonate rocks as fillers in blended cements: Physical and mechanical properties	Barsi, AD; Marchetti, G; Trezza, MA; Irassar, EF	2020	NA	This study investigated the physical and chemical effects of dolostone (DF) as fillers (10 to 30% by weight) in blended portland cements (BPC) and compared with limestone (LF) ground with similar fineness. The addition of both fillers increases the packing density of BPC up to 40% replacement and the standard mortar, while the water film thickness was greater than those corresponding to PC up to …	10.1016/j.conbuildmat.2020.118697	WOSCC	AL or DYO
14576	Analysis of long-term deformations of an earth-covered tunnel	Bartak, J	2007	NA	A road tunnel leading to the active face of a stage-working limestone quarry is being continually covered with an inner dump consisting of inert material, which will restore the landscape to the pre-existing contours once it has been reforested. The final depth of the dump will amount to some 60 m. Continual monitoring of the contact stress on the external surface of lining, of deformations of th…	NA	WOSCC	AL or DYO
13597	Microscale and nanoscale pinning centres in single-domain REBCO superconductors	Bartůněk, V.; Luxa, J.; Sedmidubský, D.; Hlásek, T.; Jankovský, O.	2019	NA	Despite the fact that high-temperature superconductors have been known for more than 30 years, these materials are still intensively studied due to their unique transport and magnetic properties. High-temperature superconducting mixed oxides (YBCO, REBCO, BSSCO, etc.) belong to a group of advanced ceramic materials with a layered structure, heading now towards their applications in various fields…	10.1039/c9tc01455a	Scopus	AL or DYO
11103	Inert materials as long-term carriers and disseminators of viable leptosphaeria maculans ascospores and wider implications for ascomycete pathogens	Barua, P.; You, M.P.; Bayliss, K.L.; Lanoiselet, V.; Barbetti, M.J.	2018	NA	The viability of ascospores of the Phoma stem canker (blackleg) pathogen, Leptosphaeria maculans, was tested on a range of carrier materials, including metals, fabrics, woods, and plastics, and under different temperature conditions of 23 and 4, 36 and 14, and 45 and 15°C day and night, respectively. At 23 and 4°C (day and night, respectively), ascospores remained viable for up to 240 days on Tas…	10.1094/PDIS-08-17-1324-RE	Scopus	AL or DYO
11335	Extended survival of Puccinia graminis f. sp. tritici urediniospores: implications for biosecurity and on-farm management	Barua, P.; You, M.P.; Bayliss, K.L.; Lanoiselet, V.; Barbetti, M.J.	2018	NA	Puccinia graminis f. sp. tritici (Pgt), the causal organism of stem rust, is of global importance across wheat-growing countries. However, some epidemics commence without the obvious presence of ‘alternate’ or ‘green bridge’ hosts, suggesting urediniospores can survive in the absence of suitable host plants for many weeks. Testing a range of inert material types, including metals, plastics, fabri…	10.1111/ppa.12794	Scopus	AL or DYO
13874	Disinfestation of diverse fungal pathogen spores on inert contaminated materials	Barua, P.; You, M.P.; Bayliss, K.L.; Lanoiselet, V.; Barbetti, M.J.	2019	NA	In vitro studies were undertaken to determine the effects of five fungicide and disinfectant treatments [propiconazole (Tilt 250EC), azoxystrobin (Amistar 250EC), didecyldimethyl ammonium chloride (Sporekill), alkali metal salts of alkylbenzene sulfonic acid and coconut diethanolamide (Farmcleanse), and potassium peroxymonosulfate (Virkon)] in preventing the germination of spores of Puccinia gram…	10.1007/s10658-019-01756-5	Scopus	AL or DYO
7784	Calculation of parameters of rational distribution of explosive charge in hole length	Basheev, G.V.; Efremov, A.M.; Chernikov, A.G.	2003	NA	Mining of useful minerals by opencast method is based on the drilling and blasting. They are controlled by means of varying the drilling and charging parameters and the blasting schemes. The most efficient method of control is utilization of explosive charges separated by gaps filled with air or inert material. Mathematical model of rational distribution of the charges in hole length has been dev…	NA	Scopus	AL or DYO
13862	Insecticidal effect of botanical material for the management of pulse beetle, (callosobruchus chinensis): A step toward eco-friendly control	Bashir, M.A.; Nisar, M.S.; Batool, M.; Noreen, M.; Khan, A.K.; Khan, K.A.; Kausar, R.	2020	NA	Pulses are grown on different one eighty million hectares which is twelve fifteen percent of the Earth's arable soil and they reported for twentyseven percent of the world's major yield creation, among granule pulses only giving thirty-three percent of the nutritional protein Nitrogen require of human being. The persistent use of these insecticides in granaries of small-scale farmers has led to a…	NA	Scopus	AL or DYO
7225	Temperature of particles heated in a fluidized bed of inert material	Baskakov, A.P.; Filippovskii, N.F.; Munts, V.A.; Ashikhmin, A.A.	1987	NA	The authors give formulas for calculating the heat- and mass-transfer coefficients for particles with a fluidized bed of inert material. A method is given for determining the temperature of the hot particle. © 1987 Plenum Publishing Corporation.	10.1007/BF00873312	Scopus	AL or DYO
13775	Alkali-activation of aggregate fines from construction and demolition waste: Valorisation in view of road pavement subbase applications	Bassani, M.; Tefa, L.; Coppola, B.; Palmero, P.	2019	NA	This study investigates the potential of fine particles of recycled construction and demolition waste (CDW) aggregate to undergo alkali-activation when mixed with an appropriate alkaline solution. The fine is a natural by-product of the milling process and includes particles from four main material sources (i.e., recycled concrete, recycled asphalt, crushed bricks and tiles, and natural aggregate…	10.1016/j.jclepro.2019.06.207	Scopus	AL or DYO
13071	Influence of Metalaxyl and CGA 62828 Adsorption on the Leaching Behavior of Metal-Contaminated Soils	Bassil, J.; Azzi, V.; Naveau, A.; Menhem, T.; Rizk, I.; El Samrani, A.G.	2021	NA	Pesticides’ degradation in the environment affects their persistence and their environmental impact. In this study, batch experiments are performed to investigate 1) the adsorption of a fungicide, metalaxyl, and its main acid metabolite (CGA 62828) onto the surface of two different soils collected in the metal-contaminated bay of an industrial area and 2) the influence of these two molecules on t…	10.1002/clen.202000277	Scopus	AL or DYO
7604	Burrowing behaviour of radio-labelled earthworms revealed by analysis of 3D-trajectories in artificial soil cores	Bastardie, F.; Capowiez, Y.; Cluzeau, D.	2003	NA	A new apparatus called 'gamma column' developed by Capowiez et al. (2001), enables the continuous movements of radio-labelled earthworms to be tracked in artificial soil cores (3D-space). The present study aimed at analysing the patterns of creation and use of burrow systems by earthworms. Each individual was radio-labelled by injecting a small source of 60Co (13μCi) into its coelomic cavity and …	10.1078/0031-4056-00228	Scopus	AL or DYO
11726	Sustainable management of debris from the L’Aquila earthquake: Environmental strategies and impact assessment	Basti, A.	2018	NA	This text deals with the management of construction rubble, in particular the debris generated by earthquakes and the relative environmental impacts of different choices. The contribution begins with a careful consideration of the cultural, legal and practical context, before presenting the results of an experience developed by the author following the L’Aquila earthquake of April 2009, involving…	10.31025/2611-4135/2018.13661	Scopus	AL or DYO
13010	Towards a circular metabolism of inert materials produced by demolition and public works in the Paris Region: A framework combining transition thinking and a territorial approach	Bastin, A.	2020	NA	Various actors are experimenting with new ways of reusing construction and demolition materials which are the heaviest solid urban waste. The article focuses on the processes underlying the changes towards circularity in the management of inert materials in the Paris Region. The multilevel perspective is used to map the actors involved through a distinction between landscape, regime and niche. Ho…	10.3917/flux1.116.0042	Scopus	AL or DYO
11877	Association and migration behavior of trace metals with humus colloidal particles in aquatic subsurface medium	Basu, H.; Singhal, R.K.; Pimple, M.V.; Saha, S.	2017	NA	In this study, we investigate the influence of humic acid on the migration of trace metals (Fe, Ca, Mg, Cu, Sr, Zn) in the saturated subsurface medium. Migration study was carried out in a specially fabricated soil column. The results of this study demonstrate that presence of humic acid in the colloidal form play a key role in mobility of trace metals in aquatic subsurface medium. Migration of e…	10.1007/s10967-016-5056-2	Scopus	Kappa 2 (AL/DYO/FP)
958	Dynamique des éléments traces dans un anthroposol développé sur des sédiments de curage fortement contaminés	Bataillard, P; Girondelot, B; Guérin, V; Laboudigue, A; ...	2008	NA	NA	NA	GS	AL or DYO
8362	Offgas emissions from the plasma hearth process	Batdorf, J.A.; Geimer, R.M.; Hassel, G.R.; Wolfe, W.P.	1996	NA	The Department of Energy is currently evaluating SAIC's Plasma Hearth Process (PHP) for use as u new method of treating mixtures of radioactive and hazardous wastes. The PHP has been specifically designed for the treatment of both low-level and transuranic mixed waste. These mixed wastes range in composition from non-combustible inorganic sludge wastes to highly combustible plastic and organic sl…	10.1089/hwm.1996.13.153	Scopus	AL or DYO
14594	Effects of fertiliser drift at ancient woodland edges	Bateman, SM; Field, R; Smithers, RJ	2004	NA	Ancient woodland in the UK is highly fragmented, exposing sites to impacts from the external landscape matrix. This study investigates the impact of fertiliser drift on soil and ground vegetation at the edges of ancient woodland set within arable matrices. Data from soil analysis and vegetation surveys were analysed to determine whether an anthropogenic soil nutrient and vegetation gradient exist…	NA	WOSCC	AL or DYO
14035	Estimation of sand and gravel extraction sites	Bathrellos, G.D.; Skilodimou, H.D.	2022	NA	Sand and gravel are raw materials, which are used extensively in constructions. Sand and gravel mining in river systems have led to environmental degradation of river basins and caused conflicts with other economic activities. This paper presents a multi-criteria spatial data analysis method to seek and model major determinants of suitable locations for sand and gravel extractions. As a case stud…	10.1127/zfg/2021/0674	Scopus	AL or DYO
10562	Role of root-mediated interactions in phytotoxic interference of Ageratum conyzoides with rice (Oryza sativa)	Batish, D.R.; Kaur, S.; Singh, H.P.; Kohli, R.K.	2009	NA	Ageratum conyzoides L. (billy goat weed; Asteraceae) is an annual invasive weed native of tropical America and has now naturalized worldwide, particularly in Southeast Asia. The present study investigated the nature and potential of root-mediated allelopathic interference of A. conyzoides against rice (Oryza sativa). Root and shoot length and biomass accumulation of rice were significantly reduce…	10.1016/j.flora.2008.05.003	Scopus	AL or DYO
13083	Resilience and microstructural resistance of Archaeological Dark Earths with different soil organic carbon contents in Western Amazonia, Brazil	Batistão, A.C.; Holthusen, D.; Reichert, J.M.; Santos, L.A.C.D.; Campos, M.C.C.	2020	NA	Archaeological Dark Earths (ADE) are anthropogenic soils with high fertility and excellent physical conditions due to high soil organic carbon (SOC) content. However, climate change, land use and soil management can increase SOC mineralization, resulting in microstructure damage of these soils. To verify the effect of SOC loss, we collected deformed samples from the surface horizon and simulated …	10.1016/j.geoderma.2019.114130	Scopus	Kappa 2 (AL/DYO/FP)
14069	Hydraulic properties of a cultivated soil in temperate continental climate determined by mini disk infiltrometer	Bátková, K.; Miháliková, M.; Matula, S.	2020	NA	Hydraulic conductivity at and near saturation (Ks and K(h)) are among the most important characteristics defining water behavior in soil. Characterization of possibilities, advantages and limitations of the Mini Disk infiltrometer (MDI) for Ks and K(h) determination in comparison with Hood infiltrometer (HI) was the main aim of this study. The MDI device was subjected to testing on a cultivated s…	10.3390/w12030843	Scopus	AL or DYO
9062	The stability of road embankments constructed of sand-ash mixtures in the wrocław area	Batog, A.; Hawrysz, M.	2011	NA	The work concerns the possibility of safe construction of road embankments of anthropogenic soil material as a mixture of natural soil with waste (a mixture of ash and slag). The paper presents the parameters of such mixtures with particular regard to shear strength parameters and their dependence on compactibility parameters. Embankment slope stability analysis was performed using the existing c…	NA	Scopus	AL or DYO
10838	Low-strength substrates and anthropogenic soils in transportation engineering	Batog, A.; Stilger-Szydł, E.	2018	NA	Road embankments, especially their slopes' surfaces, must fulfil all the requirements concerning the exploitation criteria after the completion of construction works. This is very important while constructing or modernizing the embankments, based on the substrate including low-strength soils as well as in simple ground conditions (most convenient). The last dozen or so years of intensive construc…	10.2478/sgem-2018-0029	Scopus	AL or DYO
10534	Elastomeric degradable biomaterials by photopolymerization-based CAD-CAM for vascular tissue engineering	Baudis, S.; Nehl, F.; Ligon, S.C.; Nigisch, A.; Bergmeister, H.; Bernhard, D.; Stampfl, J.; Liska, R.	2011	NA	A predominant portion of mortalities in industrial countries can be attributed to diseases of the cardiovascular system. In the last decades great efforts have been undertaken to develop materials for artificial vascular constructs. However, bio-inert materials like ePTFE or PET fail as material for narrow blood vessel replacements (coronary bypasses). Therefore, we aim to design new biocompatibl…	10.1088/1748-6041/6/5/055003	Scopus	AL or DYO
14600	Confinement effect on thermal properties of cryoprotective solutions	Baudot, A; Mazuer, J; Odin, J; Descotes, JL	1998	NA	Vitrification of biological tissues requires the use of highly concentrated cycloprotective solutions in conjunction with fast rater; to avoid the formation of ice crystals. The lowest rates necessary are evaluated by differential scanning calorimetry. They have been calculated in several samples of biological tissue previously impregnated with a cryoprotective solution, and are lon;er than the c…	NA	WOSCC	AL or DYO
14604	Advances in PVDF shock sensors: Applications to polar materials and high explosives	Bauer, F	2000	NA	Ferroelectric polymers (PVDF) with well-defined and precisely known electrical properties are now routinely available from commercial sources. Electrical processing with the Bauer cyclic poling method can produce individual samples with a well-defined remnant polarization up to 9 mu C/cm(2). These polymers provide an unusual opportunity to study the structure and physical properties of shocked ma…	NA	WOSCC	AL or DYO
14601	PVDF shock compression sensors in shock wave physics	Bauer, F	2004	NA	Early works have shown that highly reproducible piezoelectric film PVDF (Poly(vinylidene fluoride)) can be reliably used in a wide range of precise stress and stress-rate measurements. The direct stress-derivative or stress-rate PVDF signals have nanosecond resolution and higher operating stress limits than any other technique. PVDF stress gauges have been used in many fields of shock wave physic…	NA	WOSCC	AL or DYO
8540	PVDF shock sensors: applications to polar materials and high explosives	Bauer, F.	2000	NA	Ferroelectric polymers (PVDF) with well-defined and precisely known electrical properties are now routinely available from commercial sources. Electrical processing with the Bauer cyclic poling method can produce individual films with a well-defined remanent polarization up to 9 μC/cm2. These polymers provide an unusual opportunity to study the structure and physical properties of materials subje…	10.1109/58.883534	Scopus	AL or DYO
8769	Ferroelectric polymers for high pressure and shock compression sensors	Bauer, F.	2002	NA	Ferroelectric polymers (PVDF) with well-defined and precisely known electrical properties are now routinely available from commercial sources. Electrical processing with the Bauer cyclic poling method can produce individual films with a well-defined remanent polarization up to 9 μC/cm2. These polymers provide an unusual opportunity to study the structure and physical properties of materials subje…	NA	Scopus	AL or DYO
14605	Closure of an open pit and landfill for excavated earth	Bauer, JK	2010	NA	The project site in Tyrol/Austria in quaternary sediments produced since 19 67 by 2006 gravel for the construction industry. A total output of 400.000 m(3) gravel is reported. In depth there was no continuation of the deposit because there was mainly fine grain gravel and argillic gravel. Therefore it was necessary to prepare the final closure of the opencast mine. A new utilization for the forme…	NA	WOSCC	AL or DYO
8425	Bioactive materials in orthopaedic surgery: Overview and regulatory considerations	Bauer, T.W.; Smith, S.T.	2002	NA	Although bone graft continues to be the standard against which other skeletal substitutes are measured, orthopaedic surgeons soon will have various new tools available for skeletal reconstruction. With these tools, the distinctions between inert materials, resorbables, bioactive materials, transplantable tissues, engineered tissues, drugs, and composites become indistinct. Although almost any imp…	10.1097/00003086-200202000-00003	Scopus	AL or DYO
14606	Ecological-Geochemical Studies of Technogenic Soils in the Flood Plain Landscapes of the Seversky Donets, Lower Don Basin	Bauer, TV; Linnik, VG; Minkina, TM; Mandzhieva, S; Nevidomskaya, DG	2018	NA	The paper presents the ecological-geochemical studies of soils confined to the impact zone of industrial waste water storage and sludge reservoirs of former Lake Atamanskoe in the Seversky Donets River flood plain. These soils show hundreds time increase of Zn, tens times increase of Cu and Pb, and few times increase of Cu, Ni, and Cr as compared to the average lithosphere values. The coefficient…	10.1134/S001670291810004X	WOSCC	AL or DYO
9465	Slaking of solid clays and claystones under hydraulic and mechanical action	Baumgärtel, T.; Fillibeck, J.; Vogt, N.	2012	NA	In tunnel drives with slurry-supported face in semi-solid to solid clay and claystone, hydraulic and mechanical actions can lead to the slaking of the excavated soil aggregates. Heavy slaking can lead to laborious separation associated with high cost. For investigations as preparation for a project, two test rigs were developed at the Zentrum Geotechnik of the TU München. These can be used to inv…	10.1002/geot.201200043	Scopus	AL or DYO
9114	(Bio-)remediation of VCHC contaminants in a Technosol under unsaturated conditions	Baumgarten, W.; Fleige, H.; Peth, S.; Horn, R.	2013	NA	The remediation of dense non-aqueous phase liquids has always been a concern of both public and scientific interest groups. In this research work a modified physical concept of (bio)remediation of a volatile chlorinated hydrocarbon (VCHC) contamination was elaborated under laboratory conditions and modeled with HYDRUS-2D. In field dechlorination is influenced by both physicochemical and hydraulic…	10.1007/s10532-012-9601-6	Scopus	Kappa 1 (AL/DYO/FP)
7479	Physical soil properties in specific fields of application especially in anthropogenic soils	Baumgartl, T.	1998	NA	The knowledge about the physics of soil properties is important for the understanding of the processes, which take place in a considered (elementary) soil volume and which have an impact on the environment. Soils, which have developed during centuries and milleniums respectively, are formed by processes, which created a relatively uniform structure and which can be described by known physical pro…	10.1016/S0167-1987(98)00072-5	Scopus	AL or DYO
11582	Golden mussel (Limnoperna fortunei) in feed for broiler chicks using tannin as a sequestrant of toxic metals	Bayerle, D.F.; Nunes, R.V.; Junior, A.C.G.; Wachholz, L.; Scherer, C.; Da Silva, I.M.; De Oliveira-Bruxel, T.M.; De Vargas Junior, J.G.	2017	NA	This study aimed to evaluate the use of wattle tannin as an adsorbent of toxic metals in broilers fed on diets with different levels of replacement of limestone with golden mussel meal. First, we conducted a trial to evaluate the performance of broiler chicks from 1 to 21 days old when fed on wattle tannin. For this we used 720 male broiler chicks that were one day old, in a completely randomized…	10.5433/1679-0359.2017v38n2p843	Scopus	AL or DYO
12013	Surface structure characterization of Aspergillus fumigatus conidia mutated in the melanin synthesis pathway and their human cellular immune response	Bayry, J.; Beaussart, A.; Dufrêne, Y.F.; Sharma, M.; Bansal, K.; Kniemeyer, O.; Aimanianda, V.; Brakhage, A.A.; Kaveri, S.V.; Kwon-Chung, K.J.; Latgé, J.-P.; Beauvais, A.	2014	NA	In Aspergillus fumigatus, the conidial surface contains dihydroxynaphthalene (DHN)-melanin. Six-clustered gene products have been identified that mediate sequential catalysis of DHN-melanin biosynthesis. Melanin thus produced is known to be a virulence factor, protecting the fungus from the host defense mechanisms. In the present study, individual deletion of the genes involved in the initial thr…	10.1128/IAI.01726-14	Scopus	AL or DYO
7099	Fluctuational Variation in the Relationship Between Water Capacity and Soil‐Water Suction	Bazargani, J.I.; Swartzendruber, D.	1968	NA	The relationship between the water content of a soil and the suction component of the water‐moving potential, expressible either as the water‐retention curve or the water‐capacity function, is often tacitly expected to decrease smoothly and monotonically with increasing suction, once the maximum water capacity has been reached. For two nonswelling artificial soils, a calcined clay and a sand‐kaol…	10.1002/ijch.196800045	Scopus	AL or DYO
8022	Evolution of soils of the solonetzic complex in the northern Caspian semidesert under rainfed agroforest reclamation	Bazykina, G.S.	2005	NA	Based on the long-term (since 1951) monitoring of the properties and regimes of soils composing the solonetzic complex reclaimed in the system of forest shelterbelts, the fact of developing of specific anthropogenic soils is established. Trench plowing and additional snow accumulation by forest strips improve the water permeability and provide periodic percolation of water through the soils and t…	NA	Scopus	AL or DYO
13885	Effect of processing parameters on the microstructure and mechanical behavior of a silicon carbide-silica composite	Beasock, D.; Stokes, T.M.; El-Ghannam, A.; Schmitz, T.	2019	NA	Silicon carbide (SiC) is an inert material with excellent thermomechanical properties for many optoelectronic, structural, and ballistic applications. However, manufacturing SiC components is challenging due to the high temperatures (&gt; 2000 deg C) and pressures (1000-2000 atm) required for traditional sintering processes. The objective of the present research study is to enable the additive ma…	10.1016/j.promfg.2019.06.211	Scopus	AL or DYO
13074	Field Conservation of Skeletal Remains: Stabilization Treatment Techniques and Implications for Future Analysis	Beaubien, H.F.	2019	NA	The information potential of human skeletal remains - as for any excavated material - is impacted by the conditions of archaeological burial, and the environments and actions experienced during subsequent excavation, laboratory processing, study, and storage. A conservation approach emphasizes the mitigation of threats to material stability and integrity, which for excavated collections are often…	10.1017/aap.2018.36	Scopus	AL or DYO
9852	Burning behavior at high applied heat flux levels and flame heat flux in enhanced ambient oxygen	Beaulieu, P.A.; Dembsey, N.A.	2007	NA	This paper summarizes two interrelated studies that were conducted in the Advanced Flammability Measurements (AFM) Apparatus to more fundamentally understand material behavior and flame heat flux. The AFM is closely related to the bench scale Fire Propagation Apparatus and similar to the bench scale Cone Calorimeter. However, the AFM is of intermediate scale in terms of its design with greater ca…	NA	Scopus	AL or DYO
10345	Flammability characteristics at applied heat flux levels up to 200 kW/m2	Beaulieu, P.A.; Dembsey, N.A.	2008	NA	This paper documents the first of the two interrelated studies that were conducted to more fundamentally understand the scalability of flame heat flux, the motivation being that it has been reported that flame heat flux back to the burning surface in bench-scale experiments is not the same as for large-scale fires. The key aspect was the use of real scale applied heat flux up to 200 kW/m2 which i…	10.1002/fam.948	Scopus	AL or DYO
9407	Extraction and determination of trinitrotoluenes and products of their biotransformation in soil samples	Bečanová, J.; Friedl, Z.; Šimek, Z.	2009	NA	The separation of a mixture of trinitrotoluenes (TNTs) and their metabolites by reverse phase liquid chromatography using different columns with octadecyl stationary phase is presented. The retention behaviour of a mixture of TNTs and their metabolites was studied under different chromatographic conditions. The mixture of methanol/water was used as a mobile phase in isocratic and gradient modes. …	10.1080/03067310902822904	Scopus	AL or DYO
7572	RADIOACTIVE WASTE DISPOSAL IN SHALLOW TUNNELS IN GLACIAL TILL OR CLAYEY SOIL.	Bechai, M.; Heystee, R.J.	1986	NA	Disposal in shallow tunnels in glacial till or clayey soil deposits is an attractive disposal alternative for low and intermediate level radioactive wastes. The soil cover over the tunnel and waste materials is not disturbed. Problems associated with other shallow depth disposal methods, such as handling of large volumes of excavated soil, soil compaction and site rehabilitation, are substantiall…	NA	Scopus	AL or DYO
12945	Effect of artificial soil compaction in landfill capping systems on anisotropy of air-permeability	Beck-Broichsitter, S.; Fleige, H.; Gerke, H.H.; Horn, R.	2020	NA	Soil air permeability is an important parameter which governs the aeration in soils that significantly promotes the root growth of field and grassland species and leads, in turn, to higher levels of evapotranspiration. The German Landfill Directive (2009) requires a rigid or a minimal shrinking capping system that ensures a high evapotranspiration rate to decrease the infiltration rate through th…	10.1002/jpln.201900281	Scopus	AL or DYO
7783	Modeling of filtration combustion of carbon	Becker, A.V.; Polianczyk, E.V.; Volkova, N.N.; Manelis, G.B.	2004	NA	The kinetics of the overall reactions of carbon gasification at temperatures up to 1600 K is studied. The kinetic characteristics of the reactions are taken into account in a distributed mathematical model of filtration combustion of carbon. By computational experiment at different values of process control parameters (the gas flow rate, the fraction of the oxidant in the gas, and the mass ratio …	10.1023/B:TFCE.0000043804.82560.fb	Scopus	AL or DYO
13178	Costs and benefits of waste soils removal	Becker, N.; Kimhi, A.; Argaman, E.	2020	NA	Piles of soil excavated from construction sites become a problem when they are left on site for several reasons. For example, they are exposed to wind and water erosion and constitute an environmental nuisance by disturbing the natural landscape. Thus, they create an external cost. In Israel, it is illegal to leave such piles after the project ends. The aim of this paper is to test the efficiency…	10.1016/j.landusepol.2020.104877	Scopus	AL or DYO
9478	A novel image-capturing technique for the experimental study of soil deformations during compaction	Beckett, C.T.S.; Augarde, C.E.	2011	NA	A method is described here for the monitoring of two layers of moist sandy-loam soil under compaction, where a flatbed scanner is used to capture large images of the deforming material. Particle image velocimetry (PIV) is used to track the movements of groups of particles within the soil. Due to their insufficient surface texture, PIV cannot be used on clayey soils. Therefore, to allow the analys…	10.1520/GTJ103517	Scopus	AL or DYO
9617	Development and performance evaluation of a chaffy grass seed processing system	Bedane, G.M.; Gupta, M.L.	2010	NA	Many useful pasture grasses have light chaffy seeds which usually contain a high percentage of inert material that causes difficulties in handling, processing, storage, testing and planting. Specialized equipment is necessary to process chaffy grass seed to a more uniform product. A chaffy grass seed processing system that included a belt conveyor feeding device, a cleaning unit and an aerodynami…	NA	Scopus	Kappa 2 (AL/DYO/FP)
6953	Preliminary Studies of the Evaluation of Detergent Efficiencies of Soaps from Kinetic Data	Bediako, M.K.B.; Ghosh, B.P.	1972	NA	Detergent efficiencies for soaps prepared from combinations of oils and aqueous ash extracts from various Ghanaian agricultural wastes were evaluated by means of two criteria: rates of desorption of artificial soil from mutton cloth samples by 5% solutions of the soaps and turnover numbers obtained from the determination of rates of desorption at various soap concentrations. The results correlate…	10.1177/004051757204200302	Scopus	AL or DYO
7201	Contribution to classification and mapping of soils changed by anthropic activity	Bedrna, Z.	1995	NA	For Cultisol (Hortisol, Rigosol, Fimic-Aric Anthrosol) denoting of subtypes according to the rests of diagnostic subsurface horizons is proposed: luvisolic, cambisolic, regosolic, etc. instead of typical and degradation ones. Similarly, Anthrosol (Urbic Anthrosol) should have the following subtypes: organosolic, psefitic, etc. Soil mapping should distinguish and delimit in area the following: the…	NA	Scopus	AL or DYO
7606	Contribution to the research of soils of Bratislava	Bedrna, Z.; Racko, J.; Surina, B.	1994	NA	With the purpose of estimation and evaluation of soils in Bratislava, soil maps of the whole cadaster at scale 1:25 000 and an urban part, Lamac, at scale 1:5000 were made. The prevailing types of soils are Fluvisols on carbonate sediments of the Danube and Cambisols on weathered granites in the Little Carpathians. Fimic and Aric Anthrosols are the soils heavily affected by man, best documented b…	NA	Scopus	AL or DYO
8625	The manufacture of artefacts from coal	Beech, R.N.; Price, M.S.T.	1981	NA	A process is described in which a raw coking coal (NCB Type 301) is converted directly into structural carbon of high value. The origins of the process are traced to research at BCURA and in Powell Duffryn companies in the 1940s. For a raw-coal-based artefact there is a critical heating rate when the coal is plastic. Above this critical value the pyrolysis gases are unable to escape sufficiently …	10.1016/0016-2361(81)90154-X	Scopus	AL or DYO
11097	Environmental benefits of reservoir discontinuance - Hurst reservoir case study	Beeden, H.J.; Parks, C.D.	2016	NA	Hurst Impounding Reservoir was situated east of Glossop, in Derbyshire, but after decommissioning of Hurst water treatment works, the 167M1 reservoir supplied only compensation flow to Hurst Brook. The design was a homogeneous embankment with an upstream puddle clay blanket. Investigations identified defects in the embankment and several options were considered to address these. United Utilities'…	10.1680/dbdal.61330.185	Scopus	AL or DYO
12107	The Use of Sodium Pyrophosphate to Improve a Translucent Clay Simulate	Beemer, R.D.; Shaughnessy, E.; Ewert, K.R.; Boardman, N.; Biscontin, G.; Aubeny, C.P.; Grajales, F.J.	2016	NA	In the ever expanding quest to understand the nature and behavior of soil, translucent and even transparent media have been developed to serve as soil simulates. These artificial soils can be used in experimental models to make visual measurement of phenomena such as geosystem kinematics, soil mass movement, soil particle motion, and pore fluid flow that would be nearly impossible to obtain in na…	10.1061/9780784480151.009	Scopus	AL or DYO
8770	Ways to improve the accuracy of hatching tests for Globodera spp. with special emphasis on nematicide trials	Been, T.H.; Schomaker, C.H.	2001	NA	Hatching tests are laborious and yield variable results. In this paper, sources of variability have been identified and analysed, and solutions are presented. A method was developed to conduct hatching tests using inert materials to minimise the total variation at the end of the test. Hatching tests were carried out to increase reliability, optimise the method and limit the amount of work. Thus, …	10.1163/156854101753625290	Scopus	AL or DYO
8775	The lung biological activity of american attapulgite	Bégin, R.; Massé, S.; Rola-Pleszczynski, M.; Geoffroy, M.; Martel, M.; Desmarais, Y.; Sébastien, P.	1987	NA	Attapulgite is a fibrous mineral industrially consumed at the rate of over a million tons per year but the biological activity of the material is not fully known. To evaluate the in vivo toxicity of the fibrous material, we exposed the tracheal lobe of 16 sheep to a single exposure of either 100 ml saline, 100 mg UICC asbestos fibers in 100 ml saline, 100 mg short asbestos fibers in 100 ml saline…	10.1016/S0013-9351(87)80198-6	Scopus	AL or DYO
7854	Raman spectroscopic observation of laser-induced oxidation of transition-metal borides, carbides, and nitrides	Begun, G.M.; Bamberger, C.E.	1989	NA	Laser Raman microprobe examination in air of small-particle-sized (powders and whiskers) TiN, TiB2, TiC, WC, ZrN, and NbN revealed the formation of surface oxides, which were induced by laser heating. The rate of oxide formation varied with the particle size of the samples and the laser power density applied. The oxides produced were characterized by their Raman spectra. Thus, the Raman spectra o…	10.1366/0003702894201914	Scopus	AL or DYO
9787	In developping a bench-scale circulating fluidized bed combustor to burn high ash Brazilian coal-dolomite mixtures	Behainne, J.J.R.; Hory, R.I.; Goldstein Jr., L.; Pécora, A.B.	2009	NA	This work considers some of the questions in burning high ash Brazilian coal-dolomite mixtures in a bench-scale circulating fluidized bed combustor (CFBC). Experimental tests were performed with the CE4500 coal from Santa Catarina State, in southern Brazil, with a Sauter mean diameter d p=431μm. The coal particles were mixed with dolomite particles of dpp=111μm and this fuel mixture was fed into …	NA	Scopus	AL or DYO
13938	Cover crop rotations affect greenhouse gas emissions and crop production in Illinois, USA	Behnke, G.D.; Villamil, M.B.	2019	NA	Nitrogen (N) is an essential element and usually a limiting factor in corn (Zea mays, L.) production; yet N build-up in the soil might lead to nitrate (N-NO3) leaching, and release of nitrous oxide (N2O) by denitrification, thus contributing to both water and air pollution. Cover crops (CCs) have been used to scavenge surplus soil N, which might lead to a decrease in the substrate needed for N2O …	10.1016/j.fcr.2019.107580	Scopus	AL or DYO
10537	First in-human randomized comparison of an anodized niobium stent versus a standard stainless steel stent: An intravascular ultrasound and angiographic two-center study: The VELA study	Beier, F.; Gyöngyösi, M.; Raeder, T.; Von Eckardstein-Thumb, E.; Sperker, W.; Albrecht, P.; Spes, C.; Glogar, D.; Mudra, H.	2006	NA	Objectives: The purpose of this study was to test the hypothesis that a niobium stent might lower the restenosis rate in de novo coronary lesions as compared to a bare metal stent. Background: Recent data have suggested that inflammatory and allergic reactions to certain compounds in metal stents may play a role in the onset of restenosis. Thus, niobium as an inert material might be beneficial in…	10.1007/s00392-006-0406-7	Scopus	AL or DYO
7548	Development of a gas sampling cylinder for the gravimetric preparation of standard gas mixtures	Beine, H.	1981	NA	A method for the preparation of standard gas mixtures with a modified gas sampling cylinder is described. The volatile additive is weighed into a thin-walled glass capillary. The sealed capillary is cracked in a cracking device in the evacuated cylinder. The cracking device consists of two stoppers fitting into one another made of inert material.	NA	Scopus	AL or DYO
10951	Metallurgical production slags -promising material for technological waste reclamation	Belanov, I.P.; Naumova, N.B.; Semina, I.S.; Savenkov, O.A.	2018	NA	The article describes results of the microplot field trial to investigate potential use of metallurgical slags for fracture of capillary rim during reclamation of toxic waste dumping areas, such as enrichment plants tailings, solid waste dumps, etc., with minimal possible introduction of fertile soil layer. Such approach allows energy-effective utilization of metallurgical wastes. Four slags, pro…	10.17073/0368-0797-2018-12-987-992	Scopus	AL or DYO
12234	Reclamation of Industrial Tailings by Means of Metallurgical Slag	Belanov, I.P.; Naumova, N.B.; Semina, I.S.; Savenkov, O.A.	2018	NA	Abstract: In a microplot field trial, the use of crushed slag to break down the capillary borders in recultivation of toxic tailings (at enrichment facilities and solid waste dumps) with minimum application of fertile soil was studied. In this approach, metallurgical wastes may be used in low-cost energy-saving technologies. Four basic types of slag produced at AO EVRAZ ZSMK in steel smelting wer…	10.3103/S0967091218120033	Scopus	AL or DYO
7718	A new integrated extraction method for microarthropods and nematodes from the same soil samples	Belascoain, C.; Arino, A.H.; Jordana, R.	1998	NA	Extracting animals from soil samples usually involves different techniques depending upon the faunal group to be studied. This generally prevents linking different taxocoenoses to the same structural soil unit. Specifically, microarthropods and nematodes need completely different methods. Behavioural methods do not extract the complete biota, since only motile stages can be expelled. The best tec…	NA	Scopus	AL or DYO
12536	Runoff and soil loss responses of cultivated land managed with graded soil bunds of different ages in the Upper Blue Nile basin, Ethiopia	Belayneh, M.; Yirgu, T.; Tsegaye, D.	2020	NA	Background: In view of a wide range of on-site and off-site impacts of soil erosion, different soil and water conservation measures have been implemented mainly over the last two decades in the Gumara watershed and Ethiopia at large. But their effects have not been sufficiently documented, and maintenance of structures received very little attention. This study investigated the effectiveness of g…	10.1186/s13717-020-00270-5	Scopus	AL or DYO
11836	Scavenging diet of brown-necked raven corvus ruficollis lesson, 1830 (aves: Corvidae) in a hyper-arid region of central algerian sahara	Belkacem, M.; Marniche, F.; Berrabah, D.; Medina, F.M.; Daoudi-Hacini, S.; Doumandji, S.	2017	NA	The diet of the brown-necked raven was studied analysing 175 pellets with 1047 prey items collected in an arid region of Central Algerian Sahara during both breeding and non-breeding seasons. The breeding season diet was composed mainly by invertebrates, vertebrates, plants and inert material and the food waste of people (pasta and chicken), which appeared with a high occurrence: 58.8 and 38.2%, …	NA	Scopus	AL or DYO
14630	Scavenging Diet of Brown-necked. Raven Corvus ruficollis Lesson, 1830 (Ayes: Corvidae) in a 'Hyper-arid Region of Central Algerian Sahara	Belkacem, M; Marniche, F; Berrabah, DE; Medina, FM; Daoudi-Hacini, S; Doumandji, S	2017	NA	The diet of the brown-necked raven was studied analysing 175 pellets with 1047 prey items collected in an arid region of Central Algerian Sahara during both breeding and non-breeding seasons. The breeding season diet was composed mainly by invertebrates, vertebrates, plants and inert material and the food waste of people (pasta and chicken), which appeared with a high occurrence: 58.8 and 38.2%, …	NA	WOSCC	AL or DYO
14631	Control of building materials by the ultrasonic prisometer	Belkheiri, L; Bocquet, M; Abidi, ML; Zoukaghe, M	1998	NA	We present In this study a new ultrasonic method called ultrasonic prisometer, for the characterization of materials during solidification. This method is based on the following of the ultrasonic waves transmissibility to an Interface inert material-material during its solidification. The recording of this variation allows to follow continuously the rheological evolution of the material. Some exa…	NA	WOSCC	Kappa 2 (AL/DYO/FP)
7473	Effective low‐temperature thermal aeration of soils	Bell, B.M.; Giese, R.G.	1991	NA	Low‐temperature thermal aeration (LTTA) is a remedial technology developed by Canonie Environmental Services Corp. (Canonie) for use on soils containing nonchlorinated hydrocarbons, chlorinated solvents, volatile organic compounds (VOCs), chlorinated pesticides, and low levels of polynuclear aromatic hydrocarbons (PAHs). The LTTA system separates these hazardous constituents from excavated soils …	10.1002/rem.3440010408	Scopus	AL or DYO
12714	Tailor-made biochar systems: Interdisciplinary evaluations of ecosystem services and farmer livelihoods in tropical agro-ecosystems	Bellè, S.-L.; Riotte, J.; Backhaus, N.; Sekhar, M.; Jouquet, P.; Abiven, S.	2022	NA	Organic matter management is key to sustain ecosystem services provided by soils. However, it is rarely considered in a holistic view, considering local resources, agro-environmental effects and harmonization with farmers’ needs. Organic inputs, like compost and biochar, could represent a sustainable solution to massive current challenges associated to the intensification of agriculture, in parti…	10.1371/journal.pone.0263302	Scopus	AL or DYO
11345	Mammary botryomycosis: Two concomitant cases in mares: Case report	Belli, C.B.; Fonte, J.S.; Torres, L.N.; Gondin, M.R.; Maiorka, P.C.; Fernandes, C.B.	2018	NA	Mammary disorders in mares are rare and usually only one animal per paddock is affected. In this report, two mares with 7 and 9 years old, were concomitantly diagnosis of chronic pyogranulomatous mastitis, associated with the Splendore-Hoeppli reaction, indicative of botryomycosis a rare, chronic suppurative disease with microabscess formation, characterized by in vivo formation of eosinophilic m…	10.1590/1678-4162-9714	Scopus	AL or DYO
9322	Main aspects of tunnel muck recycling	Bellopede, R.; Brusco, F.; Oreste, P.; Pepino, M.	2011	NA	Problem statement: Italy is one of the first countries in the world as far as the number of tunnels is concerned. Many new tunnels are currently under construction or have been planned (300 km of railway tunnels and 150 km of road tunnels, some more than 500 m long, but also metropolitan tunnels). Tunnels are usually excavated in mountain areas of great value: the longest ones in Italy are in fac…	10.3844/ajessp.2011.338.347	Scopus	AL or DYO
10453	Toxic effects of PCDD/Fs mixtures on Eisenia andrei earthworms	Belmeskine, H.; Haddad, S.; Vandelac, L.; Sauvé, S.; Fournier, M.	2012	NA	The earthworms Eisenia andrei were used to study the toxicity of PCDD/Fs mixtures to earthworms during 28 day of exposure. The experiments were performed on artificial soils contaminated with dioxins at levels of C1 (0.1. ng 2, 3, 7, 8-TCDD/g soil), C2 (1. ng 2, 3, 7, 8-TCDD/g soil) and C3 (1.5. ng 2, 3, 7, 8-TCDD/g soil). Effects of PCDD/Fs on survival, growth rate and immune responses; phagocyt…	10.1016/j.ecoenv.2012.02.008	Scopus	AL or DYO
11432	Evolution of the soil cover of soccer fields	Belobrov, V.P.; Zamotaev, I.V.	2014	NA	A soccer field can be considered a soil-like technogenic formation (STF). According to the theory of soil cover patterns, the artificially constructed (anthropogenic) soil cover of a soccer field is an analogue of a relatively homogeneous elementary soil area. However, the spatial homogeneity of the upper part (50-80 cm) of the STF of soccer fields is unstable and is subjected to gradual transfor…	10.1134/S1064229314040012	Scopus	AL or DYO
14182	Ecological and geochemical assessment of sorsk mining and processing plant soil cover (Republic of Khakassia)	Belosheykina, A.V.; Talovskaya, A.V.; Yazikov, E.G.	2020	NA	The relevance of the research is caused by the need to study the environmental impact of mining. Ecological and geochemical soil cover assessment of Sorsk mining and processing plant (one of the largest copper-molybdenum mining complexes in Russia) is a high-priority environmental task. The aims of the research are to assess the geochemical soil transformation affected by copper and molybdenum mi…	10.18799/24131830/2020/1/2446	Scopus	AL or DYO
13622	Nitrogen Assessment in Amended Mining Soils Sown with Coronilla juncea and Piptatherum miliaceum	Beltrá, J.C.; Gabarrón, M.; Faz, Á.; Zornoza, R.; Acosta, J.A.; Martínez-Martínez, S.	2022	NA	Metalliferous mining activities generate a large amount of waste. This waste usually has high concentrations of pollutants such as metal(oid)s associated with the extractive processes, which, if not properly treated and reclaimed, put the ecosystem and the population at risk. One of the most used techniques for mine waste reclamation is aided phytostabilization, which is based on the use of plant…	10.3390/min12040433	Scopus	AL or DYO
9084	Gasification of low-grade fuels in a spouted bed for power generation	Belyaev, A.A.	2008	NA	Experimental data on the autothermal gasification of wastes from the flotation of Kuzbass coal of grade Zh and low-ash coal from the Kansk-Achinsk Basin in a spouted bed of an inert material at atmospheric pressure are presented. Capabilities for the development and use of this process for power generation based on closed-cycle gas turbine plants are analyzed © 2008 Allerton Press, Inc.	10.3103/S0361521908060025	Scopus	AL or DYO
14639	Effects of limestone filler and silica fume on rheology and strength of self-compacting concrete	Benaicha, M; Belcaid, A; Alaoui, AH; Jalbaud, O; Burtschell, Y	2019	NA	In the manufacture of self-compacting concrete (SCC), the replacement of a cement fraction by mineral additions is the most common method of the mix design in order to reduce the amount of cement for economic or environmental reasons. This study presents the effect of limestone filler and silica fume on the rheological and mechanical behavior of 13 types of self-compacting concretes. Based on the…	10.1002/suco.201900150	WOSCC	AL or DYO
8439	The interface of human mandibular bone on pyrolitic carbon-coated osteosynthesis screws	Benech, A.; Ramieri, G.; Ughetti, G.; Modica, R.	1994	NA	Though rigid internal fixation of bone fractures with metallic plates and screws has been clinically proved to be a reliable method for a good bone healing, early or late removal of osteosynthesis devices may be needed, constituting a major disadvantage. New biocompatible inert materials should then be investigated for use in intrabony fixation. Pyrolitic carbon has been proposed as a protective,…	NA	Scopus	AL or DYO
7012	The rate of combustion and pressure developed in a calorimetric bomb	Benedict, F.G.	1907	NA	The results of these investigations may be summarized as follows : First, with an initial pressure of 300 lbs., the pressures in the calorimetric bomb rarely exceeded 700 lbs. Second, the greater the quantity of material, the greater the pressure, although the pressure is not proportional to the weight of substance. Third, the greater the initial pressure the greater the maximum pressure, althoug…	10.1021/ja01959a012	Scopus	AL or DYO
7019	Effect of exogenous collagen on metabolism of burns in rats	Benfer, J.; Struck, H.	1979	NA	In an animal experiment study the effect of collagen sponge treatment on skin wounds was examined. In a test for defense mechanism, the bandage material was accepted without any disturbance of the surrounding tissue. It could also be removed without any damage to the wound area while renewing the covering bandage. In contrast to the controls, there was a statistically significant difference in th…	NA	Scopus	AL or DYO
11770	Cement evaluation - A risky business	Benge, G.	2014	NA	Cement evaluation is commonly thought of as running a cement bond log (CBL) and attempting to interpret the results to determine if there is isolation in the wellbore. Oftentimes that interpretation is made in isolation with little or no information on what occurred during the drilling and cementing of the well, or the cement systems used. Evaluating cement in older wells where the drilling repor…	10.2118/170712-ms	Scopus	AL or DYO
11862	Cement evaluation - A risky business	Benge, G.	2015	NA	Cement evaluation is often limited to running a cement-bond log (CBL) and making some attempt to interpret the results and determine whether there is isolation in the wellbore. Often, that interpretation is made in isolation with little or no information on what occurred during the drilling and cementing of the well, or the cement systems used. Evaluating cement in older wells where the drilling …	10.2118/170712-pa	Scopus	AL or DYO
12969	Biochar and compost effects on the remediative capacities of Oxalis pes-caprae L. growing on mining technosol polluted by Pb and As	Benhabylès, L.; Djebbar, R.; Miard, F.; Nandillon, R.; Morabito, D.; Bourgerie, S.	2020	NA	Selection of plant species with a great remediating capacity and a high biomass production is an important step for depolluting soils especially mine soils. Hyperaccumulators are used in phytoextraction for extracting metals from soil to roots and to translocate them to aerial parts. While in phytostabilization that usually requires amendment, metals are accumulated in the plant roots. The purpos…	10.1007/s11356-020-08833-x	Scopus	AL or DYO
8715	Soluble and solid organic matter effects on atrazine adsorption in cultivated Soils	Ben-Hur, M.; Letey, J.; Farmer, W.J.; Williams, C.F.; Nelson, S.D.	2003	NA	Soil organic matter can be divided into solid (SOM) and water-dissolved (DOM) fractions; both of which can associate with herbicides. The objective was to examine the effects of DOM in applied solutions on atrazine adsorption in soil containing various SOM contents. A sandy loam with low (0.14%, Soil L), medium (1.2%, Soil M), or high (6.7%, Soil H) total organic matter, and artificial soil (Soil…	10.2136/sssaj2003.1140	Scopus	AL or DYO
13469	Remediation of metal-contaminated mine tailings by the application of organic and mineral amendments	Benidire, L.; Pereira, S.; Aboudrar, W.; Hafidi, M.; Castro, P.; Boularbah, A.	2022	NA	Purpose: Tailings are generally characterized by severe physicochemical conditions that limit the establishment of vegetation. The present study aimed to select suitable combinations of organo-mineral amendments to improve the physicochemical, biochemical, and biological properties of spolic technosols, highly contaminated with metals. Materials and methods: Several substrates were prepared by mi…	10.1007/s11368-021-03081-z	Scopus	AL or DYO
6785	Service soiling of wool, man-made fibre, and blended carpets	Benisek, L.	1972	NA	NA	NA	Scopus	AL or DYO
14643	STUDY ON STABILIZERS OF AGGREGATION IN SOILS RICH IN ORGANIC-MATTER .1. COMPOSITION OF STABLE AGGREGATES	BENITO, E; DIAZFIERROS, F	1992	NA	For six organic-matter-rich soils of N.O. Spain, the composition of aggregates that were stable under simulated rain was determined and compared with that of the total soil and with that of the other soils. Farming was found greatly to reduce structural stability, increasing the concentration of coarse materials in stable aggregates; silt-rich soils suffered the greatest deterioration of structur…	NA	WOSCC	AL or DYO
12404	Evaluation of effect of soil organic matter on pores by 1H time-domain magnetic resonance relaxometry and adsorption-desorption of N2	Benito, P.; Bortolotti, V.; Fornasari, G.; Vannini, M.	2016	NA	Stabilization of organic matter (OM) is an important topic in soil science, but it is not yet completely understood. Recent interest in the recovery of poor or damaged soil with the addition of OM from waste such as paper mill sludge has led to further research on this topic. Research on the association of OM with soil minerals is difficult; therefore, most of the experimental studies published h…	10.1111/ejss.12336	Scopus	AL or DYO
14644	Evaluation of effect of soil organic matter on pores by H-1 time-domain magnetic resonance relaxometry and adsorption-desorption of N-2	Benito, P; Bortolotti, V; Fornasari, G; Vannini, M	2016	NA	Stabilization of organic matter (OM) is an important topic in soil science, but it is not yet completely understood. Recent interest in the recovery of poor or damaged soil with the addition of OM from waste such as paper mill sludge has led to further research on this topic. Research on the association of OM with soil minerals is difficult; therefore, most of the experimental studies published h…	10.1111/ejss.12336	WOSCC	AL or DYO
8537	Protein-chemical analysis of Bio-Oss bone substitute and evidence on its carbonate content	Benke, D.; Olah, A.; Möhler, H.	2001	NA	The natural bone substitute Bio-Oss is used in periodontal and maxillofacial surgery to fill bone defects and permit reossification. Recent reports have suggested the presence of TGFβ and of substantial amounts of protein in Bio-Oss and have questioned its position as a biologically inert material and its safety in clinical applications (Hönig et al., Plast Reconstr Surg 1999;103:1324; Schwartz e…	10.1016/S0142-9612(00)00323-9	Scopus	AL or DYO
12782	Evaluation of the agricultural soils pollution along the Orava River using pollution indices	Benková, N.; Kanianska, R.; Andráš, P.; Kizeková, M.; Jančová, Ľ.	2021	NA	Agricultural soil pollution by potentially toxic elements (PTEs) is a major concern nowadays. We selected 11 soil profiles of Fluvisols used as arable land along the River Orava and two study sites located outside the alluvium (1 soil profile of Cambisol used as a permanent grassland, 1 soil profile of Technosol classified as an environmental burden). We determined basic soil properties, total PT…	10.15414/AFZ.2021.24.04.286-292	Scopus	AL or DYO
6886	Archaeological Horizons in the Southern Illinois Region	Bennett, J.W.	1944	NA	With the recent completion of a number of excavation programs by the University of Chicago, Carbondale State Normal University, and the St. Louis Academy of Sciences, it is now possible to make a preliminary analysis of the aboriginal occupations of southern Illinois and adjoining areas. Much of the data may not be published for several years, so an introductory statement may be useful. In this p…	10.2307/275178	Scopus	AL or DYO
6781	The material culture registry at tell el-Hesi	Bennett, M.; Bennett, W.J., Jr.	1976	NA	The Material Culture Registry described below is presently being used by the Joint Expedition to Tell el-Hesi to record all excavated material except ceramics. The Registry is designed to give those involved in the field analysis of material a maximum amount of information about the excavated context of any given sample and to return the results of analysis to excavators quickly and in good order…	10.1179/009346976791547959	Scopus	AL or DYO
10119	Postconstruction changes in the hydraulic properties of water balance cover soils	Benson, C.H.; Sawangsuriya, A.; Trzebiatowski, B.; Albright, W.H.	2007	NA	Hydraulic properties of soils used for water balance covers measured at the time of construction and one to four years after construction are compared to assess how the hydraulic properties of cover soils change over time as a result of exposure to field conditions. Data are evaluated from ten field sites in the United States that represent a broad range of environmental conditions. The compariso…	10.1061/(ASCE)1090-0241(2007)133:4(349)	Scopus	AL or DYO
6836	Infra-red estimation of sulphur trioxide	Bent, R.; Ladner, W.R.; Pankhurst, K.S.; Waite, B.D.	1962	NA	INFRA-RED spectroscopy affords a possible method for the estimation of sulphur trioxide in examination of gaseous mixtures, provided that a sufficiently inert material can be found to contain this highly reactive gas. We have found that plates of 'Irtran 2' can be used for this purpose. These are only slowly attacked by sulphur trioxide and the extent of the attack is insufficient to interfere wi…	10.1038/193062a0	Scopus	AL or DYO
13150	Chemical and Spectroscopic Characteristics of Anthrosol (Amazonian Dark Earth) and Surrounding Soil from the Brazilian Amazon Forest: Evaluation of Mineral and Organic Matter Content by Depth	Bento, L.R.; Constantino, I.C.; Tadini, A.M.; Melo, C.A.; Ferreira, O.P.; Moreira, A.B.; Bisinoti, M.C.	2020	NA	The chemical and spectroscopic characteristics of soil organic matter (SOM) isolated from Amazonian dark earth (ADE) and surrounding soil (SR) were evaluated according to the soil depth. The results showed opposite trends for the soils. While ADE featured SOM with a greater aromatic condensation degree and greater hydrophobicity in the top layer, the SR showed more aliphatic and polar SOM. The SO…	10.21577/0103-5053.20200048	Scopus	AL or DYO
376	Chemical and spectroscopic characteristics of anthrosol (amazonian dark earth) and surrounding soil from the Brazilian amazon forest: evaluation of mineral …	Bento, LR; Constantino, IC; Tadini, AM; ...	2020	NA	NA	NA	GS	AL or DYO
14649	The Depuracque process for stabilization/solidification in cementious matrix of asbestos containing wastes (ACMs	Beone, T; Patrolecco, L; Zanin, E	1998	NA	Purpose of this research was the development of an effective alternative to the current ACMs disposal in 2C type dumps from both economical and environmental point of view. The DEPURACQUE process allows turning ACMs into fiber free and dust free inert materials having fit features for deposal authorized from Regions Rules to be conveyed to 2A type dumps. The technology used in this treatment plan…	NA	WOSCC	AL or DYO
6773	LEVELLING AND MODELLING THE FURROW IRRIGATION CHECK BY MODERN DESIGN METHODS.	Berar, U.; Fusaru, D.; Ionescu, V.	1976	NA	Land-levelling preparations-clearing off the irregularities - generally condition the labor produtivity in agriculture and especially the furrow irrigation applications. Levelling operation is connected to important works of earth-moving. The authors present an automatic computing model - MOPAR programme - written in FORTRAN language which aims: 1 - - ascertainment of levelling solution with cont…	NA	Scopus	AL or DYO
11586	Valorization and recycling of quarries waste as an addition in cement	Berdoudi, S.; Hebhoub, H.; Djebien, R.	2017	NA	The management of mining waste is one of the major environmental problems which are facing the mining professionals, during their activity and even after the closure of the mine. Indeed, excavated materials from mines belong to a category of waste, and especially when dealing with an open pit, are generally left on the surface.In this experimental study, the utilization of sand waste marble dust …	10.5937/jaes15-12743	Scopus	AL or DYO
14650	Swelling mechanisms in sulphate-bearing rocks	Berdugo, IR; Alonso, EE; Romero, EE	2006	NA	Two cases of expansive phenomena involving anhydritic-gypsiferous soft rocks from the Tertiary Lower Ebro Basin are presented. Evidences of gypsum crystallization in fissures generated due to the degradation of the excavated materials are presented and their relationship with long-term heaves and pressures are discussed. The importance of drying in both the degradation and the swelling due to cry…	10.1201/9781439833469.ch64	WOSCC	Kappa 2 (AL/DYO/FP)
6848	Prospective equipment for winning refractory clay and kaolin	Berezhnoi, Yu.I.	1978	NA	The requirements of the establishments of the Ukrainian Refractories and Ore Association for bucket-wheel excavators can be satisfied with the ÉR-315 and ÉR-630 types. The first of these include the excavators ÉRG-120 12/0.8 and SRs-240 9.5/0.5. In the design specifications for bucket-wheel excavators for operations at the face, account must be taken of the special features of the technological p…	10.1007/BF01284259	Scopus	AL or DYO
6828	Quantitative thermal analysis, II - Design of equipment and technique of quantitative thermal analysis	Berg, L.G.; Egunov, V.P.	1969	NA	Some problems on adjustment of the equipment and on data evaluation, in view of the equations derived earlier for the calculation of specific heat and heat of transformation are discussed. It is shown that quantitative determinations are possible also if the adjustment is "non-ideal" and that both air and an inert material, respectively, may be used as reference material. © 1969 Wiley Heyden Ltd.…	10.1007/BF01983086	Scopus	AL or DYO
10004	Investigations on the self-ignition of deposits containing combustibles	Berger, A.; Krause, U.	2008	NA	Self-ignition of deposited combustibles is a possible reason for excessive fires occurring on deposits for recycling materials or on waste dumps. Two series of experiments were performed to assess the hazard of self-ignition: hot storage tests with different homogeneous mixtures of combustible material and inert material and tests with pockets of combustible material embedded in inert matter. In …	10.1002/fam.966	Scopus	AL or DYO
8046	Preliminary report on the first excavations at the new fossil site of Motsetse, Gauteng, South Africa	Berger, L.R.; Lacruz, R.	2003	NA	THE FOSSIL POTENTIAL OF MOTSETSE WAS first noted in 1999. This fossil-bearing breccia deposit is located about 16 km northeast of the Sterkfontein caves in the dolomites of the Eccles Formation. The site has been provisionally divided into Upper, Lower, and Middle deposits. Two short field seasons of excavation have been conducted at the site, focusing on the decalcified areas which have yielded …	NA	Scopus	AL or DYO
7891	Liability can take its toll on manufacturers	Bergeson, L.	2004	NA	Federal case law which advocates the requirement of understanding of the potential liability by manufacturing company for contamination resulting at the toll manufacturing sites is discussed. The federal Comprehensive Environmental response, Compensation and Liability Act (CERCLA) stipulates liability regime for entities. The classes of entities include the current owner of contaminated property …	NA	Scopus	AL or DYO
9919	Particle mixing and residence time when drying sawdust in a continuous spouted bed	Berghel, J.; Nilsson, L.; Renström, R.	2008	NA	When unscreened sawdust is dried in a spouted bed dryer using superheated steam with a temperature of 240 °C, there is no active discharge of the dried material. Instead the particles lose density as they dry, while being pneumatically transported out of the dryer. The residence time distribution was measured by injecting LiCl tracer added sawdust into the dryer. The measured residence time distr…	10.1016/j.cep.2007.04.002	Scopus	AL or DYO
7028	Pulmonary air embolization in the dog: I. Hemodynamic changes on repeated embolizations	Berglund, E.; Josephson, S.	1970	NA	An experimental model is described for studying the effects of inert material emboli on pulmonary hemodynamics. Air, 1 ml/kg bodyweight, was injected directly into the pulmonary artery in 21 dogs. Within 20 seconds the pulmo nary arterial pressure rose 140%. Pulmonary arterial wedge and left atrial pressures were almost unchanged. Cardiac output decreased 28%. Aortic pressure made a brief negativ…	10.3109/00365517009049220	Scopus	AL or DYO
8127	Stone indentations in district heating pipes caused by lateral displacement of the pipeline - Experimental studies (multiple letters)	Bergström, G.; Nilsson, S.; Coker, I.	2001	NA	The strength of district heating pipes with respect to localised loads from stones pressing against the casing pipe wall is of growing concern as the district heating industry is striving towards the reuse of excavated material as backfill. Unspecified backfill material can contain large stones which, when located adjacent to the pipe wall, may induce severe indentations in the casing pipe which …	NA	Scopus	AL or DYO
6929	En ny skärning genom överkambrium och mellanordovicium i Rävatofta-området, Skåne	Bergström, J.; Bergström, S.M.; Laufeld, S.	1967	NA	A large temporary ditch excavation made in April, 1967 in the Rävatofta district (west-central Scania) exposed a section through the local bedrock of which excavated material has been investigated. On the basis of evidence from trilobites, graptolites, bracbiopods, conodonts, and chitinozoans it is concluded that the beds cut through represent parts of two biostratigraphic units, probably separat…	10.1080/11035896709448386	Scopus	AL or DYO
10181	Results of salad machine experiment within the mars-500 project	Berkovich, Yu.A.; Erokhin, A.N.; Ziablova, N.V.; Krivobok, A.S.; Krivobok, N.M.; Smolianina, S.O.; Mukhamedieva, L.N.; Pakhomova, A.A.; Novikova, N.D.; Poddubko, S.V.; Korsak, I.V.	2012	NA	The Salad machine experiment was aimed to fulfill performance testing of a prototype of space conveyortype cylindrical greenhouse PHYTOCYCLE-SL, to study growth and development of plants, and to evaluate microbial contamination of equipment in the closed manned environment. Crops of leaf cabbage Brassica chinensis L., cultivar Vesnianka were raised in the time interval between MARS-500 days 417 a…	NA	Scopus	Kappa 2 (AL/DYO/FP)
11215	Advanced nutrient root-feeding system for conveyor-type cylindrical plant growth facilities for microgravity	Berkovich, Yu.A.; Krivobok, N.M.; Krivobok, A.S.; Smolyanina, S.O.	2016	NA	A compact and reliable automatic method for plant nutrition supply is needed to monitor and control space-based plant production systems. The authors of this study have designed a nutrient root-feeding system that minimizes and regulates nutrient and water supply without loss of crop yields in a space greenhouse. The system involves an ion-exchange fibrous artificial soil (AS) BIONA-V3 TM as the …	10.1016/j.lssr.2015.12.002	Scopus	AL or DYO
14655	Antioxidant responses of Annelids, Brassicaceae and Fabaceae to pollutants: A review	Bernard, E; Brulle, F; Dumez, S; Lemiere, S; Platel, A; Nesslany, F; Cuny, D; Deram, A; Vandenbulcke, F	2015	NA	Pollutants, such as Metal Trace Elements (MTEs) and organic compounds (polycyclic aromatic hydrocarbons, pesticides), can impact DNA structure of living organisms and thus generate damage. For instance, cadmium is a well-known genotoxic and mechanisms explaining its clastogenicity are mainly indirect: inhibition of DNA repair mechanisms and/or induction of Reactive Oxygen Species (ROS). Animal or…	10.1016/j.ecoenv.2014.04.024	WOSCC	AL or DYO
10306	AC corrosion behaviour: Characterization of corrosion products by in-situ Raman spectroscopy	Bernard, M.C.; Ibrahim, I.; Joiret, S.; Takenouti, H.; Tribollet, B.; Meyer, M.; Fontaine, S.; Schoeneich, H.-G.	2008	NA	Alternating current (AC) induced corrosion on mild steel in artificial soil solution under cathodic protection has been studied. In order to achieve this aim, in-situ Raman spectroscopy technique was used to identify the corrosion products that cover the electrode surface. The starting idea is to know in what extent AC signal has a role in red-ox processes of corrosion products during AC perturba…	NA	Scopus	AL or DYO
11798	Chemical attributes of archaeological black earth soils in Brazilian Amazon	Bernardes, K.C.; Ruivo, M.L.P.; Pedroso, A.J.S.; Rodrigues, P.G.; Okumura, R.S.	2017	NA	The substrate of Archaeological Black Earth (ABE) in archaeological sites is characterized by presence of anthropogenic A horizon that contains ceramic fragments and lithic artifacts of indigenous pre-Columbian origin. The aims of this study were to evaluate modification of chemical attributes of soils promoted by anthropic activities carried out in areas around archaeological sites soils in Nort…	10.21475/ajcs.17.11.10.pne611	Scopus	AL or DYO
7975	Principles of control for robotic excavation	Bernold, Leonhard E.	1992	NA	Excavation can be considered one of the most unstructured problems in the construction environment. On one hand, many technologies have been developed in the past to build shelters using earth. On the other hand, the combinations of encountered soil characteristics are almost infinite and may vary significantly within the range of one meter. Rocks, boulders, and electric cables are buried in the …	NA	Scopus	AL or DYO
7835	Biotechnologies for remediation and pollution control in the mining industry	Bernoth, L.; Firth, I.; McAllister, P.; Rhodes, S.	2000	NA	As biotechnologies emerge from laboratories into main-stream application, the benefits they offer are judged against competing technologies and business criteria. Bioremediation technologies have passed this test and are now widely used for the remediation of contaminated soils and groundwaters. Bioremediation includes several distinct techniques that are used for the treatment of excavated soil …	NA	Scopus	AL or DYO
14657	Understanding the Filler Effect on the Nucleation and Growth of C-S-H	Berodier, E; Scrivener, K	2014	NA	The filler effect, due to the physical presence of mineral additions in cement, is mainly known to accelerate the hydration of the clinker component. Previously, this was attributed to the surface of the filler providing nucleation sites for C-S-H as there is a clear dependence on the surface provided by the filler particles. Our results reveal that the increase in nucleation is quite low compare…	10.1111/jace.13177	WOSCC	AL or DYO
10924	Reconstruction of the ancient bronze age copper quarries using GPR	Berseneva, N.A.; Epimakhov, A.V.; Noskevich, V.V.; Fedorova, N.V.; Tkachev, V.V.	2016	NA	This article presents the results of areal GPR survey in two copper mines of the Bronze Age in Kazakhstan. As the copper ore, malachite and azurite from an ore body of the oxidation zone located on the top of bed rock were used. The surface of the ancient quarries according to GPR data is allocated for different type of wave pattern of anthropogenic soils and bedrock of the roof, and angular unco…	10.3997/2214-4609.201602028	Scopus	AL or DYO
13294	Red mud with other waste materials as artificial soil substitute and its effect on Sinapis alba	Berta, K.M.; Kurdi, R.; Lukács, P.; Penk, M.; Somogyi, V.	2021	NA	Despite efforts to utilise bauxite residue, the amount of red mud stored in reservoirs is increasing. This paper aims to evaluate the potential of red mud and other sludge waste types as a soil substitute by monitoring plant development. Pot experiments were carried out testing two types of mixtures: dredging sludge from Lake Balaton mixed with garden soil and the sewage sludge and soil blend. Th…	10.1016/j.jenvman.2021.112311	Scopus	AL or DYO
11847	Anisotropic and impulsive neutron emissions from brittle rocks under mechanical load	Bertetto, A.M.; Grosso, B.; Ricciu, R.; Rizzu, D.	2015	NA	The aim of the present research work is to investigate the emission of neutrons from inert materials subjected to mechanical load. If confirmed, this emission can be seen as a proof of the existence of piezonuclear reactions, i.e. nuclear reactions of fission induced by pressure. This investigation was performed by loading specimens of granite under uniaxial compression till failure and recording…	10.1007/s11012-014-9987-9	Scopus	AL or DYO
14660	Integration of toxicological and chemical tools to assess the bioavailability of metals and energetic compounds in contaminated soils	Berthelot, Y; Valton, E; Auroy, A; Trottier, B; Robidoux, PY	2008	NA	Bioavailability, is critical for understanding effects that might result from exposure of biota to contaminated soils. Soils from military range and training areas (RTAs) are contaminated principally by energetic materials (EM) and metals. Their chemical characteristics are relatively well known and toxicity assessment of soils from RTAs are in some cases available. However, bioavailability on th…	10.1016/j.chemosphere.2008.07.056	WOSCC	AL or DYO
7953	DETERMINATION OF THE CONCENTRATION OF SURFACE PARAMAGNETIC CENTERS IN COAL.	Berveno, V.P.	1987	NA	A method has been developed for estimating the concentration of surface paramagnetic centers (PMCs) on the reaction surface of coal in order to elucidate their influence on the mechanism of the heterogeneous processes of interaction with reagents in the gaseous or liquid phase, and also for predicting the reactivity of a coal in processes that are limited by the concentration and activity of thes…	NA	Scopus	AL or DYO
8144	Physicochemical characterisation and flow properties of some bentonite muds	Besq, A.; Malfoy, C.; Pantet, A.; Monnet, P.; Righi, D.	2003	NA	In civil engineering technologies, bentonites mixed with water are commonly used as bentonitic mud. The choice and the definition of criteria for mud selection are a difficult problem for industrials. This paper proposes a data set obtaining from the physicochemical and rheological investigation of 16 different commercial bentonites. Several analytical techniques are used to determine the mineral…	10.1016/S0169-1317(03)00127-3	Scopus	AL or DYO
12975	Changes of Technosol properties and vegetation structure along a chronosequence of dredged sediment deposition in areas with alluvial gold mining in Colombia	Betancur-Corredor, B.; Loaiza-Usuga, J.C.; Denich, M.; Borgemeister, C.	2020	NA	Purpose: Alluvial gold mining leaves a vast amount of dredged sediment that covers the natural soil, destroys riparian ecosystems, and impacts riverbeds and valleys. In Colombia, more than 80,000 ha are covered by dredged sediment. Technosols developed from such deposits undergo strong transformations during the early stages of formation due to the diverse nature of the constituents. The aims of …	10.1007/s11368-019-02551-9	Scopus	AL or DYO
7694	Strategy for the removal and disposal of material for the proposed extension of shipping channels at the Port of Newcastle	Betts, A.; Wright, M.; Heise, T.	2005	NA	An Environmental Impact Statement to extend the shipping channel at the South Arm of the Hunter River at the Port of Newcastle was completed in November 2003, for the Waterways Authority of NSW and the Newcastle Port Corporation (NPC). A 3km length of the South Arm of the Hunter River is proposed to be dredged, involving the removal of up to 13.6M m3 of materials to provide: a 15m deep water acce…	NA	Scopus	Kappa 2 (AL/DYO/FP)
13073	Conversion of monoculture cropland and open grassland to agroforestry alters the abundance of soil bacteria, fungi and soil-N-cycling genes	Beule, L.; Corre, M.D.; Schmidt, M.; Göbel, L.; Veldkamp, E.; Karlovsky, P.	2019	NA	Integration of trees in agroforestry systems can increase the system sustainability compared to monocultures. The resulting increase in system complexity is likely to affect soil-N cycling by altering soil microbial community structure and functions. Our study aimed to assess the abundance of genes encoding enzymes involved in soil-N cycling in paired monoculture and agroforestry cropland in a Ph…	10.1371/journal.pone.0218779	Scopus	AL or DYO
14668	SOILS OF MOUND HEDGES IN SCHLESWIG-HOLSTEIN .2. COMPOSITION AND TRANSFORMATION OF SOIL ORGANIC-MATTER	BEYER, L	1995	NA	Two Cumulic Anthrosols of mound hedges and the fossil A-horizons below the deposits, were investigated by means of wet chemistry and C-13-NMR spectroscopy in order to characterize soil organic matter (SOM) and to compare their SOM with natural and recent-soils. The bulk humus of the Cumulic Anthrosols contains a high amount of easily soluble polysaccharides. Despite their high bioavailability sug…	10.1002/jpln.19951580311	WOSCC	AL or DYO
7692	Colluvisols under cultivation in Schleswig-Holstein. 3. Soil organic matter transformation after translocation	Beyer, L.; Blume, H.-P.; Köbbemann, C.	1999	NA	'Colluvisols' (Colluvi-cumulic Anthrosols) are an important soil unit in North Germany. In the landscape of loamy till these soils are associated with eroded Luvisols. The soil organic matter (SOM) of top layers of both soils was compared by using approaches of wet chemistry, CPMAS 13C-NMR and pyrolysis field-ionization mass spectrometry (Py-FIMS). The Luvisols are sources of SOM transfer due to …	10.1002/(SICI)1522-2624(199901)162:1<61::AID-JPLN61>3.0.CO;2-2	Scopus	AL or DYO
7833	Soil organic matter composition of man-impacted urban sites in North Germany	Beyer, L.; Kahle, P.; Kretschmer, H.; Wu, Q.	2001	NA	Human activity in the environment has great impact on soil ecology. However recent knowledge on properties of anthropogenic soils is still scarce. For this reason the purpose of this paper is to deliver data on the soil organic matter (SOM) properties of urban soils with an example from the city of Rostock (Northeast Germany) and to describe the environmental consequences of severe anthopogenic a…	10.1002/1522-2624(200108)164:4<359::AID-JPLN359>3.0.CO;2-M	Scopus	AL or DYO
7932	Colluvisols under cultivation in Schleswig‐Holstein. 1. Genesis, definition and geo‐ecological significance	Beyer, L.; Köbbemann, C.; Finnern, J.; Elsner, D.; Schleuß, U.	1993	NA	In Schleswig‐Holstein, F.R.G., two typical soil associations from loamy boulder marl and loamy pleistocene sands were mapped and ecologically characterized in order to show the necessity of an adequate classification of Colluvic Cumulic Anthrosols (Colluvisols). More than 50% of the original soils have been altered by erosion. The depth of the colluvic wM horizon ranges between 10 cm and more tha…	10.1002/jpln.19931560302	Scopus	Kappa 1 (AL/DYO/FP)
14666	Soil organic matter composition and pesticide bonding in sandy soils in relation to groundwater protection in the Northwest German Lower Plain	Beyer, L; Ahlsdorf, B; Sorge, C; Schulten, HR; Blume, HP	1996	NA	In sandy gleyic soils with a low groundwater table under arboriculture in Northwest Germany, a wide variation of groundwater pollution by pesticides has been observed. We therefore examined data on microbial activity and soil organic matter composition by wet chemistry, cross-polarization magic-angle spinning and C-13 nuclear magnetic resonance, and pyrolysis-field ionization mass spectromy. Howe…	NA	WOSCC	AL or DYO
299	Soil organic matter composition in urbic anthrosols in the city of Kiel, NW-Germany, as revealed by wet chemistry and CPMAS 13C-NMR spectroscopy of whole soil …	Beyer, L; Cordsen, E; Blume, HP; Schleuss, U; Vogt, B; ...	1996	NA	NA	NA	GS	AL or DYO
14667	Soil organic matter composition in urbic anthrosols in the city of Kiel, NW-Germany, as revealed by wet chemistry and CPMAS C-13-NMR spectroscopy of whole soil samples	Beyer, L; Cordsen, E; Blume, HP; Schleuss, U; Vogt, B; Wu, Q	1996	NA	In urban environment soil organic matter (SOM) has manifold functions and a tremendous ecological significance. However, little is known about SOM in urbic soils. In six top layers of soils with different age in the city of Kiel at the Baltic Sea, Northwest Germany, the SOM composition was investigated by means of wet chemistry and CPMAS C-13-NMR spectroscopy and compared to data of natural soils…	10.1016/S0933-3630(96)00007-4	WOSCC	AL or DYO
9734	Changes in the morphological properties of chernozems of Rostov oblast in the area of landfills	Bezuglova, O.S.; Nevidomskaya, D.G.; Prokof'eva, T.V.; Inozemtsev, S.A.	2007	NA	The transformation of soil morphology in the area of landfills is caused by the technogenic disturbance of the soil profile; artificial soil compaction; local soil waterlogging and the development of hydromorphism; the removal of heterogeneous deposits from the body of reclaimed landfills and their accumulation in the subordinate landscapes; and the gleyzation and production of biogases in primit…	10.1134/S1064229307020135	Scopus	AL or DYO
11679	Physical Properties of Urban Soils in Rostov Agglomeration	Bezuglova, O.S.; Tagiverdiev, S.S.; Gorbov, S.N.	2018	NA	Transformation of particle-size composition, structure, and density of soils upon urbopedogenesis is considered for Rostov agglomeration. Various soils are compared by horizons. It is found that the share of sand fractions increases in upper and middle horizons of migration–segregation chernozems (Calcic Chernozem (Hyperhumic, Loamic)), above all, at the expense of particles of 0.05—0.001 mm in s…	10.1134/S1064229318090028	Scopus	AL or DYO
10432	Effect of post-hatch nutrient intubation on performance, intestinal growth, meat yield and immune response in broiler chickens	Bhanja, S.K.; Anjali Devi, C.; Panda, A.K.; Shyam Sunder, G.	2010	NA	The response of broiler chicks to intubation of nutrients (starch, casein, soybean oil or their combinations) into the crop immediately after hatch was evaluated for performance, intestinal development, meat yield and immune competence up to 35 d of age. A control group with no access to feed and two test groups fed either inert material (sawdust) or starter diet for the initial 24 h after hatch …	10.5713/ajas.2010.90399	Scopus	AL or DYO
11287	Municipal solid waste generation rates and its management at Yusmarg forest ecosystem, a tourist resort in Kashmir	Bhat, R.A.; Nazir, R.; Ashraf, S.; Ali, M.; Bandh, S.A.; Kamili, A.N.	2014	NA	The present study was carried out at Yusmarg, a forest ecosystem and tourist resort, in the Kashmir valley during 2012 with the objectives of determining the municipal solid waste (MSW) generation rates per capita and on a daily basis, and assessing the existing MSW system. It was estimated that daily generation of MSW at Yusmarg by tourists, as well as residents, was 107.74 kg; on average, the M…	10.1177/0734242X13518089	Scopus	AL or DYO
7256	BEHAVIOUR OF COLLAPSIBLE SOIL UNDER CYCLIC LOADING.	Bhatia, S.K.; Quast, D.	1984	NA	A collapsible soil obtained from Colstrip Montana (USA) and a fabricated soil prepared to have similar properties were subjected to consolidation, triaxial and cyclic triaxial tests under both normal moisture content and saturated conditions. Under normal moisture content the fabricated soil experienced larger deformations than the collapsible soil. However, under saturated conditions both soils …	NA	Scopus	AL or DYO
10545	Effects of ph and varying concentrations of nitrate, phosphate and iron on morphology, growth and nitrogenase activity in a soil-crust cyanobacterium Scytonema coactile montagne ex born, et flah.	Bhattacharya, S.; Rath, J.; Ray, S.	2013	NA	Cyanobacteria are one of the most important components of biological soil-crust and are important in improving the arid soil by fixing carbon, atmospheric nitrogen, retaining soil moisture, secreting exopolymers and concentrating plant essential nutrients. Cyanobacterial species composition, abundance and metabolic activity are influenced by physical and chemical factors of the soil - such as pH …	NA	Scopus	AL or DYO
14674	Hydrophysical Properties of Substrates Used for Technosols' Construction in Moscow Megapolis	Bhoobun, B; Vasenev, VI; Smagin, AV; Gosse, DD; Ermakov, A; Volkova, VS	2019	NA	Constructed Technosols are widely spread in cities and perform important functions, including water purification, transfer and storage. The performance of these functions is affected by hydrophysical properties of materials and substrates implemented for Technosols' construction. In this research, water retention curves of the four different substrates used for soil construction in Moscow megapol…	10.1007/978-3-319-89602-1_31	WOSCC	AL or DYO
10079	Practical issues relating to soil column chromatography for sorption parameter determination	Bi, E.; Schmidt, T.C.; Haderlein, S.B.	2010	NA	Determination of sorption distribution coefficients (Kd) of organic compounds by a dynamic soil column chromatography (SCC) method was developed and validated. Eurosoil 4, quartz, and alumina were chosen as exemplary packing materials. Heterocyclic aromatic compounds were selected in the validation of SCC. The prerequisites of SCC with regard to column dimension, packing procedure, and sample inj…	10.1016/j.chemosphere.2010.05.006	Scopus	AL or DYO
12865	Numerical simulation and experiment on excavation resistance of mechanical excavator based on DEM-MBD co-simulation	Bi, Q.-S.; Wang, G.-Q.; Chen, L.-J.; Huang, T.-T.; Li, A.-F.; Li, G.; Li, X.	2019	NA	To calculate the excavation resistance of mechanical excavator, a numerical simulation method based on Discrete Element Method and Multi Body Dynamics (DEM-MBD) is proposed. A physical prototype of the excavator and excavation resistance measuring device are designed for a WK excavator. According to the actual working conditions, the dynamic simulation model of the prototype and the discrete elem…	10.13229/j.cnki.jdxbgxb20170866	Scopus	AL or DYO
11111	Acute toxicity and oxidation stress response of Eisenia fetida under lead exposure in soil	Bi, S.; Liu, Z.-T.; Xu, J.-B.; Li, J.	2014	NA	Acute toxicity and oxidation stress response of Eisenia fetida exposured to lead in soil was studied based on the test method recommended by OECD. Recently the biochemical toxicity of lead, particularly its influences on antioxi-dants in the earthworm is still limited. Thus, acute and biochemical biomarkers including mortality, superoxide dismutase(SOD), catalase(CAT), peroxidase(POD) and malondi…	10.13198/j.issn.1001-6929.2014.02.12	Scopus	AL or DYO
6930	The Chipped Stone Industry of Aatal Hayak	Bialor, P.A.	1962	NA	The analysis of the chipped stone industry of Aatal Hayak East presented here is based on a collection of 1,377 pieces, of which only 366 are waste flakes. The collection represents the complete assemblage of chipped stone recovered during six weeks' excavation (17th May to 29th June, 1961) by Mr. James Mellaart at which the author assisted. All stone was saved. The area excavated covers approxim…	10.2307/3642518	Scopus	AL or DYO
12987	Mechanical processing of hard coal as a source of noise pollution. Case study in Poland	Biały, W.; Bołoz, Ł.; Sitko, J.	2021	NA	This article presents the results of noise tests, measurements and proposals of solutions that have an impact for reducing noise at one of the Jastrzębska Spółka Węglowa S.A. mines. All units and workstations at the mechanical coal processing plant were tested. Coal enrichment, aimed at adjusting its quality parameters to the requirements of various customers, is considered as a stage of mineral …	10.3390/en14051332	Scopus	AL or DYO
13571	Environmental impact of the mechanical coal processing plant	Bialy, W.; Grebski, W.; Galecki, G.; Kaniak, W.	2020	NA	The enrichment of hard coal is one of the stages of mineral resources management. It is aimed at adapting its quality parameters to different recipients' requirements, considered as a stage of mineral resources management. This process is treated as a stage of clean coal technologies or as a process of improving the economics of mining plants, which takes place in the Mechanical Coal Processing P…	10.46544/AMS.v25i2.1	Scopus	AL or DYO
7392	Recycling of construction and demolition waste materials: A chemical-mineralogical appraisal	Bianchini, G.; Marrocchino, E.; Tassinari, R.; Vaccaro, C.	2005	NA	Building activity is currently demanding remarkable amounts of inert materials (such as gravel and sand) that are usually provided by alluvial sediments. The EU directives and Italian Legislation are encouraging the re-use of construction and demolition waste provided by continuous urban redevelopment. The re-utilisation of building waste is a relatively new issue for Italy: unfortunately the emp…	10.1016/j.wasman.2004.09.005	Scopus	AL or DYO
6779	Glass and other vitreous materials(from archaeological sites in England).	Bick, L.; Bayley, J.	1979	NA	Recent analytical results and their interpretation, particularly in the fields of coloured and lead glasses, are reviewed. Much attention has been given to production dynamics in an attempt to explain products which cannot be interpreted from their composition alone. Current work on freshly excavated material of this kind from a number of sites in England is described. There are intriguing possib…	NA	Scopus	Kappa 2 (AL/DYO/FP)
11189	Remediation of pesticide contaminated soil at agrichemical facilities	Bicki, T.J.; Felsot, A.S.	2018	NA	Landfarming may be a cost-effective, environmentally sound technology for remediation of pesticide-contaminated soil at agrichemical facilities. Remediation of a facility involves two components: (1) cleanup of the contaminated site and (2) treatment of the contaminated soil. Detailed remedial action plans are needed to facilitate proper removal and application of pesticide-contaminated soils. Ca…	10.1201/9781351074346	Scopus	AL or DYO
9175	Can artificial soil be used in the vegetative vigor test for US pesticide registration?	Bidelspach, C.; Olszyk, D.; Pfleeger, T.	2008	NA	Current testing guidelines for pesticide registration for the protection of nontarget plants calls for the use of sterilized, standardized soil consisting of primarily sandy loam, loamy sand, loamy clay, or clay loam that contains up to 3% organic matter. Low organic matter soils can be difficult to manage in a greenhouse setting because when soils dry, they contract, causing impeded water infilt…	10.1897/IEAM_2007-068.1	Scopus	Kappa 2 (AL/DYO/FP)
6694	Computer-assisted soil mapping.	Bie, S.W.	1980	NA	Divided into two sections: 1) computer aided production of conventional soil maps, discussing digitising, editing and plotting; 2) computer constructed soil maps, discussing interpolation routines and polygon techniques. Many examples throughout of Dutch soil maps. - Ray Harris	NA	Scopus	AL or DYO
6778	Glass and other vitreous materials	Biek, L.; Bayley, J.	1979	NA	Recent analytical results and their interpretation, particularly in the fields of coloured and lead glasses, are reviewed. Much attention has been given to production dynamics ‐ furnace temperatures and atmospheres, and times of formation ‐ in an attempt to explain products which cannot be interpreted from their composition alone. Current work on freshly excavated material of this kind from a num…	10.1080/00438243.1979.9979746	Scopus	AL or DYO
9131	Variability of standard artificial soils: Physico-chemical properties and phenanthrene desorption measured by means of supercritical fluid extraction	Bielská, L.; Hovorková, I.; Komprdová, K.; Hofman, J.	2012	NA	The study is focused on artificial soil which is supposed to be a standardized "soil like" medium. We compared physico-chemical properties and extractability of Phenanthrene from 25 artificial soils prepared according to OECD standardized procedures at different laboratories. A substantial range of soil properties was found, also for parameters which should be standardized because they have an im…	10.1016/j.envpol.2011.12.009	Scopus	AL or DYO
11145	The variability of standard artificial soils: cadmium and phenanthrene sorption measured by a batch equilibrium method	Bielská, L.; Hovorková, I.; Kuta, J.; Machát, J.; Hofman, J.	2017	NA	Artificial soil (AS) is used in soil ecotoxicology as a test medium or reference matrix. AS is prepared according to standard OECD/ISO protocols and components of local sources are usually used by laboratories. This may result in significant inter-laboratory variations in AS properties and, consequently, in the fate and bioavailability of tested chemicals. In order to reveal the extent and source…	10.1016/j.ecoenv.2016.09.015	Scopus	Kappa 1 (AL/DYO/FP)
9364	Supercritical fluid extraction of persistent organic pollutants from natural and artificial soils and comparison with bioaccumulation in earthworms	Bielská, L.; Šmídová, K.; Hofman, J.	2013	NA	Selective supercritical fluid extraction (SSFE) was used as a measurement of compound chemical accessibility and as a predictor of compound bioavailability from three natural soils and artificial analogues prepared to have comparable total organic carbon content. Soils spiked with phenanthrene, pyrene, PCB 153, lindane, and p,p′-DDT were aged for 0, 14, 28, or 56 days and then selectively extract…	10.1016/j.envpol.2013.01.005	Scopus	AL or DYO
11238	Solid phase microextraction of organic pollutants from natural and artificial soils and comparison with bioaccumulation in earthworms	Bielská, L.; Šmídová, K.; Hofman, J.	2014	NA	The presented study investigates the use of passive sampling, i.e. solid phase microextraction with polydimethylsiloxane fibers (PDMS-SPME), to assess the bioavailability of fiver neutral organic chemicals (phenanthrene, pyrene, lindane, p,p'-DDT, and PCB 153) spiked to natural and artificial soils after different aging times. Contaminant bioavailability was assessed by comparing PDMS concentrati…	10.1016/j.ecoenv.2013.11.011	Scopus	AL or DYO
7630	New route to the synthesis of difluorodioxirane from FC(O)OF	Bierbrauer, K.L.; Codnia, J.; Azcárate, M.L.; Argüello, G.A.	2001	NA	The isomerization of FC(O)OF to difluorodioxirane appears to be catalyzed by Na(K)F particles formed on the cell windows. X-ray diffraction studies confirm their presence as well as the presence of sodium or potassium hexafluorosilicate, depending on the IR windows used. Experiments were also carded out in passivated cells made up of inert materials and by adding powdered Na2SiF6 to assess the in…	10.1021/ic0012219	Scopus	AL or DYO
8346	Nitrifying biofilm development with time: activity versus phylogenetic composition.	Biesterfeld, S.; Figueroa, L.	2002	NA	The development of nitrifying biofilms collected from a full-scale nitrifying trickling filter was evaluated through the application of fluorescent in situ hybridization (FISH) and by quantification of nitrification rates in bench-scale reactors. Two sampling campaigns were conducted to evaluate the structure and function of biofilms between 14 and 70 days old. The structure, or number of ammonia…	10.2175/106143002x140260	Scopus	AL or DYO
12153	Use of solid waste from sand beneficiation process in the ceramic tile industry and its influence on the physical properties of the ceramic products	Biff, S.; Da Silva, M.R.	2016	NA	The current paper had as main aim characterize and assess the use viability of a solid waste from sand beneficiation process in the production of ceramic tiles. To determine the main components the solid waste was characterized by X-ray fluorescence and the main crystalline phases were determined by X-ray diffraction. To evaluate the addition effects of the solid waste over the solid waste was in…	10.1590/S1517-707620160004.0103	Scopus	AL or DYO
6712	Some experiments on the manifestation of osmotic pressure with membranes of chemically inert materials	Bigelow, S.L.; Robinson, C.S.	1918	NA	NA	NA	Scopus	AL or DYO
6926	Some experiments on the manifestation of osmotic pressure with membranes of chemically inert materials II	Bigelow, S.L.; Robinson, C.S.	1918	NA	The results of the investigations reported in this paper may be briefly summarized as follows: 1. A method and apparatus have been devised for the study of osmotic phenomena with membranes of powdered materials. 2. Osmotic effects have been obtained with materials which have heretofore never been used successfully for this purpose, viz., silica, amorphous carbon, graphite and metallic copper, sil…	10.1021/j150183a001	Scopus	AL or DYO
7665	Black athena and the phoenicians	Bikai, P.M.	1990	NA	Bernal’s stated scholarly purpose is to open up new areas of research. He implicitly asks archaeologists to question whether what has been assigned as Greek is in fact Greek. This may indeed open up new areas in Near Eastern archaeology, as illustrated by the case of A1 Mina. Bernal’s basic thesis is that the Aryan Model of Greek development had anti-Semitic underpinnings which denied the Phoenic…	10.1558/JMEA.V3I1.29840	Scopus	AL or DYO
13808	Physiological response of populus balsamifera and salix eriocephala to salinity and hydraulic fracturing wastewater: Potential for phytoremediation applications	Bilek, M.A.; Soolanayakanahally, R.Y.; Guy, R.D.; Mansfield, S.D.	2020	NA	Natural and anthropogenic soil degradation is resulting in a substantial rise in the extension of saline and industrially-polluted soils. Phytoremediation offers an environmentally and economically advantageous solution to soil contamination. Three growth trials were conducted to assess the stress tolerance of native Canadian genotypes of Populus balsamifera L., Salix eriocephala Michx., and one …	10.3390/ijerph17207641	Scopus	AL or DYO
13372	The effect of rock weathering and transition zones on the performance of an EPB-TBM in complex geology near Istanbul, Turkey	Bilgin, N.; Acun, S.	2021	NA	The new Istanbul Airport is being constructed over an old coal field area, 35 km away from the city center. The construction of a rail link between the city and the airport entails the excavation of tunnels in the areas of complex geology, creating several problems for tunnel construction. This paper summarizes the effect of different grades of weathering of an interbedded sandstone-mudstone-silt…	10.1007/s10064-021-02142-4	Scopus	AL or DYO
11140	A model to predict the performance of EPB-TBMs in a complex geology in Istanbul	Bilging, N.; Namli, M.; Copur, H.; Balci, C.; Mamaghani, A.S.	2016	NA	It is expected that more than 10 Billion USD will be spent in Istanbul in coming years on tunnel boring especially with EPB-TBMs. However, the geology of Istanbul is very complex. Geologic formations changing from Paleozoic to Cenozoic ages cause tremendous problems due to frequently changed rock formations and andésite and diabase dykes. This paper summarizes a universal model to predict the per…	NA	Scopus	AL or DYO
[truncated: 7,475 more rows]

## Sheet: excluded_full_text
Article_ID	Title	Author	publication_year	journal	Abstract	DOI	source	Trieur_TA	Trieur_FT	Comment_FT	Reasons
[truncated: 957 more rows]
