# Supplementary material for: Existing evidence on the potential of soils constructed from mineral wastes to support biodiversity: a systematic map
Source: Environ Evid. 2024 Apr 8;13:9. doi: 10.1186/s13750-024-00332-7 (PMC11378810; doi:10.1186/s13750-024-00332-7)
Supplement: Supplementary file 5 — Additional file 5. Systematic map database. Coding book; list of articles included in the map; and list of the studies with their descriptors. [file 13750_2024_332_MOESM5_ESM.xlsx]

## Sheet: README
Existing evidence on the potential of soils constructed from mineral waste to support biodiversity: a systematic map
Additional file 5. Systematic map database. Coding book ("coding_book" sheet), list of the 153 articles included in the map ("list_articles" sheet) and list of the 1962 studies with their descriptors ("list_studies" sheet).
Legend of the sheet "list_articles":
Article_ID	Unique identifier given by the review team to each article
Title	Title of the article
Author	Author(s) of the article
publication_year	Year of article
journal	Article journal
Abstract	Abstract of the article
DOI	DOI of the article
source	Source of the article (Scopus, Web of Science Core Collection (WOSCC), Google Scholar (GS), website of the Centre for landscape and urban horticulture (Plante&Cite), call for literature (Call_lit), or sent by colleagues (Sent))
Language	Language of the article
Document_type	Type of document
Reason_intervention	Reason for intervention
Country	For in situ studies: country of the study site(s); For ex situ studies: country of origin of the mineral waste, or of the laboratory / authors if not indicated
Nb_taxa_studied	Number of biological group (plant / invertebrate / microorganism) for which an outcome is measured
Please refer to the "coding_book" sheet for the legend of the columns in the "list_studies" sheet.
N/A stands for "not applicable"
NA stands for "not available"

## Sheet: coding_book
For the coding, articles were split into studies, a study being the combination of a taxon, an intervention and an outcome. An intervention is considered different if the materials are different or mixed in different proportions. Soil management actions after soil construction (e.g. ripping, fertilization) are described in the "Construction" column but vegetation management actions (e.g. mowing) …
NR: not reported (information unknown)
N/A: not applicable
	Column	Description
Article information	Article_ID	Unique identifier given by the review team for the article
	ID_coding	Unique identifier given by the review team for the study
	Title	Title of the article
	Author	Author(s) of the article
	publication_year	Publication year
	journal	Publication journal
	DOI	DOI of the article
	source	Source of the article (Scopus, Web of Science Core Collection (WOSCC), Google Scholar (GS), website of the Centre for landscape and urban horticulture (Plante&Cite), call for literature (Call_lit), or sent by colleagues (Sent))
	Language	Language of the coded article (English or French)
	Document_type	Type of document (Journal_article, Book_chapter, Report, Conf_proceedings, Preprint, PhD_thesis, MSc_thesis)
Information coding	Codeur	Who coded ? (Dakis-Yaoba Ouédraogo DYO and/or Romain Sordello (RS))
General description of the study	PIO	Information on study splitting (because of Population and/or Intervention and/or Outcome)
	Country	ISO 3166 country name
	Location	If in situ: location of the site(s). If ex situ: in order of preference according to the information available 1/ origin of the mineral waste (write "Mineral waste: …") 2/ location of the laboratory (write "Laboratory: …") 3/ origin of the authors (write "Authors: …")
	Experimental_system	Type of experimental system (e.g. In situ, Greenhouse, Mesocosm, Microcosm, ...)
	Experimental_system_cat	Category of experimental system (in situ or containers)
	Reason_intervention	Reason for Technosol construction [As much as possible as stated by the authors] (e.g. Restoration (bringing back the pre-existing ecosystem), Reclamation (new ecosystem that can be different from the previous one), Rehabilitation (management perspective e.g. agriculture, forestry), Remediation (of a pollution), Experiment for ..., Recycling, NR)
	Reason_intervention_cat	Category of reason for intervention
	Land_use	For in situ study, detailed the land use (e.g. Urban agriculture, Agriculture, Forestry, Parc, Natural area, NR). For ex situ study: N/A
	Land_use_cat	Category of land use
Description of the population	Taxon	Population on which the outcome is measured
	Taxon_cat	Category of taxon
	Pop_material	Is the population a construction element of the soil?
Description of the intervention	Mineral_waste	Description of the mineral waste(s) used to construct the Technosol. The different materials are separated with ";"
	Mineral_waste_cat	Category of mineral waste
	Other_material	Description of the other material(s) (except biological material(s)) used to construct the Technosol. The different materials are separated with ";". If no other material used then "No" is written. If an unknown other material is used then NR is written.
	Other_material_cat	Category of other material
	Bio_material	Description of the biological material(s) used to construct the Technosol. The different materials are separated with ";". If no biological material used then "No" is written. If an unknown biological material is used then NR is written.
	Construction	Description of the organisation of materials
	Age	Age of the Technosol or time since intervention, at the measurement of the outcome. If several timepoints they are separated with ";", if measurements occured over a period the limits are separated with a dash "T1-T2")
	Age_cat	Category of age
	Control	Description of the type of control available. If there are several types of control the first one from the following list was chosen: Natural soil > Standard plantation medium (i.e. plantation medium usually used) > before (i.e. before intervention) > Technosol_map (i.e. other Technosol made with mineral waste that is also included in the map) > Technosol_other (i.e. other Technosol not made with…
Description of the outcome	Outcome	Description of the type of outcome. When several measures are available for the same outcome (e.g. aboveground biomass, belowground biomass) they are detailed here.
	Outcome_cat	Category of outcome
Data	Data	Are quantitative data present ? (results that can feed the meta-analysis (e.g. mean, median, boxplots, for all groups) and/or the narrative synthesis (statistical test for comparison with the control)
Comment	Metacod_comment	Free comments
Linked studies	Linked_studies	Identifier for linked articles/studies

## Sheet: list_articles
Article_ID	Title	Author	publication_year	journal	Abstract	DOI	source	Language	Document_type	Reason_intervention	Country	Nb_taxa_studied
12888	Evaluation of Technosols constructed with construction and excavation debris for greenhouse production of ornamental plants_x000D_	Abbruzzini, T.F.; Mora, L.; Prado, B.	2022	Journal of Soils and Sediments_x000D_	Purpose: The overexploitation of the O horizon, or the litter layer of the soil profile, in the production of ornamental plants, causes the disintegration of the landscape and the loss of soil productivity in preserved areas, which calls for new approaches to address the need for substrates in soilless culture systems. Thus, this study examined the construction of purpose-designed Technosols from…	10.1007/s11368-021-03112-9_x000D_	Scopus	English	Journal_article	agriculture	Mexico	1 - plant
12751	Chemical, biochemical, and microbiological properties of Technosols produced from urban inorganic and organic wastes_x000D_	Abbruzzini, T.F.; Reyes-Ortigoza, A.L.; Alcántara-Hernández, R.J.; Mora, L.; Flores, L.; Prado, B.	2022	Journal of Soils and Sediments_x000D_	Purpose: The production of Technosols is a sustainable strategy to reuse urban wastes and to regenerate degraded sites. However, little is known regarding the role of the activity of enzymes associated with carbon and nutrients cycling on organic degradation and microbial activity in these soils. Methods: A controlled experiment was conducted with Technosols made from construction wastes, wood ch…	10.1007/s11368-021-03062-2_x000D_	Scopus	English	Journal_article	recycling	Mexico	1 - microorganism
12993	Distribution patterns and drivers of artificial soil bacterial community on cut-slopes in alpine mountain area of southwest China_x000D_	Ai, S.; Chen, J.; Gao, D.; Ai, Y.	2020	Catena_x000D_	The research of soil bacterial community biodiversity in special habitats is important for ecological restoration. In this paper, distribution patterns and drivers of artificial soil bacterial community on cut-slopes at different altitudes (2950 m, 3300 m, 3650 m and 4000 m) in alpine region were studied. The results demonstrated that the artificial soil bacteria genera on cut-slopes showed singl…	10.1016/j.catena.2020.104695_x000D_	Scopus	English	Journal_article	rock_cut_slope_revegetation	China	2 - plant & microorganism
12637	On the feasibility of South African coal waste for production of ‘FabSoil’, a Technosol_x000D_	Amaral Filho, J.R.; Firpo, B.A.; Broadhurst, J.L.; Harrison, S.T.L.	2020	Minerals Engineering_x000D_	Appropriate handling and disposal of coal waste is key to maximizing a sustainable approach towards coal processing activities. This paper investigates the feasibility of using the desulfurised fraction of coal processing slurry (<500 µm) streams from a colliery in the eMalahleni coalfields of South Africa as the main component for the manufacture of ‘FabSoil’, a fabricated soil or technosol, for…	10.1016/j.mineng.2019.106059_x000D_	Scopus	English	Journal_article	recycling	South Africa	1 - plant
12682	Use of combined tools for effectiveness evaluation of tailings rehabilitated with designed Technosol_x000D_	Arán, D.; Santos, E.S.; Abreu, M.M.; Antelo, J.; Macías, F.	2022	Environmental Geochemistry and Health_x000D_	Soil and water characteristics and biogeochemical processes can be improved by the application of an integrated technology based on circular economy: designed Technosol. The evaluation of the effectiveness of the superficial application of a designed Technosol, with andic and eutrophic properties, on the rehabilitation of sulfide tailings of a uranium mine (Fé mining area, Spain) was the aim of t…	10.1007/s10653-021-01118-3_x000D_	Scopus	English	Journal_article	mine_rehabilitation	Spain	2 - plant & microorganism
12587	Making Green(s) With Black and White: Constructing Soils for Urban Agriculture Using Earthworms, Organic and Mineral Wastes_x000D_	Araujo, J.H.R.; Pando-Bahuon, A.; Hartmann, C.; Aroui-Boukbida, H.; Desjardins, T.; Lerch, T.Z.	2022	Frontiers in Ecology and Evolution_x000D_	Urban agriculture has been of growing interest for a decade because it can address many economic and societal issues in the development of modern cities. However, urban agriculture is often limited by the availability of fertile and non-contaminated soils in the cities. Recycling excavated mineral wastes from building activities to construct fertile soils may be a more sustainable alternative tha…	10.3389/fevo.2022.884134_x000D_	Scopus	English	Journal_article	recycling	France	1 - plant
14500	The response of invertebrate communities to a moisture gradient in artificial soils of Ukrainian steppe arid zone_x000D_	Babchenko, AV; Fedushko, MP; Timchiy, EI; Huska, YA; Khalus, SV	2020	UKRAINIAN JOURNAL OF ECOLOGY_x000D_	Animals were sampled within the experimental area using traps to investigate the spatial and temporal variation in abundance, species richness, and species composition of invertebrate communities. A total of 60 traps were operated simultaneously during each sampling period. Traps were emptied 26 times every 7-9 days each year. Plant water availability, precipitation, wind speed, air temperature (…	10.15421/2020_302_x000D_	WOSCC	English	Journal_article	mine_rehabilitation	Ukraine	1 - plant
12837	Assessment of forest ecosystem development in coal mine degraded land by using integrated mine soil quality index (Imsqi): The evidence from India_x000D_	Bandyopadhyay, S.; Novo, L.A.B.; Pietrzykowski, M.; Maiti, S.K.	2020	Forests_x000D_	Research highlights: (1) Ecosystem development assessed in an afforested post-mining site. (2) Soil organic carbon (SOC) and total nitrogen (TN) stock reached close to the reference forest site after 25 years of afforestation. (3) Integrated mine soil quality index is developed to assess the reclamation success. Background and Objectives: Estimation of the mine soil quality is one of the most imp…	10.3390/f11121310_x000D_	Scopus	English	Journal_article	mine_rehabilitation	India	1 - plant
12638	Technosols made from urban and industrial wastes are a good option for the reclamation of abandoned city plots_x000D_	Barredo, O.; Vilela, J.; Garbisu, C.; Besga, G.; Alkorta, I.; Epelde, L.	2020	Geoderma_x000D_	Rapid urbanization followed by economic crisis frequently results in the presence of degraded abandoned urban plots inside or in the periphery of cities. Urban greening can be a low-cost solution for their reclamation but, inevitably, the necessary plants require an appropriate medium to grow and thrive. In this study, Technosols were explored as a suitable option to simultaneously face two commo…	10.1016/j.geoderma.2020.114563_x000D_	Scopus	English	Journal_article	derelict_land_rehabilitation	Spain	1 - plant
13309	Rehabilitating open-cut coal mine spoil for a pasture system in south east Queensland, Australia: Abiotic soil properties compared with unmined land through time_x000D_	Bennett, J.M.; Melland, A.R.; Eberhard, J.; Paton, C.; Clewett, J.F.; Newsome, T.; Baillie, C.	2021	Geoderma Regional_x000D_	Rehabilitation of mined land intends to support food and biomass production, with open cut mines required to return the land to a safe, stable and productive state in Queensland, Australia. The aim of this investigation was to assess the potential for soil that was previously farmed, then mined and rehabilitated to support pasture for commercial cattle production. The study was focussed on abioti…	10.1016/j.geodrs.2021.e00364_x000D_	Scopus	English	Journal_article	mine_rehabilitation	Australia	1 - plant
360	Changes of Technosol properties and vegetation structure along a chronosequence of dredged sediment deposition in areas with alluvial gold mining in …_x000D_	Betancur-Corredor, B; Loaiza-Usuga, JC; ...	2020	Journal of Soils and Sediments	NA	10.1007/s11368-019-02551-9	GS	English	Journal_article	mine_rehabilitation	Colombia	1 - plant
13715	Use of coarse substrate to increase the rate of water infiltration and the bearing capacity in tree plantings_x000D_	Bretzel, F.; Vannucchi, F.; Pini, R.; Scatena, M.; Marradi, A.; Cinelli, F.	2020	Ecological Engineering_x000D_	This work assesses the suitability of recycled crushed bricks and compost, used as a mixed growing substrate, in urban roadside plantings of Tilia cordata Mill. Coarse recycled materials can prevent compaction, improving air and water flows in the rhizosphere, and thus reducing tree mortality or poor growth. In addition, compost is a source of organic matter, contributing to enhance soil quality.…	10.1016/j.ecoleng.2020.105798_x000D_	Scopus	English	Journal_article	urban_greening	Italy	1 - plant
14168	A small-scale test for rapid assessment of the soil development potential in post-mining soils_x000D_	Bucka, F.B.; Pihlap, E.; Kaiser, J.; Baumgartl, T.; Kögel-Knabner, I.	2021	Soil and Tillage Research_x000D_	When ceasing brown coal mining activities, the restoration of the disturbed landscape is required, and a rapid development of functional soils is of utter importance for the rehabilitation of these areas. In order to accelerate soil development and rehabilitation, soils are designed or engineered by applying alternative approaches in order to construct a soil-like substrate, e.g., by mixing diffe…	10.1016/j.still.2021.105016_x000D_	Scopus	English	Journal_article	mine_rehabilitation	Australia	1 - microorganism
10756	Tree development in structural soil – an empirical below-ground in-situ study of urban trees in Copenhagen, Denmark_x000D_	Bühler, O.; Ingerslev, M.; Skov, S.; Schou, E.; Thomsen, I.M.; Nielsen, C.N.; Kristoffersen, P.	2017	Plant and Soil_x000D_	Aims: The purpose of this study is to evaluate root and stem growth, nutrient status and soil properties of a tree planting in structural soil. Methods: Root and stem growth were measured at an 10-year-old urban planting of Tilia x europaea L. ‘Pallida’ established in structural soil on a paved square in Copenhagen, Denmark. Root abundance was quantified and soil profiles were established at thre…	10.1007/s11104-016-2814-4_x000D_	Scopus	English	Journal_article	other	Denmark	1 - plant
SW14	Influence des modalités de restauration de sols dégradés sur leur colonisation par une faune du sol fonctionnelle	Burrow, Coralie	2015	NA	NA	NA	Plante&Cite	French	PhD_thesis	derelict_land_rehabilitation	France	2 - invertebrate & microorganism
10661	Technosols made with various urban wastes showed contrasted performance for tree development during a 3-year experiment_x000D_	Cannavo, P.; Guénon, R.; Galopin, G.; Vidal-Beaudet, L.	2018	Environmental Earth Sciences_x000D_	Vegetation in urban areas is generally living in a stress-inducing environment. Sustaining good soil quality is crucial to improve tree development and heath in such (artificial) environment. This study investigates the dynamics of the physico-chemical properties of Technosol, and compares tree development performances in various waste mixtures. A 3-year experiment was conducted with Acer platano…	10.1007/s12665-018-7848-x_x000D_	Scopus	English	Journal_article	fertile_soil_construction	France	1 - plant
13034	Mid-term effects on ecosystem services of quarry restoration with Technosols under Mediterranean conditions: 10-year impacts on soil organic carbon and vegetation development_x000D_	Carabassa, V.; Domene, X.; Díaz, E.; Alcañiz, J.M.	2020	Restoration Ecology_x000D_	The use of Technosols for the restoration of limestone quarries overcomes the usual “in situ” scarcity of soil and/or its poor quality. The use of mine spoils, improved with mineral and/or organic amendments, could be an efficient and environmentally friendly option. Properly treated sewage sludge from urban wastewater treatment plants could be a suitable organic amendment and fertilizer (rich in…	10.1111/rec.13072_x000D_	Scopus	English	Journal_article	mine_rehabilitation	Spain	1 - plant
8958	Rehabilitation of Mediterranean anthropogenic soils using symbiotic wild legume shrubs: Plant establishment and impact on the soil bacterial community structure_x000D_	Cardinale, M.; Brusetti, L.; Lanza, A.; Orlando, S.; Daffonchio, D.; Puglia, A.M.; Quatrini, P.	2010	Applied Soil Ecology_x000D_	Susceptibility to desertification in southern Europe is increasing and rehabilitation of desertification-threatened Mediterranean soils is a challenge due to the inhospitality of the environment. In particular, recovery of anthropogenic soils (mainly human-derived artefacts from housing construction and other inert materials or topsoil of terminal phase municipal landfills) cannot rely on spontan…	10.1016/j.apsoil.2010.05.007_x000D_	Scopus	English	Journal_article	derelict_land_rehabilitation	Italy	2 - plant & microorganism
706	Plant Performance on Anthroposols at Huckleberry Mine, Houston, British Columbia_x000D_	Carson, A	2013	NA	NA	NA	GS	English	MSc_thesis	mine_rehabilitation	Canada	1 - plant
11002	Effects and mechanisms of revegetation modes on cadmium and lead pollution in artificial soil on railway rock-cut slopes_x000D_	Chen, Z.; Liu, X.; Ai, Y.; Chen, J.; Luo, X.; Chen, J.; Zhong, S.	2018	Science of the Total Environment_x000D_	Artificial soil on railway rock-cut slopes may be considerably contaminated with cadmium (Cd) and lead (Pb), which may migrate to nearby croplands and pose substantial risks to human and animal health. We investigate the influence of three types of revegetation modes – herbs (HS); herbs and shrubs (HSS); and herbs, shrubs, and trees (HSTS) – on the transportation of these heavy metals in soils. S…	10.1016/j.scitotenv.2018.06.380_x000D_	Scopus	English	Journal_article	rock_cut_slope_revegetation	China	1 - plant
10971	Effects of different backfill soils on artificial soil quality for cut slope revegetation: Soil structure, soil erosion, moisture retention and soil C stock_x000D_	Chen, Z.; Luo, R.; Huang, Z.; Tu, W.; Chen, J.; Li, W.; Chen, S.; Xiao, J.; Ai, Y.	2015	Ecological Engineering_x000D_	Large-scale railway/highway construction in hilly areas in China has created a number of bare rock cut slopes. Artificial soil is often sprayed onto those slopes to promote revegetation. The artificial soil used is a mixture of backfill soil, humus, straws, soluble chemical fertilizer, composite material and plant seeds. The backfill soil is the most important component of the artificial soil. Kn…	10.1016/j.ecoleng.2015.05.048_x000D_	Scopus	English	Journal_article	rock_cut_slope_revegetation	China	1 - plant
15070	Impact of quarry exploitation and disuse on pedogenesis_x000D_	Chenot, J; Jaunatre, R; Buisson, E; Bureau, F; Dutoit, T	2018	CATENA_x000D_	Quarrying represents one of the oldest and most important human activities; the impacts of which have largely influenced vegetation and landscape. Despite its character as a vital and non-renewable resource, the soil has been poorly studied with regard to either the impact resulting from the exploitation of quarries or its restoration after exploitation. In the plain of La Crau (South-eastern Fra…	10.1016/j.catena.2017.09.012_x000D_	WOSCC	English	Journal_article	mine_rehabilitation	France	2 - plant & invertebrate
S1	Réhabilitation écologique d’écosystèmes dégradés par l’exploitation des carrières : faire avec, refaire ou laisser faire la nature ?	Chenot, Julie	2018	NA	NA	NA	Sent	French	PhD_thesis	mine_rehabilitation	France	1 - plant
13297	Using various artificial soil mixtures to restore dry grasslands in quarries_x000D_	Chenot-Lescure, J.; Jaunatre, R.; Buisson, E.; Ramone, H.; Dutoit, T.	2021	Restoration Ecology_x000D_	Quarry restoration is difficult to implement due to the scarcity of the original soil. The restoration of Mediterranean dry grasslands to mitigate similar ecosystem/habitat loss is thus still a developing process. So far, very few studies have created artificial substrates to address the lack of soil. In the La Crau plain (Southeastern France), quarries were established in an ancient Mediterranea…	10.1111/rec.13620_x000D_	Scopus	English	Journal_article	mine_rehabilitation	France	1 - plant
9034	Anthroposol development from limestone quarry substrates_x000D_	Cohen-Fernández, A.C.; Naeth, M.A.; Wilkinson, S.R.	2013	Canadian Journal of Soil Science_x000D_	Limestone quarry reclamation worldwide requires development of substrates or anthroposolic soils. The suitability of three limestone substrates (gray, gray brown, crushed) for revegetation was assessed in two greenhouse experiments. In the first experiment amended substrates (pulp mill sludge, two manures, hay, straw, wood shavings, capping with two soils) alone and in combination with fertilizer…	10.4141/CJSS2012-120_x000D_	Scopus	English	Journal_article	mine_rehabilitation	Canada	1 - plant
846	Étude multi-échelle des interactions saprophages-matières organiques et de leurs implications dans le fonctionnement des humipedons de Technosols: approche fondamentale vers l’ingénierie écologique_x000D_	Colombini, G	2020	NA	NA	NA	GS	French	PhD_thesis	derelict_land_rehabilitation	France	1 - invertebrate
12643	Technosol rehabilitation strategies drive soil physico-chemical properties and fauna diversity on a former coking plant area_x000D_	Colombini, G.; Watteau, F.; Auclerc, A.	2022	Applied Soil Ecology_x000D_	Anthropic activities such as mining, resource extraction or transformation profoundly modify ecosystems and may lead to Technosol formation. Post-industrial areas are examples of potentially degraded lands, due to soil contamination with metals or organic pollutants, as well as soil structure damage. Soil biodiversity being closely involved in many soil functions such as organic matter decomposit…	10.1016/j.apsoil.2022.104542_x000D_	Scopus	English	Journal_article	derelict_land_rehabilitation	France	1 - invertebrate
940	Biodiversité et fonctionnement d'un Technosol construit utilisé dans la restauration de friches industrielles (BIOTECHNOSOL)_x000D_	Cortet, J; Auclerc, A; Beguiristain, T; Charissou, AM; ...	2013	NA	NA	NA	GS	French	Report	fertile_soil_construction	France	3 - plant & invertebrate & microorganism
13190	Harnessing sediments of coastal aquaculture ponds through technosols construction for halophyte cultivation using saline water irrigation_x000D_	Cortinhas, A.; Caperta, A.D.; Teixeira, G.; Carvalho, L.; Abreu, M.M.	2020	Journal of Environmental Management_x000D_	The Mediterranean aquaculture has been developed mostly in brackish environment in inactive coastal salt production areas. This study aims to utilise Technosols made with aquaculture sediments for Limonium algarvense Erben cultivation. This species that has nutraceutical potential thrives in halophilic environments in the southwest of the Iberian Peninsula and in Morocco. A microcosm assay was se…	10.1016/j.jenvman.2019.109907_x000D_	Scopus	English	Journal_article	recycling	Portugal	1 - plant
12728	Conservation of a Critically Endangered Endemic Halophyte of West Portugal: A Microcosm Assay to Assess the Potential of Soil Technology for Species Reintroduction_x000D_	Cortinhas, A.; Ferreira, T.C.; Abreu, M.M.; Caperta, A.D.	2021	Frontiers in Ecology and Evolution_x000D_	The soil system has been frequently overlooked during plant reintroduction planning and practice since working with soils and plant roots can be difficult, particularly in saline environments. Coastal saline environments are major contributors to regional and global biodiversity and an important source of endemic species. However, various species are in decline or considered threatened, particula…	10.3389/fevo.2021.604509_x000D_	Scopus	English	Journal_article	other	Portugal	1 - plant
12811	A geochemical and agronomic evaluation of technosols made from construction and demolition fines mixed with green waste compost_x000D_	Coull, M.; Butler, B.; Hough, R.; Beesley, L.	2021	Agronomy_x000D_	Construction and demolition fines (C&amp;D-fines) and green waste compost (GWC) are two commonly generated urban waste materials that represent repositories of geochemical value. Here technosols were produced from volumetric mixtures of these materials ranging from 0–100% C&amp;D-fines, with the remaining proportion comprised of GWC. Agronomic assessment was carried out by way of pot and rhizobox…	10.3390/agronomy11040649_x000D_	Scopus	English	Journal_article	fertile_soil_construction	United Kingdom of Great Britain and Northern Ireland	1 - plant
764	Suivi floristique sur différents technosols de l'Île-Saint-Denis en Seine-Saint-Denis dans le cadre du projet Restaur'sol_x000D_	Courric, E	2021	NA	NA	NA	GS	French	Report	derelict_land_rehabilitation	France	1 - plant
SW11	Programme SITERRE - Procédé de construction de Sols à partir de matériaux innovants en substitution à la TERRE végétale et aux granulats de carrière. Rapport final	DAMAS Olivier, DE FRANCE Pierre, GRANDMOUGIN Benoit, CHEVALERAUD Ylang, BRUN Florimond, CANNAVO Patrice, VIDAL-BEAUDET Laure, BATAILLARD Philippe, COFTIER Aline, COLOMBANO Stéfan, COUSSY Samuel, LEGRET Michel, BÉCHET Béatrice, JEAN-SORO Liliane, PEYNEAU Pierre-Emmanuel, RAYSSAC Erwann, LOUVET Jean-Christophe, SUBILEAU Julien, SÉCHET Jean, CHENON Pascale, BENBRAHIM Mohammed, RUBY Christian, SCHWAR…	2015	NA	NA	NA	Plante&Cite	French	Report	recycling	France	2 - plant & invertebrate
11300	Growth and root responses of woody species to rocky substrate: implications for gully rehabilitation_x000D_	de Alcantara Fonseca, F.; Scotti, M.R.	2018	Plant Biosystems_x000D_	Gullies formed in the Velhas River basin in Brazil have been filled with urban construction waste for physical stabilisation purposes. Aimed at rehabilitating gullies, we selected woody species from the Brazilian Cerrado that can grow on rocky substrates under greenhouse conditions. An assessment was made regarding plant growth in both rocky and natural soil substrates by analysing the height, di…	10.1080/11263504.2017.1376721_x000D_	Scopus	English	Journal_article	derelict_land_rehabilitation	Brazil	1 - plant
391	THESE Maha DEEB Influence des plantes, des vers de terre et de la matière organique sur la structure de Technosols construits_x000D_	Deeb, M	2016	NA	NA	NA	GS	French	PhD_thesis	fertile_soil_construction	France	1 - plant
11184	Interactive effects of compost, plants and earthworms on the aggregations of constructed Technosols_x000D_	Deeb, M.; Desjardins, T.; Podwojewski, P.; Pando, A.; Blouin, M.; Lerch, T.Z.	2017	Geoderma_x000D_	Aggregation is an important physical process to study during the early formation of Technosols. It is known to be influenced both by the organic matter content and soil biota. Constructed Technosols represent good models to test the importance of these factors since their composition can be easily manipulated by mixing different proportions of parent materials and introducing soil organisms. In t…	10.1016/j.geoderma.2017.06.014_x000D_	Scopus	English	Journal_article	fertile_soil_construction	France	1 - plant
12096	Soil and microbial properties of green infrastructure stormwater management systems_x000D_	Deeb, M.; Groffman, P.M.; Joyner, J.L.; Lozefski, G.; Paltseva, A.; Lin, B.; Mania, K.; Cao, D.L.; McLaughlin, J.; Muth, T.; Prithiviraj, B.; Kerwin, J.; Cheng, Z.	2018	Ecological Engineering_x000D_	Green infrastructure (GI) refers to environmental design features or engineered systems in an interconnected natural and urban space that provide multifunctional ecosystem services. However, there is great uncertainty and variation in the function of different GI features related to carbon and nitrogen cycling processes that are essential for sustained plant growth and water quality. The objectiv…	10.1016/j.ecoleng.2018.10.017_x000D_	Scopus	English	Journal_article	urban_greening	United States of America	1 - microorganism
852	Technosols composés de terres excavées et déchets de construction: de la caractérisation à la revalorisation agronomique de friches	Demierbe, L; Delvaux, B; Lamy, D	2018	NA	NA	NA	GS	French	PhD_thesis	other	Belgium	2 - plant & microorganism
12779	Comparison of natural and technogenic soils developed on volcanic ash by Vis-NIR spectroscopy_x000D_	Di Iorio, E.; Napoletano, P.; Circelli, L.; Memoli, V.; Santorufo, L.; De Marco, A.; Colombo, C.	2022	Catena_x000D_	Soil biological properties and carbon storage of three young Technosols deriving from volcanic soil of Campi Flegrei, Italy, were compared with two natural volcanic soils, sampled from two forest ecosystem sites (chestnut and Mediterranean maquis). The soil properties were examined with Vis-NIR spectroscopy and portable XRF, along the soil profile. The results showed that the average soil organic…	10.1016/j.catena.2022.106369_x000D_	Scopus	English	Journal_article	other	Italy	1 - microorganism
15414	Microbial Characteristics of Young Soils on Disposal Sites of Coal Combustion Waste in Bosnia and Herzegovina_x000D_	Dilly, O; Repmann, F; Franke, G; Grunewald, H; Schneider, BU; Huttl, RF	2011	GEOMICROBIOLOGY JOURNAL_x000D_	Microbial communities are essential for a range of soil functions and adjust to soil development, environmental conditions and pollution level by community structure, abundance and activity. At desolated landfills of coal combustion waste (CCW) that were un-covered and covered with shallow soil material layers, soil microbial indicators were estimated for both the ecological and eco-toxicological…	10.1080/01490451.2010.512032_x000D_	WOSCC	English	Journal_article	other	Bosnia and Herzegovina	1 - microorganism
11889	Assessment of soil fauna footprints at a rehabilitated coal mine using micromorphology and near infrared spectroscopy (NIRS)_x000D_	Dominguez-Haydar, Y.; Castañeda, C.; Rodríguez-Ochoa, R.; Jiménez, J.J.	2018	Geoderma_x000D_	Soil micromorphology in thin section and near infrared reflectance spectroscopy (NIRS) are useful techniques for assessing the participation of soil macrofauna in the formation of aggregates and soil structure. The purpose of this study was to use micromorphological analysis and NIRS techniques to assess the role of soil fauna in the recovery of soil aggregates and in the modification of soil mic…	10.1016/j.geoderma.2017.10.032_x000D_	Scopus	English	Journal_article	mine_rehabilitation	Colombia	1 - invertebrate
15462	Evaluation of reclamation success in an open-pit coal mine using integrated soil physical, chemical and biological quality indicators_x000D_	Dominguez-Haydar, Y; Velasquez, E; Carmona, J; Lavelle, P; Chavez, LF; Jimenez, JJ	2019	ECOLOGICAL INDICATORS_x000D_	The evaluation and success of ecological reclamation can be assessed by measuring soil physical, chemical and biological variables, either in isolation or combined into composite indicators. In this study we tested the suitability of biological, chemical and physical quality indicators-and their combination in a General Indicator of Soil Quality (GISQ)-to monitor soil quality in restored areas of…	10.1016/j.ecolind.2019.04.015_x000D_	WOSCC	English	Journal_article	mine_rehabilitation	Colombia	2 - plant & invertebrate
10833	Influence of fertilization on Miscanthus × giganteus (Greef et Deu) yield and biomass traits in three experiments in Serbia_x000D_	Drazic, G.; Milovanovic, J.; Ikanovic, J.; Petric, I.	2017	Plant, Soil and Environment_x000D_	Miscanthus × giganteus (Greef et Deu) is an agro-energy crop of the second generation cultivated in purpose to obtain annually renewable bio-fuel produced from the aboveground biomass. Cultivation is preferred on marginal lands to avoid occupation of arable lands. Influence of fertilization and soil type Gleysol, Planosol and Technosol (open pit coal mine overburden) on yield and biomass traits o…	10.17221/156/2017-PSE_x000D_	Scopus	English	Journal_article	mine_rehabilitation	Serbia	1 - plant
10671	Constructed soils for mitigating lead (Pb) exposure and promoting urban community gardening: The New York City Clean Soil Bank pilot study_x000D_	Egendorf, S.P.; Cheng, Z.; Deeb, M.; Flores, V.; Paltseva, A.; Walsh, D.; Groffman, P.; Mielke, H.W.	2018	Landscape and Urban Planning_x000D_	Gardening provides a wide range of benefits to urban residents but may also increase risks of exposure to contaminants in soils. Here we evaluate the use of clean excavated glacial sediments and locally produced compost, to create soils for urban gardens in New York City, NY, USA. The objectives of this study are to examine contaminants in compost and manufactured soil, assess safety of produce, …	10.1016/j.landurbplan.2018.03.012_x000D_	Scopus	English	Journal_article	agriculture	United States of America	1 - plant
12972	The microbiota of technosols resembles that of a nearby forest soil three years after their establishment_x000D_	Epelde, L.; Lanzén, A.; Martín, I.; Virgel, S.; Mijangos, I.; Besga, G.; Garbisu, C.	2019	Chemosphere_x000D_	Technosols can be used to rehabilitate degraded land and reuse wastes. Ideally, these newly formed soils should also fulfil the main soil functions. In this study, initially, we characterized the physicochemical and microbial properties of different formulations and their ingredients (i.e., dirt from a waste recovery plant, recycled bentonite, sewage sludge). When these technosols were then used …	10.1016/j.chemosphere.2018.12.164_x000D_	Scopus	English	Journal_article	mine_rehabilitation	Spain	1 - microorganism
7142	Corn root development in constructed soils on surface-mined land in western Illinois ( Zea mays)._x000D_	Fehrenbacher, D.J.; Jansen, I.J.; Fehrenbacher, J.B.	1982	Soil Science Society of America Journal_x000D_	Data suggest that Clarksdale B horizon material, when placed with minimal compaction, is a more favorable rooting medium than the newly placed dragline spoil. Zea mays yields in 1979, the first year after reclamation, did not substantiate this. However, in 1980 corn yields were significantly higher (1800 kg/ha higher) on A/B than on A/spoil. Corn yields on undisturbed Clarksdale were c.10% greate…	10.2136/sssaj1982.03615995004600020028x_x000D_	Scopus	English	Journal_article	mine_rehabilitation	United States of America	1 - plant
10787	Assesment of compost and technosol as amendments to increase nutrient contents in a mine soil vegetated with brassica juncea _x000D_	Forján, R.; Rodríguez-Vila, A.; Cerqueira, B.; Amano, M.; Asensio Fandiño, V.; Covelo E., F.	2018	Spanish Journal of Soil Science_x000D_	Abandoned mines pose potential risks to the environment and human health, and the reclamation of these areas is difficult. Soils from mining areas are usually characterised by degraded structure, high concentration of potentially toxic elements and deficiencies in nutrients. A greenhouse experiment was carried out in cylinders with the mine soil from the settling pond of the depleted copper mine …	10.3232/SJSS.2018.V8.N3.02_x000D_	Scopus	English	Journal_article	mine_rehabilitation	Spain	1 - plant
12705	Increasing the Nutrient Content in a Mine Soil Through the Application of Technosol and Biochar and Grown with Brassica juncea L._x000D_	Forján, R.; Rodríguez-Vila, A.; Covelo, E.F.	2019	Waste and Biomass Valorization_x000D_	Mining is an anthropogenic activity that causes a profound environmental impact in many parts of the world, including soil degradation through physical, chemical and biological transformations. Mine soils are nutritionally deprived habitats characterized by unfertile soil with low pH values, a low cation exchange capacity (CEC), low nutrient availability, and poor organic matter. Today, technique…	10.1007/s12649-017-0027-6_x000D_	Scopus	English	Journal_article	mine_rehabilitation	Spain	1 - plant
939	Valorisation agronomique des sédiments fins de retenues hydroélectriques en construction d'Anthroposols fertiles_x000D_	Fourvel, G	2018	NA	NA	NA	GS	French	PhD_thesis	recycling	France	2 - plant & microorganism
12546	Fertility of Technosols constructed with dam sediments for urban greening and land reclamation_x000D_	Fourvel, G.J.; Vidal-Beaudet, L.; Le Bocq, A.; Thery, F.; Brochier, V.; Cannavo, P.	2019	Journal of Soils and Sediments_x000D_	Purpose: Fine sediment accumulates upstream of hydroelectric dams. To ensure that dams can operate properly, part of the sediment has to be dredged and land managed. In parallel, using topsoil from agricultural parcels for urban greening or land restoration is currently controversial because arable surface areas are decreasing. An alternative idea for protecting these natural resources consists i…	10.1007/s11368-018-2077-1_x000D_	Scopus	English	Journal_article	recycling	France	1 - plant
12431	Vegetation and soil nutrient restoration of cut slopes using outside soil spray seeding in the plateau region of southwestern China_x000D_	Fu, D.; Yang, H.; Wang, L.; Yang, S.; Li, R.; Zhang, W.; Ai, X.; Ai, Y.	2018	Journal of Environmental Management_x000D_	Outside soil spray seeding (OSSS) is used widely for road cut revegetation, and the artificial soil used in OSSS can improve slope soil conditions and nutrients, and help promote plant growth and succession. Three different slopes was investigated to evaluate the effectiveness of OSSS for restoration, including a natural slope (NS), a cut slope without any artificial recovery treatment (CSW) and …	10.1016/j.jenvman.2018.08.108_x000D_	Scopus	English	Journal_article	rock_cut_slope_revegetation	China	2 - plant & microorganism
346	Des Technosols construits à partir de produits résiduaires urbains: services écosystémiques fournis et évolution_x000D_	Grard, B	2017	NA	NA	NA	GS	French	PhD_thesis	recycling	France	2 - plant & invertebrate
13277	Restoration of quarry areas in Mediterranean regions through a low-cost soil rebuilding technique for profitable pedotechnosystems development_x000D_	Grilli, E.; Vigliotti, R.C.; Rossetti, L.; Scognamiglio, M.; Fiumano, V.; Fiorentino, A.; Leone, N.; Nogueira, T.A.R.; Abreu-Junior, C.H.; Jani, A.D.; Capra, G.F.; Ganga, A.	2021	Soil and Tillage Research_x000D_	Exploitation of tuff deposits represents an intensive and destructive human activity that can completely modify natural soils, sometimes leading to their total disappearance. Soil reclamation of quarry areas can usually be done by soil rebuilding, employing complex and expensive techniques. In this research, we aimed to evaluate reconstructed Technosols and associated vegetation, called pedotechn…	10.1016/j.still.2021.104936_x000D_	Scopus	English	Journal_article	mine_rehabilitation	Italy	1 - plant
11324	Above- and belowground development of a fast-growing willow planted in acid-generating mine Technosol_x000D_	Guittonny-Larchevêque, M.; Lortie, S.	2017	Journal of Environmental Quality_x000D_	Surface metal mining produces large volumes of waste rocks. If they contain sulfide minerals, these rocks can generate a flow of acidic water from the mining site, known as acid mine drainage (AMD), which increases trace metals availability for plant roots. Adequate root development is crucial to decreasing planting stress and improving phytoremediation with woody species. However, techniques to …	10.2134/jeq2017.03.0128_x000D_	Scopus	English	Journal_article	mine_rehabilitation	Canada	1 - plant
866	Characterization of microbial communities in Technosols constructed for industrial wastelands restoration_x000D_	Hafeez, F	2012	NA	NA	NA	GS	English	PhD_thesis	fertile_soil_construction	France	1 - microorganism
8964	Distribution of bacteria and nitrogen-cycling microbial communities along constructed Technosol depth-profiles_x000D_	Hafeez, F.; Spor, A.; Breuil, M.-C.; Schwartz, C.; Martin-Laurent, F.; Philippot, L.	2012	Journal of Hazardous Materials_x000D_	Technosol construction through assemblage of treated soil and recycled wastes is an innovative option for the restoration of degraded lands and re-use of industrial wastes. Recent studies have evidenced that Technosols could support soil functions such as primary production but the knowledge about other ecosystemic services, such as nutrient cycling, is limited. We investigated how the total bact…	10.1016/j.jhazmat.2012.06.041_x000D_	Scopus	English	Journal_article	derelict_land_rehabilitation	France	1 - microorganism
8940	Runoff water quality from constructed roadside soils receiving large volume-based compost applications_x000D_	Hansen, N.E.; Vietor, D.M.; Munster, C.L.; White, R.H.; Provin, T.L.	2009	Transactions of the ASABE_x000D_	Rapid soil stabilization after construction in highway right-of-ways is important to limit erosion. The Texas Department of Transportation (TxDOT) developed methods for stabilizing constructed soils utilizing compost. Three of the methods are: compost manufactured topsoil (CMT), general-use compost (GUC), and erosion control compost (ECC). Volume- or depth-based compost amendments may promote sta…	NA	Scopus	English	Journal_article	other	United States of America	1 - plant
595	Testing technosols over an ultramafic gradient for rehabilitation of diamond mine wastes in a subarctic region_x000D_	Hanson, A	2017	NA	NA	NA	GS	English	MSc_thesis	mine_rehabilitation	Canada	2 - plant & microorganism
7132	Water relationships of claypan and constructed soil profiles_x000D_	Hauser, V.L.; Chichester, F.W.	1989	Soil Science Society of America Journal_x000D_	Claypan soils with poor physical properties are the only surface materials available to cover and reclaim much of the spoil left by strip mining for coal in east-central Texas. We compared an undisturbed claypan soil profile of Axtell fsl fine montmorillonitic, thermic Udertic Paleustalfs) to four constructed soil profiles and evaluated them as cover soils for toxic minespoil. Either selected min…	10.2136/sssaj1989.03615995005300040033x_x000D_	Scopus	English	Journal_article	mine_rehabilitation	United States of America	1 - plant
13381	Early colonization of constructed Technosols by macro-invertebrates_x000D_	Hedde, M.; Nahmani, J.; Séré, G.; Auclerc, A.; Cortet, J.	2019	Journal of Soils and Sediments_x000D_	Purpose: Anthropogenic activities lead to soil degradation and loss of biodiversity, but also contribute to the creation of novel ecosystems. Pedological engineering aims at constructing Technosols with wastes and by-products to reclaim derelict sites and to restore physico-chemical functions. Materials and methods: The biological (dynamics of soil and epigeic macroinvertebrate assemblages) and p…	10.1007/s11368-018-2142-9_x000D_	Scopus	English	Journal_article	fertile_soil_construction	France	2 - plant & invertebrate
13320	Assessing soil-like materials for ecosystem services provided by constructed technosols_x000D_	Ivashchenko, K.; Lepore, E.; Vasenev, V.; Ananyeva, N.; Demina, S.; Khabibullina, F.; Vaseneva, I.; Selezneva, A.; Dolgikh, A.; Sushko, S.; Marinari, S.; Dovletyarova, E.	2021	Land_x000D_	Urbanization results to a wide spread of Technosols. Various materials are used for Tech-nosols’ construction with a limited attention to their ecosystem services or disservices. The research focuses on the integral assessment of soil-like materials used for Technosols’ construction in Moscow megalopolis from the ecosystem services’ perspective. Four groups of materials (valley peats, sediments, …	10.3390/land10111185_x000D_	Scopus	English	Journal_article	other	Russian Federation	1 - microorganism
280	Quantification du processus d'agrégation dans les Technosols_x000D_	Jangorzo, SN	2013	NA	NA	NA	GS	French	PhD_thesis	fertile_soil_construction	France	1 - plant
12971	Use of montmorillonite-enriched sandstone to remediate a sandy mined soil_x000D_	Jia, J.; Yang, X.; Zhang, P.; Zhang, X.	2019	Ecological Engineering_x000D_	Man-made soils (technosols) could be a practical alternative when the availability of suitable natural topsoil is limited in surface mine areas for reclamation. Screening potential topsoils is a necessary step to determine the suitability of materials for revegetation. This study aimed to obtain insights into the growth of alfalfa (Medicago sativa L.) on homogeneous and layered initial soils prep…	10.1016/j.ecoleng.2019.01.014_x000D_	Scopus	English	Journal_article	mine_rehabilitation	China	1 - plant
13513	One green roof type, one Technosol, one ecological community_x000D_	Joimel, S.; Grard, B.; Chenu, C.; Cheval, P.; Mondy, S.; Lelièvre, M.; Auclerc, A.; Vieublé Gonod, L.	2022	Ecological Engineering_x000D_	Green infrastructures play a key role in the functionality and resilience of urban ecosystems. The physical, including thickness, chemical and biological properties of the Technosols of green infrastructures on rooftops are highly variable, leading to more or less favourable conditions for soil biodiversity. The aim of this study was to investigate the abundance and diversity of bacteria, fungi, …	10.1016/j.ecoleng.2021.106475_x000D_	Scopus	English	Journal_article	agriculture	France	3 - plant & invertebrate & microorganism
16476	Colonisation by enchytraeids as a suitable indicator of successful biological reclamation of post-mining technosols using alders_x000D_	Jozefowska, A; Wos, B; Pietrzykowski, M; Schlaghamersky, J	2020	APPLIED SOIL ECOLOGY_x000D_	Enchytraeids and earthworms were studied in a reclaimed sand mine, at a combustion waste disposal site and in natural forest stands in the Bieszczady Mountains. The study verifies the influence of three alder species (Alnusincana, A. viridis, A. glutinosa), reclaimed mine soil substrates (RMS) and combustion waste (CW) on annelid communities. Earthworms were absent in RMS and CW. Enchytraeid dens…	10.1016/j.apsoil.2019.06.003_x000D_	WOSCC	English	Journal_article	mine_rehabilitation	Poland	1 - invertebrate
442	Optimisation des cultures d'agromine du Cd et du Zn sur des Technosols construits_x000D_	Kanso, A	2016	NA	NA	NA	GS	French	PhD_thesis	derelict_land_rehabilitation	France	2 - plant & microorganism
9037	Fabricated soils for landscape restoration: An example for scientific contribution by a public-private partnership effort_x000D_	Kefeli, V.I.; Dunn, M.H.; Johnson, D.; Taylor, W.	2007	International Journal of Environment and Pollution_x000D_	Public-private partnership efforts are working towards creating green landscapes from abandoned industrial sites. Fabricated soils, potentially an essential element of such landscapes, are designed to substitute for top-soil on the areas free from ground cover and plant community. The aluminosilicate matrix and humus form the soil micelle - the primary unit of any soil complex. Humus formation is…	10.1504/IJEP.2007.014227_x000D_	Scopus	English	Journal_article	recycling	United States of America	1 - plant
16638	Suggested key variables for assessment of soil quality in urban roadside tree systems_x000D_	Kim, YJ; Yoo, G	2021	JOURNAL OF SOILS AND SEDIMENTS_x000D_	Purpose Urban roadside soils are important growth media for roadside trees. However, typical assessment variables are limited in describing the characteristics of roadside soils. We assessed the characteristics of roadside soils using the pre- and new suggested variables and recommended optimal soil variables that are representative of roadside tree health. Materials and methods Seventy-three roa…	10.1007/s11368-020-02827-5_x000D_	WOSCC	English	Journal_article	urban_greening	Korea, Republic of	1 - microorganism
13272	Development of bioproductive soil mixtures using subway construction waste for the purpose of improving the territory of the city_x000D_	Koshchaev, A.G.; Shichiyakh, R.A.; Sidorenko, M.V.; Kulik, A.A.; Kharchenko, S.N.; Bat, N.M.	2019	International Journal of Engineering and Advanced Technology_x000D_	The article presents the results of research on the bioproductivity of ecologically clean waste generated during excavation work on subway construction sites and other underground construction. It is proposed to use waste as one of the components of soil mixture preparation. In the course of the work, soil mixtures varied in relation to the waste/peat soil. A number of laboratory experiments on t…	10.35940/ijitee.F9160.0981119_x000D_	Scopus	English	Journal_article	urban_greening	Russian Federation	1 - plant
7192	Topsoiling, ripping, and fertilizing effects on tree growth and nutrition on calcareous minesoils_x000D_	Kost, D.A.; Vimmerstedt, J.P.; Brown, J.H.	1998	Forest Ecology and Management_x000D_	Tree survival, growth, and foliar nutrition were evaluated in two studies on coal minesoils in southeastern Ohio. A topsoiling-fertilizing study contrasted three constructed soil profiles (graded cast overburden, graded cast overburden under 30 cm of standard graded or ripped topsoil) and six phosphorus fertilizer treatments (0, 280, or 560 kgha-1 triple superphosphate, and 0, 1120, or 2240 kgha-…	10.1016/S0378-1127(97)00227-2_x000D_	Scopus	English	Journal_article	mine_rehabilitation	United States of America	1 - plant
11658	Microbial Functional Capacity Is Preserved Within Engineered Soil Formulations Used in Mine Site Restoration_x000D_	Kumaresan, D.; Cross, A.T.; Moreira-Grez, B.; Kariman, K.; Nevill, P.; Stevens, J.; Allcock, R.J.N.; O'Donnell, A.G.; DIxon, K.W.; Whiteley, A.S.	2017	Scientific Reports_x000D_	Mining of mineral resources produces substantial volumes of crushed rock based wastes that are characterised by poor physical structure and hydrology, unstable geochemistry and potentially toxic chemical conditions. Recycling of these substrates is desirable and can be achieved by blending waste with native soil to form a 'novel substrate' which may be used in future landscape restoration. Howeve…	10.1038/s41598-017-00650-6_x000D_	Scopus	English	Journal_article	mine_rehabilitation	Australia	1 - microorganism
13278	Generation, sink, and emission of greenhouse gases by urban soils at different stages of the floodplain development in Moscow_x000D_	Lebed-Sharlevich, Y.; Kulachkova, S.; Mozharova, N.	2019	Journal of Soils and Sediments_x000D_	Purpose: The purpose of this research was to study the generation, sink, and emission of greenhouse gases by soils on technogenic parent materials, created at different stages of the Moskva River floodplain development (1—construction and 2—landscaping of residential areas). Materials and methods: Field surveys revealed the spatial trends of concentration and emission of the greenhouse gases in f…	10.1007/s11368-018-02239-6_x000D_	Scopus	English	Journal_article	other	Russian Federation	1 - microorganism
13388	Application of lca methodology to the production of strawberry on substrates with peat and sediments from ports_x000D_	Legua, P.; Hernández, F.; Tozzi, F.; Martínez-Font, R.; Jorquera, D.; Jiménez, C.R.; Giordani, E.; Martínez-Nicolás, J.J.; Melgarejo, P.	2021	Sustainability (Switzerland)_x000D_	The Life Cycle (LCA) Assessment methodology was applied to identify the potential environmental impact of dredged sediments used as growing media for food crops. The dredged sediments used came from Livorno port and were previously phytoremediated. For the assay, strawberry plants (Fragaria x ananassa Duch vr. ‘San Andreas’) were used. The plants were cultivated on three different substrates (100…	10.3390/su13116323_x000D_	Scopus	English	Journal_article	agriculture	Spain	1 - plant
11003	Effect of different vegetation restoration types on fundamental parameters, structural characteristics and the soil quality index of artificial soil_x000D_	Li, R.; Kan, S.; Zhu, M.; Chen, J.; Ai, X.; Chen, Z.; Zhang, J.; Ai, Y.	2018	Soil and Tillage Research_x000D_	Outside soil spray seeding (OSSS), the technology of spraying an artificial soil mixture onto the surface of cut slopes for creating a bed for plant species to germinate and grow, has been widely used to restore cut slopes. The vegetation cover can effectively resist soil erosion, improve soil quality and facilitate the ecological restoration of cut slopes. However, researchers have different vie…	10.1016/j.still.2018.06.010_x000D_	Scopus	English	Journal_article	rock_cut_slope_revegetation	China	1 - microorganism
10987	Topographic aspect affects the vegetation restoration and artificial soil quality of rock-cut slopes restored by external-soil spray seeding_x000D_	Li, R.; Zhang, W.; Yang, S.; Zhu, M.; Kan, S.; Chen, J.; Ai, X.; Ai, Y.	2018	Scientific Reports_x000D_	External-soil spray seeding (ESSS), a technique of spraying artificial soil materials onto bare slopes for vegetation cover construction, has been widely used to restore rock-cut slopes. However, studies on the effect of the practical application of this technique on different topographic aspects have been rarely performed. In this study, two topographic aspects, namely, north-facing versus south…	10.1038/s41598-018-30651-y_x000D_	Scopus	English	Journal_article	rock_cut_slope_revegetation	China	1 - plant
11152	Observation and difference analysis of carbon fluxes in different types of soil in Tianjin coastal zone_x000D_	Li, Y.-J.; Wang, T.-F.; Mao, T.-Y.	2018	IOP Conf. Ser. Earth Environ. Sci._x000D_	Tianjin Coastal Zone is located in the coastal area of the Bohai Sea, belonging to the typical coastal wetland, with high carbon value. Over the past decade the development of great intensity, there are obvious characteristics of artificial influence. This study focuses on observing the carbon fluxes of different soil types in the coastal area under strong artificial disturbance, summarizing the …	10.1088/1755-1315/113/1/012223_x000D_	Scopus	English	Conf_proceedings	other	China	1 - microorganism
14007	Arbuscular mycorrhizal symbiosis enhances water stable aggregate formation and organic matter stabilization in Fe ore tailings_x000D_	Li, Z.; Wu, S.; Liu, Y.; Yi, Q.; You, F.; Ma, Y.; Thomsen, L.; Chan, T.-S.; Lu, Y.-R.; Hall, M.; Saha, N.; Huang, Y.; Huang, L.	2022	Geoderma_x000D_	Organo-mineral association and water-stable aggregation in finely textured tailings are critically important to the eco-engineered soil formation from alkaline Fe ore tailings for sustainable mine site rehabilitation. Arbuscular mycorrhizal (AM) symbiosis plays important roles in soil aggregate formation and organic matter (OM) stabilization. However, it is unknown if AM symbiosis could enhance a…	10.1016/j.geoderma.2021.115528_x000D_	Scopus	English	Journal_article	mine_rehabilitation	Australia	1 - plant
14019	Soil N availability drives the shifts of enzyme activity and microbial phosphorus limitation in the artificial soil on cut slope in southwestern China_x000D_	Liao, H.; Sheng, M.; Liu, J.; Ai, X.; Li, C.; Ai, S.; Ai, Y.	2021	Environmental Science and Pollution Research_x000D_	The construction of highways in the subalpine mountains generates many cut slopes. Currently, the restoration of cut slope mainly focuses on the aboveground landscapes and slope stability. Yet, it remains elusive about the belowground ecosystem functions at the early stage of restoration. In this study, we evaluated the belowground ecosystem functions of cut slopes that had been restored approxim…	10.1007/s11356-021-13012-7_x000D_	Scopus	English	Journal_article	rock_cut_slope_revegetation	China	1 - microorganism
13139	Field-testing and characterization of Technosols made from industrial and agricultural residues for restoring degraded slopes in semiarid SE Spain_x000D_	Luna Ramos, L.; Solé Benet, A.; Lázaro Suau, R.; Arzadun Larrucea, A.; Hens del Campo, L.; Urdiales Matilla, A.	2021	Journal of Soils and Sediments_x000D_	Purpose: Many industries and agriculture generate huge amounts of wastes either mineral, organic or both, with environmental impact. Some of these residues have the potential to become Technosols when mixed in proper proportions. Degraded terrestrial ecosystems, especially sloping land, show very shallow or no soil left which makes restoration very difficult. Covering such degraded surfaces with …	10.1007/s11368-021-02918-x_x000D_	Scopus	English	Journal_article	derelict_land_rehabilitation	Spain	1 - plant
10771	Technosols as a novel valorization strategy for an ecological management of dredged marine sediments_x000D_	Macía, P.; Fernández-Costas, C.; Rodríguez, E.; Sieiro, P.; Pazos, M.; Sanromán, M.A.	2014	Ecological Engineering_x000D_	An alternative environmental friendly management of marine dredged material is presented via elaboration of a technosol. Technosols are a new group of soils that are strongly influenced by the technical human activity. Futhermore, they could be elaborated from wastes and employed in the subsequent regeneration of degraded or polluted soils. Thereby, these materials are no longer considered as was…	10.1016/j.ecoleng.2014.03.020_x000D_	Scopus	English	Journal_article	fertile_soil_construction	Spain	1 - plant
13118	Growth and yield response of tomato (Solarium lycopersicum L.) to soil reconstitution technology_x000D_	Manfredi, P.; Cassinari, C.; Gatti, M.; Trevisan, M.	2019	Agrochimica_x000D_	A reconstituted soil, derived from mechanical and chemical treatments of a Technosol mixed with organic matrices, was evaluated as a suitable soil for tomato growth. The physico-chemical properties of the reconstituted and original soils were analysed, and SPAD readings and plant height related to the phenological stages, as well as yield of the whole plant and fruits at maturity were also measur…	10.12871/00021857201916_x000D_	Scopus	English	Journal_article	agriculture	Italy	1 - plant
9432	Carbonate precipitation in artificial soils produced from basaltic quarry fines and composts: An opportunity for passive carbon sequestration_x000D_	Manning, D.A.C.; Renforth, P.; Lopez-Capel, E.; Robertson, S.; Ghazireh, N.	2013	International Journal of Greenhouse Gas Control_x000D_	The proportions of different carbon pools within artificial soils prepared by blending composts with dolerite and basalt quarry fines has changed over a period of 7 years, accumulating inorganic carbon as carbonate minerals newly formed within the soils. With no artificial energy inputs following construction, this is regarded as a passive mineral carbonation process. Carbon isotope data show tha…	10.1016/j.ijggc.2013.05.012_x000D_	Scopus	English	Journal_article	derelict_land_rehabilitation	United Kingdom of Great Britain and Northern Ireland	1 - plant
13928	Response of earthworm communities to soil engineering and soil isolation in urban landscapes_x000D_	Maréchal, J.; Hoeffner, K.; Marié, X.; Cluzeau, D.	2021	NA	Engineered soils provide numerous ecosystem services in urban landscapes, such as water regulation and plant growth. They are constructed to optimize soil physicochemical properties but their biological properties are given little consideration. In particular, earthworm communities may be highly impacted by soil engineering processes and soil isolation caused by asphalted surfaces separating soil…	10.1016/j.ecoleng.2021.106307_x000D_	Scopus	English	Journal_article	urban_greening	France	1 - invertebrate
12700	Ecosystem restoration after bauxite mining: favorable indicators for Technosols construction and soil management using liming and subsoiling_x000D_	Martins, W.B.R.; Schwartz, G.; Ribeiro, S.S.; Ferreira, G.C.; de Souza Barbosa, R.; de Paula, M.T.; Barbosa, V.M.; de Assis Oliveira, F.	2021	New Forests_x000D_	Although its economic importance, bauxite mining causes the loss of natural ecosystems. In this sense, the Technosols building from materials made or modified by man, such as mine tailings, is necessary for recovering degraded areas. Additionally, the Technosols management, such as subsoiling and liming, increases chances of plants establishment and growth. In this study, a degraded area by bauxi…	10.1007/s11056-021-09834-5_x000D_	Scopus	English	Journal_article	mine_rehabilitation	Brazil	1 - plant
13186	Amendments to improve plant response under simulated water-limited conditions in diamond mine anthroposols_x000D_	Miller, V.S.; Naeth, M.A.	2021	Canadian Journal of Soil Science_x000D_	Development of Anthroposols for land reclamation requires consideration of a variety of factors to support plant establishment and growth. Water limitation is a key challenge when using mine waste as a growth medium, and these materials also have poor structure and lack organic matter and nutrients. These greenhouse experiments assessed effectiveness of treatments composed of hydrogel and organic…	10.1139/cjss-2019-0121_x000D_	Scopus	English	Journal_article	mine_rehabilitation	Canada	1 - plant
13213	Micro topography, organic amendments and an erosion control product for reclamation of waste materials at an arctic diamond mine_x000D_	Miller, V.S.; Naeth, M.A.; Wilkinson, S.R.	2021	Ecological Engineering_x000D_	Building a suitable soil is the foundation for successful revegetation and ecosystem development following disturbance. Mines produce large amounts of waste materials, which are important resources for soil building where it is lacking, although their potential on their own to support plants is often low. The objective of this research was to evaluate the effectiveness of built micro topography, …	10.1016/j.ecoleng.2021.106399_x000D_	Scopus	English	Journal_article	mine_rehabilitation	Canada	1 - plant
17493	Amendments and substrates to develop anthroposols for northern mine reclamation_x000D_	Miller, VS; Naeth, MA	2017	CANADIAN JOURNAL OF SOIL SCIENCE_x000D_	Mining and natural resource development in the Canadian north has produced large areas of disturbance and volumes of waste, necessitating reclamation. This study focused on building anthroposols in a greenhouse using waste material from Diavik Diamond Mine. There were six substrates (crushed rock, lakebed sediment, processed kimberlite, and its combinations), seven organic amendments (sewage, soi…	10.1139/cjss-2016-0145_x000D_	WOSCC	English	Journal_article	mine_rehabilitation	Canada	1 - plant
12625	Towards the Circular Soil Concept: Optimization of Engineered Soils for Green Infrastructure Application_x000D_	Minixhofer, P.; Scharf, B.; Hafner, S.; Weiss, O.; Henöckl, C.; Greiner, M.; Room, T.; Stangl, R.	2022	Sustainability (Switzerland)_x000D_	At conventional construction sites, the removal of soil and other excavated materials causes enormous mass movement, with a significant climate impact and contribution to global CO2 release. This study aimed to generate a Circular Soil concept for reusing excavated materials by creating engineered soils for landscape construction at large building sites. Engineered soils act as a substitute for n…	10.3390/su14020905_x000D_	Scopus	English	Journal_article	recycling	Austria	1 - plant
17544	Evaluation of the land reclamation project at the As Pontes Mine (NW Spain) in relation to the suitability of the soil for plant growth_x000D_	Monterroso, C; Macias, F; Bueno, AG; Caballero, CV	1998	LAND DEGRADATION & DEVELOPMENT_x000D_	The reclamation and monitoring methodologies implemented at the mining waste dump at the As Pontes Lignite Mine in Galicia (NW Spain) are briefly described. In addition the factors affecting achievement of reclamation objectives and an evaluation of the factors limiting plant growth on the constructed soils are outlined. The most serious limitations were found in the oldest mine soils constructed…	10.1002/(SICI)1099-145X(199809/10)9:5<441::AID-LDR299>3.0.CO;2-U_x000D_	WOSCC	English	Journal_article	mine_rehabilitation	Spain	1 - plant
11452	Tobermolite effects on methane removal activity and microbial community of a lab-scale soil biocover_x000D_	Moon, K.-E.; Lee, E.-H.; Kim, T.G.; Cho, K.-S.	2014	Journal of Industrial Microbiology and Biotechnology_x000D_	Three identical lab-scale biocovers were packed with an engineered soil (BC 1), tobermolite only (BC 2), and a mixture of the soil and tobermolite (BC 3), and were operated at an inlet load of 338-400 g-CH4 m-2 d-1 and a space velocity of 0.12 h-1. The methane removal capacity was 293 ± 47 g-CH4 m-2 d-1 in steady state in the BC 3, which was significantly higher than those in the BC 1 and BC 2 (1…	10.1007/s10295-014-1448-x_x000D_	Scopus	English	Journal_article	other	Korea, Republic of	1 - microorganism
S2	Initial insights on the biodiversity potential of biosolar roofs: a London Olympic Park green roof case study	Nash C., Clough J., Gedge D., Lindsay R., Newport D., Ciupala M.A. and Connop S.	2016	Israel Journal of Ecology & Evolution	Cities dominated by impervious artificial surfaces can experience a multitude of negative environmental impacts. Restoration of green infrastructure has been identified as a mechanism for increasing urban resilience, enabling cities to transition towards sustainable futures in the face of climate-driven change. Building rooftops represent a viable space for integrating new green infrastructure in…	10.1080/15659801.2015.1045791	Sent	English	Journal_article	urban_greening	United Kingdom of Great Britain and Northern Ireland	2 - plant & invertebrate
293	Greenhouse experiments on soybean (Glycine max) growth on Technosol substrates from tantalum mining in Rwanda_x000D_	Ndoli, A; Naramabuye, F; Diogo, RVC; Buerkert, A; ...	2013	Int. J. Agric. Sci. Res_x000D_	NA	NA	GS	English	Journal_article	mine_rehabilitation	Rwanda	1 - plant
433	Growing Tithonia diversifoliafor fertility restitution of technosols from coltan mined soils of Gatumba, Rwanda_x000D_	Ndoli, A; Naramabuye, F; Mochoge, B	NA	NA	NA	NA	GS	English	Conf_proceedings	fertile_soil_construction	Rwanda	1 - plant
227	Microbiological parameters of technosols monitored for hydrophobicity_x000D_	Nedyalkova, K; Petkova, G; Atanassova, I; ...	2018	NA	NA	NA	GS	English	Journal_article	mine_rehabilitation	Bulgaria	1 - microorganism
9892	Processing of 13C glucose in mineral soil from aspen, spruce and novel ecosystems in the Athabasca Oil Sands Region_x000D_	Norris, C.E.; Quideau, S.A.; Macey, D.E.	2013	Applied Soil Ecology_x000D_	Microbial composition is known, on similar soil types, to vary based on differing organic matter inputs, or stand composition. Fine-textured luvisolic soils, which dominate the upland boreal forests of Western Canada, support a canopy cover of aspen (Populus tremuloides Michx.), white spruce (Picea glauca (Moench) Voss) or a mixture of the two. These soils then reflect different belowground bioge…	10.1016/j.apsoil.2013.05.004_x000D_	Scopus	English	Journal_article	mine_rehabilitation	Canada	1 - microorganism
17719	Assessing structural and functional indicators of soil nitrogen availability in reclaimed forest ecosystems using N-15-labelled aspen litter_x000D_	Norris, CE; Quideau, SA; Landhausser, SM; Drozdowski, B; Hogg, KE; Oh, SW	2018	CANADIAN JOURNAL OF SOIL SCIENCE_x000D_	Landscape-level disturbance is a reality in many parts of the world including the Athabasca oil sands region, Canada, and soils play an essential part in the overall reclamation process. Soils are reconstructed during reclamation to provide a foundation and a nutrient source for the novel ecosystems. However, reclamation is often monitored through structural indicators of soil quality, which may …	10.1139/cjss-2018-0021_x000D_	WOSCC	English	Journal_article	mine_rehabilitation	Canada	1 - microorganism
11896	Microbiological and biochemical properties of artificial substrates: A preliminary study of its application as Technosols or as a basis in Green Roof Systems_x000D_	Ondoño, S.; Bastida, F.; Moreno, J.L.	2014	Ecological Engineering_x000D_	The development of artificial substrates or Technosols to be used in green roofs is increasing nowadays. Microbiological and biochemical aspects should be taken into consideration when designing an artificial substrate, to assure the quality of the chosen materials and the future plant development. Our purpose is to develop an appropriate substrate consisting of a mix of organic and inorganic res…	10.1016/j.ecoleng.2014.05.003_x000D_	Scopus	English	Journal_article	fertile_soil_construction	Spain	1 - microorganism
11446	Effects of varying establishment approaches on the growth of urban street trees_x000D_	Ow, L.F.; Ghosh, S.; Mohamed Lokman Mohd, Y.	2018	Arboricultural Journal_x000D_	Limited rooting space is frequently a major impediment to the growth of street trees. Different approaches to enhance the soil volume accessible to roots have been implemented in urban cities within the last decade. This survey observed the growth and health of trees planted in a) structural, load-bearing soil; b) biochar-stone-based load-bearing soil; and c) planting pits installed with structur…	10.1080/03071375.2018.1528092_x000D_	Scopus	English	Journal_article	fertile_soil_construction	Singapore	1 - plant
12667	Variation of the chemical and biological properties of a Technosol during seven years after a single application of compost_x000D_	Panico, S.C.; Memoli, V.; Napoletano, P.; Esposito, F.; Colombo, C.; Maisto, G.; De Marco, A.	2019	Applied Soil Ecology_x000D_	Technosols are composed of natural soils mixed with artificial materials and can be an inhospitable environment for the soil microbial community. The main goal of the current research was to evaluate temporal variations of Technosol quality through an integrated approach, considering all of the evaluated chemical, physical and biological characteristics for a period of seven years after a single …	10.1016/j.apsoil.2019.02.029_x000D_	Scopus	English	Journal_article	other	Italy	1 - microorganism
9332	A pot experiment with mixtures of slate processing fines and compost_x000D_	Paradelo, R.; Cendón, Y.; Moldes, A.B.; Barral, M.T.	2007	Geoderma_x000D_	Mixtures of slate processing fines (SPF), produced in the slate industry, and grape marc vermicompost (GMV) were evaluated as an artificial soil to be spread over the top surfaces of slate dumps as a support for a permanent vegetal cover. The SPF and GMV were mixed in four doses (2, 4, 8 and 16% GMV, dry weight, four replicates) and sown with Italian ryegrass (Lolium multiflorum Lam.). After four…	10.1016/j.geoderma.2007.07.002_x000D_	Scopus	English	Journal_article	mine_rehabilitation	Spain	2 - plant & microorganism
12732	Artificial Soil Mix Based on Zoo Compost of the Black Soldier Fly_x000D_	Pendyurin, E.A.; Smolenskaya, L.M.; Rybina, S.Y.	2021	NA	Compositions of artificial soil mix have been developed that, along with sand and clay, contain wet magnetic separation waste, citrogypsum, and zoo compost of black soldier fly larvae. It has been established that the soil mix compositions are not toxic and can be used to grow watercress. © Published under licence by IOP Publishing Ltd._x000D_	10.1088/1755-1315/666/4/042058_x000D_	Scopus	English	Conf_proceedings	recycling	Russian Federation	1 - plant
12711	Posidonia oceanica based-compost and dredged sediments as a growth substrate for ornamental plants_x000D_	Peruzzi, E.; Macci, C.; Doni, S.; Longo, V.; Souid, A.; Ugolini, F.; Zelari, L.; Masciandaro, G.	2021	Acta Horticulturae_x000D_	Sediment-based techno-soil has been recently used as a constituent of peat-free substrates for growing ornamental plants and land reclamation. In recent years, many authors have proposed Posidonia-based compost as a promising nursery growth for food production. The objective of this study was to demonstrate that Posidonia-based compost and decontaminated sediments can be used as constituents of g…	10.17660/ActaHortic.2021.1305.43_x000D_	Scopus	English	Journal_article	recycling	Italy	2 - plant & microorganism
12734	Co-composting as a Management Strategy for Posidonia oceanica Residues and Dredged Sediments_x000D_	Peruzzi, E.; Macci, C.; Doni, S.; Zelari, L.; Masciandaro, G.	2020	Waste and Biomass Valorization_x000D_	A significant example of circular economy application concept is the recycling of wastes through co-composting to obtain techno-soils and composts. The objective of this paper was to demonstrate that the co-composting of Posidonia oceanica residues with decontaminated sediments is an effective method to manage two kinds of waste and transform them in a suitable material for the preparation of gro…	10.1007/s12649-019-00822-7_x000D_	Scopus	English	Journal_article	recycling	Italy	1 - microorganism
221	Contribution de la faune du sol au fonctionnement et à l'évolution des Technosols_x000D_	Pey, B	2010	NA	NA	NA	GS	French	PhD_thesis	fertile_soil_construction	France	3 - plant & invertebrate & microorganism
10747	Technosol composition affects Lumbricus terrestris surface cast composition and production_x000D_	Pey, B.; Cortet, J.; Capowiez, Y.; Nahmani, J.; Watteau, F.; Schwartz, C.	2014	Ecological Engineering_x000D_	Constructed Technosols deliberately combine technogenic materials to obtain specific services (e.g. plant biomass production) in particular contexts (e.g. industrial wasteland reclamation). Their ecological reclamation by key members of the soil fauna, such as earthworms, is a promising way to ensure such services. However, literature which treats these animals as a biological agent of constructe…	10.1016/j.ecoleng.2014.03.039_x000D_	Scopus	English	Journal_article	recycling	France	1 - invertebrate
18053	Feasibility of urban waste for constructing Technosols for plant growth_x000D_	Prado, B; Mora, L; Abbruzzini, T; Flores, S; Cram, S; Ortega, P; Navarrete, A; Siebe, C	2020	REVISTA MEXICANA DE CIENCIAS GEOLOGICAS_x000D_	An alternative for sustainable urban development is to revegetate cities with the construction of planters as well as to recover degraded sites. The objective of this work was to characterize urban waste materials produced in Mexico City and to evaluate their potential for constructing Technosols for plant growth, as an alternative to use in revegetating the city without affecting natural landsca…	10.22201/cgeo.20072902e.2020.3.1583_x000D_	WOSCC	English	Journal_article	urban_greening	Mexico	1 - plant
8411	Lignite mine spoil characterization and approaches for its rehabilitation_x000D_	Praveen-Kumar; Kumar, S.; Sharma, K.D.; Choudhary, A.; Gehlot, K.	2005	Arid Land Research and Management_x000D_	Open cast mining of lignite leaves behind stockpiles of excavated materials (dumps) and refilled mining pits (spoils). Dumps and spoils remain barren and their surface materials are deposited to adjoining fields through wind and water erosion deteriorating their productivity. Physicochemical and biochemical properties of both kinds of sites were estimated to identify the reasons for their barrenn…	10.1080/15324980590887218_x000D_	Scopus	English	Journal_article	mine_rehabilitation	India	1 - plant
10445	Revegetating topsoil, scoria, and spoil in Montana_x000D_	Prodgers, R.A.	2009	NA	A mining stipulation required a southeast Montana coal mine to compare plant performance throughout one decade where suitable coversoil (suitable spoil + surface substrate) was 1.2 meters (four feet) vs. 2.4 meters (eight feet) thick over sodic spoil. Execution did not faithfully implement design, leading to unexpected but useful findings that bear upon the value of biologically inert soil substi…	10.21000/JASMR09011015	Scopus	English	Conf_proceedings	mine_rehabilitation	United States of America	1 - plant
600	Potentiel de la biodiversité dans la construction de Technosols à partir de déchets urbains_x000D_	Pruvost, C	2018	NA	NA	NA	GS	French	PhD_thesis	fertile_soil_construction	France	2 - plant & invertebrate
12653	Tree growth and macrofauna colonization in Technosols constructed from recycled urban wastes_x000D_	Pruvost, C.; Mathieu, J.; Nunan, N.; Gigon, A.; Pando, A.; Lerch, T.Z.; Blouin, M.	2020	Ecological Engineering_x000D_	Urban greening is a growing societal demand but consumes large amounts of soil. This massive transfer of soil, typically imported from peri-urban and rural areas, raises questions about the environmental sustainability of such projects. It has been suggested that artificial soils made with urban wastes, also called constructed Technosols, might be a sustainable alternative. In this article, we ex…	10.1016/j.ecoleng.2020.105886_x000D_	Scopus	English	Journal_article	fertile_soil_construction	France	2 - plant & invertebrate
10694	Coal mining practices reduce the microbial biomass, richness and diversity of soil_x000D_	Quadros, P.D.D.; Zhalnina, K.; Davis-Richardson, A.G.; Drew, J.C.; Menezes, F.B.; Camargo, F.A.O.; Triplett, E.W.	2016	Applied Soil Ecology_x000D_	Changes within the environment by mining processes include increased soil acidification, compaction, erosion, and air and water pollution. As it affects directly the soil microbial community, it may trigger severe impact on the biogeochemical cycles. The objectives of this study were to evaluate how the soil microbial community changes over time after mining and soil reconstruction at the largest…	10.1016/j.apsoil.2015.10.016_x000D_	Scopus	English	Journal_article	mine_rehabilitation	Brazil	1 - microorganism
7596	Colonization and early succession on anthropogenic soils_x000D_	Rebele, F.	1992	Journal of Vegetation Science_x000D_	This paper reports on vegetation development on permanent experimental plots during five years of succession. Nine (1 m2) plots were filled with three typical substrates from man?made habitats of urban and industrial areas in the region of Berlin. The three substrates (a commercial ‘topsoil’, a ruderal ‘landfill’ soil and a sandy soil), differ in organic matter and nutrient contents. Relevés of s…	10.2307/3235680_x000D_	Scopus	English	Journal_article	fertile_soil_construction	Germany	1 - plant
9704	Biological activity of anthropogenic soils after spoil-bank forest reclamation_x000D_	Remeš, J.; Šíša, R.	2007	Journal of Forest Science_x000D_	The paper presents the results of relatively long-term research focused on spoil bank revitalization processes in the North Bohemian Brown Coal Basin after the first three years of observations. The biological activity of soil (namely catalase and phosphatase activity), indicators of basal and potential soil respiration, ammonification and growth, development and nutrition status of forest planta…	10.17221/2075-jfs_x000D_	Scopus	English	Journal_article	mine_rehabilitation	Czechia	1 - microorganism
10778	Nutrient phytoavailability in a mine soil amended with technosol and biochar and vegetated with Brassica juncea_x000D_	Rodríguez-Vila, A.; Forján, R.; Guedes, R.S.; Covelo, E.F.	2017	Journal of Soils and Sediments_x000D_	Purpose: Mine soils usually have low nutrient contents and poor fertility conditions which limit the establishment of vegetation and the application of phytomanagement reclamation technologies. Organic materials have been used as soil amendments to reclaim mine soils, as they can provide organic matter and nutrients. Materials and methods: An amendment mixture made from organic materials (technos…	10.1007/s11368-016-1643-7_x000D_	Scopus	English	Journal_article	mine_rehabilitation	Spain	1 - plant
415	Contribution à la modélisation des processus d'agrégation et de transfert d'éléments nutritifs dans les Technosols construits à partir de déchets_x000D_	Rokia, S	2014	NA	NA	NA	GS	French	PhD_thesis	recycling	France	1 - microorganism
12530	Soil quality assessment of constructed Technosols: Towards the validation of a promising strategy for land reclamation, waste management and the recovery of soil functions_x000D_	Ruiz, F.; Cherubin, M.R.; Ferreira, T.O.	2020	Journal of Environmental Management_x000D_	Mine reclamation has long relied on reusing topsoil to mitigate mining impacts but recently constructed soils (i.e., Technosols) have emerged as novel technologies for restoring post mining landscapes. However, their success depends on their ability to sustain soil functions. To assess the efficiency of a limestone mine reclamation, we measured the soil quality (SQ) of a three- (SC3) and seven-ye…	10.1016/j.jenvman.2020.111344_x000D_	Scopus	English	Journal_article	mine_rehabilitation	Brazil	1 - microorganism
18343	The rhizosphere of tropical grasses as driver of soil weathering in embryonic Technosols (SE-Brazil)_x000D_	Ruiz, F; Andrade, GRP; Sartor, LR; dos Santos, JCB; de Souza, VS; Ferreira, TO	2022	CATENA_x000D_	The rhizosphere is a highly biogeochemically active site influencing several soil processes that are crucial for soil formation (e.g., mineral weathering). We studied weathering processes in embryonic Technosols constructed with limestone mine spoils, cultivated with sugarcane for two and six years (illitic siltstone areas: SC2 and SC6) and forage grasses (mainly Urochloa spp.) for 20 years (smec…	10.1016/j.catena.2021.105764_x000D_	WOSCC	English	Journal_article	mine_rehabilitation	Brazil	1 - microorganism
11321	Green roof soil organisms: Anthropogenic assemblages or natural communities?_x000D_	Rumble, H.; Finch, P.; Gange, A.C.	2018	Applied Soil Ecology_x000D_	Green roofs provide a range of ecosystem services, from stormwater retention to thermal insulation. They can also provide habitat for biodiversity, remediating land lost in development. However, few extensive green roofs are designed with this benefit in mind and, as such, biodiversity often does not reach its full potential. In particular, the soil ecology of green roofs is poorly understood, de…	10.1016/j.apsoil.2018.01.010_x000D_	Scopus	English	Journal_article	fertile_soil_construction	United Kingdom of Great Britain and Northern Ireland	2 - invertebrate & microorganism
12645	Early colonization of constructed technosol by microarthropods_x000D_	Santorufo, L.; Joimel, S.; Auclerc, A.; Deremiens, J.; Grisard, G.; Hedde, M.; Nahmani, J.; Pernin, C.; Cortet, J.	2021	Ecological Engineering_x000D_	Technosols are defined by the World Reference Base as soils subjected to a strong human influence and containing at least 20% of artefacts. The construction of Technosol using recycled waste material is considered an appealing sustainable use of both natural and anthropic resources. Constructed Technosol can attract and host a multitude of soil organisms, forming a reserve of biodiversity. In thi…	10.1016/j.ecoleng.2021.106174_x000D_	Scopus	English	Journal_article	recycling	France	2 - plant & invertebrate
12444	Potential of compost mixed with tuff and pozzolana in site restoration_x000D_	Sbaffoni, S.; Boni, M.R.; Vaccari, M.	2015	Waste Management_x000D_	The present research is aimed at evaluating the potential of mixtures made of different percentages of compost (10%, 20% and 30% by volume) and inorganic waste from extraction activities (tuff and pozzolana) for site restorations. The materials alone and the mixtures were characterised from a geotechnical point of view, in order to determine the optimal percentage to be used. In particular, the o…	10.1016/j.wasman.2015.01.039_x000D_	Scopus	English	Journal_article	recycling	Italy	1 - plant
236	Fonctionnement et évolution pédogénétiques de Technosols issus d'un procédé de construction de sol_x000D_	Séré, G	2007	NA	NA	NA	GS	French	PhD_thesis	fertile_soil_construction	France	1 - plant
13005	The use of simple hydrological models to assess outflow of two green roofs systems_x000D_	Skala, V.; Dohnal, M.; Votrubová, J.; Jelínková, V.	2019	Soil and Water Research_x000D_	Hydrological response of anthropogenic soil systems, including green roofs, has crucial importance in many fields of water engineering and management. As a consequence, there is an increasing need for modelling of the anthropogenic soil systems behaviour. To obtain empirical data, two green roof test beds were established on a green roof of University Centre for Energy Efficient Buildings, Czech …	10.17221/138/2018-SWR_x000D_	Scopus	English	Journal_article	fertile_soil_construction	Czechia	1 - plant
10927	Serpentine mining wastes—materials for soil rehabilitation in Cu-Ni polluted wastelands_x000D_	Slukovskaya, M.V.; Kremenetskaya, I.P.; Drogobuzhskaya, S.V.; Ivanova, L.A.; Mosendz, I.A.; Novikov, A.I.	2018	Soil Science_x000D_	The successful rehabilitation of wastelands contaminated with industrial aerial pollution that contain a high concentration of heavy metals is promising through the use of alkalizing and adsorptive materials. Serpentine-rich mining wastes were deemed an ideal candidate for soil rehabilitation in the impact zone of Cu-Ni smelters. These mining wastes had favorable properties such as high phytoavai…	10.1097/SS.0000000000000236_x000D_	Scopus	English	Journal_article	derelict_land_rehabilitation	Russian Federation	1 - plant
12541	Organic matter accumulation by alkaline-constructed soils in heavily metal-polluted area of Subarctic zone_x000D_	Slukovskaya, M.V.; Vasenev, V.I.; Ivashchenko, K.V.; Dolgikh, A.V.; Novikov, A.I.; Kremenetskaya, I.P.; Ivanova, L.A.; Gubin, S.V.	2021	Journal of Soils and Sediments_x000D_	Purpose: The research aimed to investigate properties and functions of soils constructed from alkaline mining wastes of different origin to remediate the industrial barren resulted from long-term emissions of the copper-nickel factory in the Subarctic region (Kola Peninsula, Russia). Conventional indicators of the remediation effectiveness (pH and metal content in geochemical fractions) were rela…	10.1007/s11368-020-02666-4_x000D_	Scopus	English	Journal_article	derelict_land_rehabilitation	Russian Federation	2 - plant & microorganism
12654	Technosols on mining wastes in the subarctic: Efficiency of remediation under Cu-Ni atmospheric pollution_x000D_	Slukovskaya, M.V.; Vasenev, V.I.; Ivashchenko, K.V.; Morev, D.V.; Drogobuzhskaya, S.V.; Ivanova, L.A.; Kremenetskaya, I.P.	2019	International Soil and Water Conservation Research_x000D_	The copper-nickel factory's emissions in the Murmansk region, Russia, led to the degradation of plant cover and topsoil with the subsequent formation of industrial barrens. In this study, the industrial barrens were remediated by means of Technosol engineering, when grasses were sown on the two different types of mining wastes (carbonatite and serpentinite-magnesite) covered by hydroponic vermicu…	10.1016/j.iswcr.2019.04.002_x000D_	Scopus	English	Journal_article	derelict_land_rehabilitation	Russian Federation	2 - plant & microorganism
10896	The Potential for Waste-Derived Materials to Form Soil Covers for the Restoration of Mine Tailings in Ireland_x000D_	Smart, D.; Callery, S.; Courtney, R.	2016	Land Degradation and Development_x000D_	Revegetation of mine tailings sites can require significant amounts of topsoil, the sourcing of which can be costly and have detrimental impacts. To address this problem at an Irish mine tailings site, engineered soils were created by mixing varying rates of glacial till with stockpiled peat and compost. Soil status was assessed using a range of soil parameters and vegetation growth characteristi…	10.1002/ldr.2465_x000D_	Scopus	English	Journal_article	mine_rehabilitation	Ireland	1 - plant
12585	Water and thermal regime of extensive green roof test beds planted with sedum cuttings and sedum carpets_x000D_	Snehota, M.; Hanzlíková, J.; Sobotková, M.; Moravcik, P.	2021	Journal of Soils and Sediments_x000D_	Purpose: Implementation of green roofs could help to reduce rapid runoff and help cities to mitigate heat islands. The aim of the study is to assess the water and temperature regimes of four experimental green roof test beds having different growing media and plant coverage during the vegetation season 2018. Materials and methods: Experiments were conducted in four test beds (1 × 1 m) established…	10.1007/s11368-020-02778-x_x000D_	Scopus	English	Journal_article	fertile_soil_construction	Czechia	1 - plant
12544	Carbon sequestration in artificial silicate soils facilitated by arbuscular mycorrhizal fungi and glomalin-related soil protein_x000D_	Son, Y.; Stott, K.; Manning, D.A.C.; Cooper, J.M.	2021	European Journal of Soil Science_x000D_	In urban areas, pre-existing concrete-based demolition wastes and purposely introduced crushed dolerite have been used to create artificial soils, which capture carbon (C) as carbonate minerals and offset greenhouse gas (GHG) emissions. Arbuscular mycorrhizal fungi (AMF) can enhance capture of C in artificial soils through production of glomalin-related soil protein (GRSP), which facilitates soil…	10.1111/ejss.13058_x000D_	Scopus	English	Journal_article	recycling	United Kingdom of Great Britain and Northern Ireland	1 - microorganism
77	Effects of technosols based on organic amendments addition for the recovery of the functionality of degraded quarry soils under semiarid Mediterranean …_x000D_	Soria, R; González-Pérez, JA; José, M; ...	2022	Science of the Total Env	NA	10.1016/j.scitotenv.2021.151572	GS	English	Journal_article	mine_rehabilitation	Spain	1 - microorganism
7261	The use of sewage sludge and horticultural waste to develop artificial soil for plant cultivation in Singapore_x000D_	Stabnikova, O.; Goh, W.-K.; Ding, H.-B.; Tay, J.-H.; Wang, J.-Y.	2005	Bioresource Technology_x000D_	Greenhouse pot experiments were performed with Ipomoea aquatica (Kang Kong) to evaluate artificial soil produced from poor fertility subsoil, horticultural compost, and sewage sludge. The addition of horticultural compost and sewage sludge to subsoil substantially improved plant growth, improved the physical properties of subsoil and enriched subsoil by essential nutrients for plants. The effect …	10.1016/j.biortech.2004.09.024_x000D_	Scopus	English	Journal_article	recycling	Singapore	1 - plant
10662	Soil aggregation and root growth of perennial grasses in a constructed clay minesoil_x000D_	Stumpf, L.; Pauletto, E.A.; Pinto, L.F.S.	2016	Soil and Tillage Research_x000D_	Studying constructed soils (anthropogenic) in mined areas provides an opportunity to expand the existing knowledge about the formation and stabilization of aggregates, due to the magnitude of ecosystem disruption, that creates a "zero time" scenario. The aim of this study was to evaluate the relationship between the aggregation and the root growth of perennial grasses 103 months after the reconst…	10.1016/j.still.2016.03.005_x000D_	Scopus	English	Journal_article	mine_rehabilitation	Brazil	1 - plant
13523	Fine root biomass and the associated C and nutrient pool under the alder (Alnus spp.) plantings on reclaimed technosols_x000D_	Swiatek, B.; Wos, B.; Chodak, M.; Maiti, S.K.; Józefowska, A.; Pietrzykowski, M.	2019	Geoderma_x000D_	In the study we have analysed the increment of fine-root biomass (FRBI) and the associated pool of carbon and nutrients (N, S, P, K, Ca, Mg, Na) under alder plantings (Alnus incana, A. glutinosa and A. viridis) growing on technosols developed from combustion wastes and extremely poor quaternary sands excavated by sand mining. The control sites were located in natural habitats in the Bieszczady Mo…	10.1016/j.geoderma.2018.11.025_x000D_	Scopus	English	Journal_article	mine_rehabilitation	Poland	1 - plant
SW15	Enjeux de la reconversion d'une friche et comment évaluer la réhabilitation écologique d'un sol dégradé	Taugourdeau, Olivier; Hellal, Jennifer; Montfort, Daniel; Limasset, Elsa; Chauvin, Camille; de, Enjeux	2020	NA	NA	NA	Plante&Cite	French	Report	derelict_land_rehabilitation	France	3 - plant & invertebrate & microorganism
12968	Assessing the influence of topsoil and technosol characteristics on plant growth for the green regeneration of urban built sites_x000D_	Ugolini, F.; Baronti, S.; Lanini, G.M.; Maienza, A.; Ungaro, F.; Calzolari, C.	2020	Journal of Environmental Management_x000D_	Achieving urban regeneration through the creation of new green areas is a widely promoted strategy to improve the quality of life in densely built neighborhoods. “De-sealing” actions can compensate for the creation of new built-up areas, as demonstrated by the EU-funded Life + project ‘Save our Soils for LIFE’ (SOS4LIFE, LIFE15ENV/IT/000225), in which guidelines for de-sealing have been published…	10.1016/j.jenvman.2020.111168_x000D_	Scopus	English	Journal_article	fertile_soil_construction	Italy	1 - plant
7276	Root development and intensity of their decomposition in artificial soils_x000D_	Uzbek, I.Kh.	1996	Eurasian Soil Science_x000D_	Regularities of alfalfa and esparcet root systems development within 1-100 cm layer of different edaphotopes are described. The agrobiological characteristics of the root systems are shown to depend on waste heaps of material physicochemical properties. Experimental data are presented on the rate of winter wheat and alfalfa-roots decomposition as related to the root thickness._x000D_	NA	Scopus	English	Journal_article	mine_rehabilitation	Ukraine	2 - plant & microorganism
11762	Effect of low-rank coal inoculated with coal solubilizing bacteria on edaphic materials used in post-coal-mining land reclamation: A greenhouse trial_x000D_	Valero, N.; Melgarejo, L.M.; Ramírez, R.	2016	Chemical and Biological Technologies in Agriculture_x000D_	Background: This study assessed, under greenhouse conditions, the use of low-rank coal (LRC) generated in the “El Cerrejón” (La Guajira Colombia) mine as a source of humified organic matter, which is released by the activity of coal solubilizing bacteria (CSB), in order to improve the properties of edaphic materials (EM) used in post-mining land reclamation processes. Methods: In this trial, usin…	10.1186/s40538-016-0068-2_x000D_	Scopus	English	Journal_article	mine_rehabilitation	Colombia	2 - plant & microorganism
11937	Filling up the gaps—Passive restoration does work on linear landscape elements_x000D_	Valkó, O.; Deák, B.; Török, P.; Kelemen, A.; Miglécz, T.; Tóthmérész, B.	2017	Ecological Engineering_x000D_	Open landscapes in many parts of Europe have been negatively affected by large-scale drainage and amelioration to support agricultural production. In continental alkali grasslands, amelioration and establishment of drainage ditch systems were typical in the 1950s and 60s. Drainage ditches caused a considerable fragmentation and degradation of natural grasslands; thus several projects aimed at eli…	10.1016/j.ecoleng.2017.02.024_x000D_	Scopus	English	Journal_article	other	Hungary	1 - plant
15698	Fabricated Soil Using Coal Mine Waste	Vasquez, BA; Schneider, IA; Trein, CM; Menezes, JCSD	2013	RELIABLE MINE WATER TECHNOLOGY: PROCEEDINGS OF THE INTERNATIONAL MINE WATER ASSOCIATION ANNUAL CONFERENCE 2013, VOLS I & II_x000D_	The objective of this work was to produce fabricated soil using coal mine waste as raw material. Coal mine waste from the Carboniferous region of Santa Catarina, Brazil, was ground and amended with steel slag powder and sewage sludge to, respectively, adjust acidity and provide organic matter as well as nutrients. Fabricated soils had pH, macro, and micronutrients analyzed while plant growth (Sor…	NA	WOSCC	English	Conf_proceedings	recycling	Brazil	1 - plant
12806	Evaluation of engineered soils for bioretention areas containing dredged Illinois River sand, compost, biosolids, and pyrolyzed biosolids_x000D_	Vaughn, S.F.; Theiling, C.; Rosenbohm, P.; Eller, F.J.; Peterson, S.C.	2021	Crop, Forage and Turfgrass Management_x000D_	Dredged Illinois River sand is nutrient poor and has low cation exchange capacity. Engineering this soil by adding amendments to increase nutrient retention may help sustain plant growth and absorb contaminants when the sand is used in bioslopes, bioswales, and rain gardens. The objectives of this study were to compare the physical and chemical properties of engineered soils derived from dredged …	10.1002/cft2.20096_x000D_	Scopus	English	Journal_article	recycling	United States of America	1 - plant
10822	Initial conditions during Technosol implementation shape earthworms and ants diversity_x000D_	Vergnes, A.; Blouin, M.; Muratet, A.; Lerch, T.Z.; Mendez-Millan, M.; Rouelle-Castrec, M.; Dubs, F.	2017	Landscape and Urban Planning_x000D_	Soils in urban parks are mainly manmade and called Technosols. These Technosols are made of backfill with or without a topsoil addition, which may affect both the physicochemical properties of these soils and the success of soil fauna colonization. The effects of these initial soil management conditions on colonization dynamics of Technosols have not been evaluated yet. To fill this gap, we sampl…	10.1016/j.landurbplan.2016.10.002_x000D_	Scopus	English	Journal_article	urban_greening	France	1 - invertebrate
314	Du déchet au Technosol fertile: l'approche circulaire du programme français de recherche SITERRE_x000D_	Vidal-Beaudet, L	2018	NA	NA	10.4000/vertigo.21887	GS	French	Journal_article	recycling	France	1 - plant
10882	Aggregation and availability of phosphorus in a Technosol constructed from urban wastes_x000D_	Vidal-Beaudet, L.; Rokia, S.; Nehls, T.; Schwartz, C.	2018	Journal of Soils and Sediments_x000D_	Purpose: To preserve natural soil resources and in order to create fertile constructed Technosols for plant cultivation, wastes and by-product mixtures were studied in relation to their pedogenic properties and especially soil organic matter contents. We assessed interactions between aggregation and nutrient availability, focusing on phosphorus (P) transfer in the soil-water-plant system. Materia…	10.1007/s11368-016-1469-3_x000D_	Scopus	English	Journal_article	recycling	France	1 - plant
10783	Rapid Changes in Soil Nematodes in the First Years after Technosol Construction for the Remediation of an Industrial Wasteland_x000D_	Villenave, C.; Séré, G.; Schwartz, C.; Watteau, F.; Jimenez, A.; Cortet, J.	2018	Eurasian Soil Science_x000D_	Technosol construction is an emergent technology that uses an assemblage of technogenic materials for the ecological reclamation of derelict land and waste recycling. Knowledge about the colonisation of Technosols by soil biota is limited, despite the latter’s central role in ecosystem functioning. In this four-year field (2008 to 2011) study, we characterized the development over time of the div…	10.1134/S1064229318100149_x000D_	Scopus	English	Journal_article	derelict_land_rehabilitation	France	1 - invertebrate
10658	Assessment of derelict soil quality: Abiotic, biotic and functional approaches_x000D_	Vincent, Q.; Auclerc, A.; Beguiristain, T.; Leyval, C.	2018	Science of the Total Environment_x000D_	The intensification and subsequent closing down of industrial activities during the last century has left behind large surfaces of derelict lands. Derelict soils have low fertility, can be contaminated, and many of them remain unused. However, with the increasing demand of soil surfaces, they might be considered as a resource, for example for non-food biomass production. The study of their physic…	10.1016/j.scitotenv.2017.09.118_x000D_	Scopus	English	Journal_article	derelict_land_rehabilitation	France	3 - plant & invertebrate & microorganism
10643	Functional structure and composition of Collembola and soil macrofauna communities depend on abiotic parameters in derelict soils_x000D_	Vincent, Q.; Leyval, C.; Beguiristain, T.; Auclerc, A.	2018	Applied Soil Ecology_x000D_	In the last decades, anthropogenic disturbances have altered the ability of soils to provide diverse functions. Certain anthropogenic soils, with a low fertility level and often contaminated, ended up underused and derelict. Although derelict for humans, these soils may be refuges for biodiversity, but their biological functioning remains poorly understood. To this end, a trait-based approach of …	10.1016/j.apsoil.2018.07.002_x000D_	Scopus	English	Journal_article	derelict_land_rehabilitation	France	1 - invertebrate
AL1	Etude des paramètres abiotiques, biotiques et fonctionnels, et de leurs interactions dans des sols délaissés	Vincent, Quentin	2018	NA	Suite à des usages intensifs d’origines industrielles, des surfaces considérables de sols dégradés, peu fertiles, voire_x000D_ contaminés sont délaissées. Dans un contexte de raréfaction des sols et de pressions foncières et économiques_x000D_ grandissantes, la réhabilitation de ces sols fortement anthropisés et délaissés peut-être un enjeu. Toutefois, pour_x000D_ envisager une ré-utilisation de …	NA	Call_lit	French	PhD_thesis	derelict_land_rehabilitation	France	3 - plant & invertebrate & microorganism
638	Evaluation of the Forest Reclamation of the Anthroposoil Dump at the Bílina Mines Created from Marlstone_x000D_	Vráblík, P; ?eho?, M; Schmidt, P; Vráblíková, J	2018	Open Journal of Soil Science_x000D_	NA	10.4236/ojss.2018.812026	GS	English	Journal_article	mine_rehabilitation	Czechia	1 - plant
11077	Developing manufactured soils from industrial by-products for use as growth substrates in mine reclamation_x000D_	Watkinson, A.D.; Lock, A.S.; Beckett, P.J.; Spiers, G.	2017	Restoration Ecology_x000D_	Suitable soils for reclamation can be acquired through excavation and translocation of local soils, increasing the industrial footprint on previously undisturbed lands and causing negative environmental impacts. Manufactured soils (Technosols) could be a viable soil source when the availability of suitable natural soils is limited. The purpose of this study was to manufacture a Technosol from an …	10.1111/rec.12464_x000D_	Scopus	English	Journal_article	mine_rehabilitation	Canada	1 - plant
831	Dynamique de la structure d'un technosol construit sous l'impact de facteurs biologiques, plante et macrofaune._x000D_	Watteau, F; Jangorzo, NS; Hajos, D; ...	2014	NA	NA	NA	GS	French	Conf_proceedings	fertile_soil_construction	France	1 - plant
12537	Polyelectrolytes for the Construction of Artificial Soils_x000D_	Yakimenko, O.S.; Gruzdenko, D.A.; Stepanov, A.A.; Butylkina, M.A.; Kiushov, A.A.; Panova, I.G.	2021	Polymer Science - Series C_x000D_	The effect of cationic polyelectrolyte poly(diallyldimethylammonium chloride), anionic polyelectrolyte potassium lignohumate, and their interpolyelectrolyte complex on the aggregate composition and phytotoxicity of constructozem, an artificially constructed soil, is investigated. The original constructozem is characterized by a wide range of structural aggregates with a high proportion of large p…	10.1134/S1811238221020119_x000D_	Scopus	English	Journal_article	fertile_soil_construction	Russian Federation	1 - plant
9643	Influence of the acid buffering capacity of different types of Technosols on the chemistry of their leachates_x000D_	Yao, F.X.; Macías, F.; Santesteban, A.; Virgel, S.; Blanco, F.; Jiang, X.; Camps Arbestain, M.	2009	Chemosphere_x000D_	The preparation of tailor-made Technosols from wastes may be a novel and prospective option for the re-use of wastes and restoration of degraded areas. A two-month study with pilot columns was conducted to evaluate the influence of the acid buffering capacity of different Technosols on the chemistry of their leachates. The Technosols were made from mixtures of organic and inorganic wastes at a ra…	10.1016/j.chemosphere.2008.09.031_x000D_	Scopus	English	Journal_article	recycling	Spain	1 - microorganism
10765	Physical properties of structural soils containing waste materials to achieve urban greening_x000D_	Yilmaz, D.; Cannavo, P.; Séré, G.; Vidal-Beaudet, L.; Legret, M.; Damas, O.; Peyneau, P.-E.	2018	Journal of Soils and Sediments_x000D_	Purpose: The densification and expansion of urban areas will increase the streams of waste materials such as bricks, concrete and street sweeping waste. In parallel, green areas offer the potential to overcome many challenges that face growing/expanding cities but require the use of large amounts of natural resources such as natural topsoil and aggregates. In this work, various waste materials mi…	10.1007/s11368-016-1524-0_x000D_	Scopus	English	Journal_article	urban_greening	France	1 - plant
11144	Enzyme activity and microbial biomass availability in artificial soils on rock-cut slopes restored with outside soil spray seeding (OSSS): Influence of topography and season_x000D_	Zhang, W.; Ruirui, L.; Ai, X.; Chen, J.; Xu, W.; Li, W.; Ai, Y.	2018	Journal of Environmental Management_x000D_	Large-scale railway construction has resulted in large areas of bare-cut-slope, and outside soil spray seeding (OSSS), a frequently used technique, has been adopted for slope restoration for many years. However, compared with natural slope soils, the quality of artificial soils on rock-cut slopes is low. Enzyme activity and microbial biomass are the main indices used for estimating soil quality; …	10.1016/j.jenvman.2018.01.005_x000D_	Scopus	English	Journal_article	rock_cut_slope_revegetation	China	1 - microorganism

## Sheet: list_studies
Article_ID	ID_coding	Title	Author	publication_year	journal	DOI	source	Language	Document_type	Codeur	PIO	Country	Location	Experimental_system	Experimental_system_cat	Reason_intervention	Reason_intervention_cat	Land_use	Land_use_cat	Taxon	Taxon_cat	Pop_material	Mineral_waste	Mineral_waste_cat	Other_material	Other_material_cat	Bio_material	Construction	Age	Age_cat	Control	Outcome	Outcome_cat	Data	Metacod_comment	Linked_studies
12682	codingDYO_1	Use of combined tools for effectiveness evaluation of tailings rehabilitated with designed Technosol	Arán, D.; Santos, E.S.; Abreu, M.M.; Antelo, J.; Macías, F.	2022	Environmental Geochemistry and Health	10.1007/s10653-021-01118-3	Scopus	English	Journal_article	DYO	P1.I1.O1	Spain	Fé mining area, Saelicies el Chico (29 T 702,113 4,501,299) (Salamanca)	In situ	in_situ	Experiment for rehabilitating a toxic tailing	mine_rehabilitation	Not reported	NR	Soil microorganisms	microorganism	No	Inorganic wastes from industrial sectors	industrial_waste	Organic wastes from agroforestery	other_material	Several herbaceous species	"A 20-cm-layer of a designed Technosol, derived from organic and inorganic wastes from agroforestry and industrial sectors, and with andic and eutrophic properties was applied over the tailing". "a commercial mixture of several herbaceous species was sown."	20 months	1-2 y	Polluted	Microbial activity (soil respiration, enzymatic activities (dehydrogenase, beta-glucosidase, acid phosphomonoesterase, urease)	activity	Yes	Fig1,2	N/A
12682	codingDYO_2	Use of combined tools for effectiveness evaluation of tailings rehabilitated with designed Technosol	Arán, D.; Santos, E.S.; Abreu, M.M.; Antelo, J.; Macías, F.	2022	Environmental Geochemistry and Health	10.1007/s10653-021-01118-3	Scopus	English	Journal_article	DYO	P2.I1.O2	Spain	Authors: Spain	Growth chamber	containers	Experiment for rehabilitating a toxic tailing	mine_rehabilitation	N/A	N/A	Lolium perenne	herb	No	Inorganic wastes from industrial sectors	industrial_waste	Organic wastes from agroforestery	other_material	Several herbaceous species	"A 20-cm-layer of a designed Technosol, derived from organic and inorganic wastes from agroforestry and industrial sectors, and with andic and eutrophic properties was applied over the tailing". "a commercial mixture of several herbaceous species was sown."	20 months	1-2 y	Standard_plantation_medium	Germination rate, root and shoot elongation, dry biomass	growth	Yes	Fig3. Ecotoxicity evaluation	N/A
12682	codingDYO_3	Use of combined tools for effectiveness evaluation of tailings rehabilitated with designed Technosol	Arán, D.; Santos, E.S.; Abreu, M.M.; Antelo, J.; Macías, F.	2022	Environmental Geochemistry and Health	10.1007/s10653-021-01118-3	Scopus	English	Journal_article	DYO	P2.I1.O3	Spain	Authors: Spain	Microcosm	containers	Experiment for rehabilitating a toxic tailing	mine_rehabilitation	N/A	N/A	Lolium perenne	herb	No	Inorganic wastes from industrial sectors	industrial_waste	Organic wastes from agroforestery	other_material	Several herbaceous species	"A 20-cm-layer of a designed Technosol, derived from organic and inorganic wastes from agroforestry and industrial sectors, and with andic and eutrophic properties was applied over the tailing". "a commercial mixture of several herbaceous species was sown."	20 months	1-2 y	Standard_plantation_medium	Plant cover, dry biomass of aerial part	growth	Yes	Table 5. Ecotoxicity evaluation	N/A
12682	codingDYO_4	Use of combined tools for effectiveness evaluation of tailings rehabilitated with designed Technosol	Arán, D.; Santos, E.S.; Abreu, M.M.; Antelo, J.; Macías, F.	2022	Environmental Geochemistry and Health	10.1007/s10653-021-01118-3	Scopus	English	Journal_article	DYO	P3.I1.O2	Spain	Authors: Spain	Growth chamber	containers	Experiment for rehabilitating a toxic tailing	mine_rehabilitation	N/A	N/A	Trifolium pratense	herb	No	Inorganic wastes from industrial sectors	industrial_waste	Organic wastes from agroforestery	other_material	Several herbaceous species	"A 20-cm-layer of a designed Technosol, derived from organic and inorganic wastes from agroforestry and industrial sectors, and with andic and eutrophic properties was applied over the tailing". "a commercial mixture of several herbaceous species was sown."	20 months	1-2 y	Standard_plantation_medium	Germination rate, root and shoot elongation, dry biomass	growth	Yes	Fig3. Ecotoxicity evaluation	N/A
12682	codingDYO_5	Use of combined tools for effectiveness evaluation of tailings rehabilitated with designed Technosol	Arán, D.; Santos, E.S.; Abreu, M.M.; Antelo, J.; Macías, F.	2022	Environmental Geochemistry and Health	10.1007/s10653-021-01118-3	Scopus	English	Journal_article	DYO	P3.I1.O3	Spain	Authors: Spain	Microcosm	containers	Experiment for rehabilitating a toxic tailing	mine_rehabilitation	N/A	N/A	Trifolium pratense	herb	No	Inorganic wastes from industrial sectors	industrial_waste	Organic wastes from agroforestery	other_material	Several herbaceous species	"A 20-cm-layer of a designed Technosol, derived from organic and inorganic wastes from agroforestry and industrial sectors, and with andic and eutrophic properties was applied over the tailing". "a commercial mixture of several herbaceous species was sown."	20 months	1-2 y	Standard_plantation_medium	Plant cover, dry biomass of aerial part	growth	Yes	Table 5. Ecotoxicity evaluation	N/A
13715	codingDYO_6	Use of coarse substrate to increase the rate of water infiltration and the bearing capacity in tree plantings	Bretzel, F.; Vannucchi, F.; Pini, R.; Scatena, M.; Marradi, A.; Cinelli, F.	2020	Ecological Engineering	10.1016/j.ecoleng.2020.105798	Scopus	English	Journal_article	DYO	P1.I1.O1	Italy	Anchione nursery of Euroambiente (Zelari Group, Pistoia)	In situ	in_situ	Experiment for urban roadside plantings	urban_greening	Roadside plantings	green_infrastructure	Tilia cordata	tree	Yes	0-30 mm crushed bricks	industrial_waste	No	No	Tilia cordata	"The trees in our study were 4–5-year-old seedlings, 2.5 m tall, with a trunk diameter of 5–10 cm, and balled and burlapped (about 30 cm diameter). The tree pits (60×60×60 cm = 216 l) were dug twice the volume of the root ball and in the same soil used for the control." "each pit was filled with the substrate for 30 cm, then the plant was placed at the center and covered with the rest of the subs…	0.5, 1.5 years	1-2 y	Natural_soil	Shoot length	growth	Yes	Fig3	N/A
13715	codingDYO_7	Use of coarse substrate to increase the rate of water infiltration and the bearing capacity in tree plantings	Bretzel, F.; Vannucchi, F.; Pini, R.; Scatena, M.; Marradi, A.; Cinelli, F.	2020	Ecological Engineering	10.1016/j.ecoleng.2020.105798	Scopus	English	Journal_article	DYO	P1.I2.O1	Italy	Anchione nursery of Euroambiente (Zelari Group, Pistoia)	In situ	in_situ	Experiment for urban roadside plantings	urban_greening	Roadside plantings	green_infrastructure	Tilia cordata	tree	Yes	6-30 mm crushed bricks	industrial_waste	No	No	Tilia cordata	"The trees in our study were 4–5-year-old seedlings, 2.5 m tall, with a trunk diameter of 5–10 cm, and balled and burlapped (about 30 cm diameter). The tree pits (60×60×60 cm = 216 l) were dug twice the volume of the root ball and in the same soil used for the control." "each pit was filled with the substrate for 30 cm, then the plant was placed at the center and covered with the rest of the subs…	0.5, 1.5 years	1-2 y	Natural_soil	Shoot length	growth	Yes	Fig3	N/A
13715	codingDYO_8	Use of coarse substrate to increase the rate of water infiltration and the bearing capacity in tree plantings	Bretzel, F.; Vannucchi, F.; Pini, R.; Scatena, M.; Marradi, A.; Cinelli, F.	2020	Ecological Engineering	10.1016/j.ecoleng.2020.105798	Scopus	English	Journal_article	DYO	P1.I3.O1	Italy	Anchione nursery of Euroambiente (Zelari Group, Pistoia)	In situ	in_situ	Experiment for urban roadside plantings	urban_greening	Roadside plantings	green_infrastructure	Tilia cordata	tree	Yes	0-30 mm crushed bricks	industrial_waste	compost	compost	Tilia cordata	"Compost was incorporated into the substrates at 15% v/v prior to filling the pit, and hand mixed with a shovel" "The trees in our study were 4–5-year-old seedlings, 2.5 m tall, with a trunk diameter of 5–10 cm, and balled and burlapped (about 30 cm diameter). The tree pits (60×60×60 cm = 216 l) were dug twice the volume of the root ball and in the same soil used for the control." "each pit was f…	0.5, 1.5 years	1-2 y	Natural_soil	Shoot length	growth	Yes	Fig3	N/A
13715	codingDYO_9	Use of coarse substrate to increase the rate of water infiltration and the bearing capacity in tree plantings	Bretzel, F.; Vannucchi, F.; Pini, R.; Scatena, M.; Marradi, A.; Cinelli, F.	2020	Ecological Engineering	10.1016/j.ecoleng.2020.105798	Scopus	English	Journal_article	DYO	P1.I4.O1	Italy	Anchione nursery of Euroambiente (Zelari Group, Pistoia)	In situ	in_situ	Experiment for urban roadside plantings	urban_greening	Roadside plantings	green_infrastructure	Tilia cordata	tree	Yes	6-30 mm crushed bricks	industrial_waste	compost	compost	Tilia cordata	"Compost was incorporated into the substrates at 15% v/v prior to filling the pit, and hand mixed with a shovel" "The trees in our study were 4–5-year-old seedlings, 2.5 m tall, with a trunk diameter of 5–10 cm, and balled and burlapped (about 30 cm diameter). The tree pits (60×60×60 cm = 216 l) were dug twice the volume of the root ball and in the same soil used for the control." "each pit was f…	0.5, 1.5 years	1-2 y	Natural_soil	Shoot length	growth	Yes	Fig3	N/A
13715	codingDYO_10	Use of coarse substrate to increase the rate of water infiltration and the bearing capacity in tree plantings	Bretzel, F.; Vannucchi, F.; Pini, R.; Scatena, M.; Marradi, A.; Cinelli, F.	2020	Ecological Engineering	10.1016/j.ecoleng.2020.105798	Scopus	English	Journal_article	DYO	P1.I1.O2	Italy	Anchione nursery of Euroambiente (Zelari Group, Pistoia)	In situ	in_situ	Experiment for urban roadside plantings	urban_greening	Roadside plantings	green_infrastructure	Tilia cordata	tree	Yes	0-30 mm crushed bricks	industrial_waste	No	No	Tilia cordata	"The trees in our study were 4–5-year-old seedlings, 2.5 m tall, with a trunk diameter of 5–10 cm, and balled and burlapped (about 30 cm diameter). The tree pits (60×60×60 cm = 216 l) were dug twice the volume of the root ball and in the same soil used for the control." "each pit was filled with the substrate for 30 cm, then the plant was placed at the center and covered with the rest of the subs…	0.5, 1.5 years	1-2 y	Natural_soil	Chlorophyll content	physiology	Yes	Table 3	N/A
13715	codingDYO_11	Use of coarse substrate to increase the rate of water infiltration and the bearing capacity in tree plantings	Bretzel, F.; Vannucchi, F.; Pini, R.; Scatena, M.; Marradi, A.; Cinelli, F.	2020	Ecological Engineering	10.1016/j.ecoleng.2020.105798	Scopus	English	Journal_article	DYO	P1.I2.O2	Italy	Anchione nursery of Euroambiente (Zelari Group, Pistoia)	In situ	in_situ	Experiment for urban roadside plantings	urban_greening	Roadside plantings	green_infrastructure	Tilia cordata	tree	Yes	6-30 mm crushed bricks	industrial_waste	No	No	Tilia cordata	"The trees in our study were 4–5-year-old seedlings, 2.5 m tall, with a trunk diameter of 5–10 cm, and balled and burlapped (about 30 cm diameter). The tree pits (60×60×60 cm = 216 l) were dug twice the volume of the root ball and in the same soil used for the control." "each pit was filled with the substrate for 30 cm, then the plant was placed at the center and covered with the rest of the subs…	0.5, 1.5 years	1-2 y	Natural_soil	Chlorophyll content	physiology	Yes	Table 3	N/A
13715	codingDYO_12	Use of coarse substrate to increase the rate of water infiltration and the bearing capacity in tree plantings	Bretzel, F.; Vannucchi, F.; Pini, R.; Scatena, M.; Marradi, A.; Cinelli, F.	2020	Ecological Engineering	10.1016/j.ecoleng.2020.105798	Scopus	English	Journal_article	DYO	P1.I3.O2	Italy	Anchione nursery of Euroambiente (Zelari Group, Pistoia)	In situ	in_situ	Experiment for urban roadside plantings	urban_greening	Roadside plantings	green_infrastructure	Tilia cordata	tree	Yes	0-30 mm crushed bricks	industrial_waste	compost	compost	Tilia cordata	"Compost was incorporated into the substrates at 15% v/v prior to filling the pit, and hand mixed with a shovel" "The trees in our study were 4–5-year-old seedlings, 2.5 m tall, with a trunk diameter of 5–10 cm, and balled and burlapped (about 30 cm diameter). The tree pits (60×60×60 cm = 216 l) were dug twice the volume of the root ball and in the same soil used for the control." "each pit was f…	0.5, 1.5 years	1-2 y	Natural_soil	Chlorophyll content	physiology	Yes	Table 3	N/A
13715	codingDYO_13	Use of coarse substrate to increase the rate of water infiltration and the bearing capacity in tree plantings	Bretzel, F.; Vannucchi, F.; Pini, R.; Scatena, M.; Marradi, A.; Cinelli, F.	2020	Ecological Engineering	10.1016/j.ecoleng.2020.105798	Scopus	English	Journal_article	DYO	P1.I4.O2	Italy	Anchione nursery of Euroambiente (Zelari Group, Pistoia)	In situ	in_situ	Experiment for urban roadside plantings	urban_greening	Roadside plantings	green_infrastructure	Tilia cordata	tree	Yes	6-30 mm crushed bricks	industrial_waste	compost	compost	Tilia cordata	"Compost was incorporated into the substrates at 15% v/v prior to filling the pit, and hand mixed with a shovel" "The trees in our study were 4–5-year-old seedlings, 2.5 m tall, with a trunk diameter of 5–10 cm, and balled and burlapped (about 30 cm diameter). The tree pits (60×60×60 cm = 216 l) were dug twice the volume of the root ball and in the same soil used for the control." "each pit was f…	0.5, 1.5 years	1-2 y	Natural_soil	Chlorophyll content	physiology	Yes	Table 3	N/A
13715	codingDYO_14	Use of coarse substrate to increase the rate of water infiltration and the bearing capacity in tree plantings	Bretzel, F.; Vannucchi, F.; Pini, R.; Scatena, M.; Marradi, A.; Cinelli, F.	2020	Ecological Engineering	10.1016/j.ecoleng.2020.105798	Scopus	English	Journal_article	DYO	P1.I1.O3	Italy	Anchione nursery of Euroambiente (Zelari Group, Pistoia)	In situ	in_situ	Experiment for urban roadside plantings	urban_greening	Roadside plantings	green_infrastructure	Tilia cordata	tree	Yes	0-30 mm crushed bricks	industrial_waste	No	No	Tilia cordata	"The trees in our study were 4–5-year-old seedlings, 2.5 m tall, with a trunk diameter of 5–10 cm, and balled and burlapped (about 30 cm diameter). The tree pits (60×60×60 cm = 216 l) were dug twice the volume of the root ball and in the same soil used for the control." "each pit was filled with the substrate for 30 cm, then the plant was placed at the center and covered with the rest of the subs…	3 years	2-5 y	Natural_soil	Root length, root biomass	growth	Yes	Fig4	N/A
13715	codingDYO_15	Use of coarse substrate to increase the rate of water infiltration and the bearing capacity in tree plantings	Bretzel, F.; Vannucchi, F.; Pini, R.; Scatena, M.; Marradi, A.; Cinelli, F.	2020	Ecological Engineering	10.1016/j.ecoleng.2020.105798	Scopus	English	Journal_article	DYO	P1.I2.O3	Italy	Anchione nursery of Euroambiente (Zelari Group, Pistoia)	In situ	in_situ	Experiment for urban roadside plantings	urban_greening	Roadside plantings	green_infrastructure	Tilia cordata	tree	Yes	6-30 mm crushed bricks	industrial_waste	No	No	Tilia cordata	"The trees in our study were 4–5-year-old seedlings, 2.5 m tall, with a trunk diameter of 5–10 cm, and balled and burlapped (about 30 cm diameter). The tree pits (60×60×60 cm = 216 l) were dug twice the volume of the root ball and in the same soil used for the control." "each pit was filled with the substrate for 30 cm, then the plant was placed at the center and covered with the rest of the subs…	3 years	2-5 y	Natural_soil	Root length, root biomass	growth	Yes	Fig4	N/A
13715	codingDYO_16	Use of coarse substrate to increase the rate of water infiltration and the bearing capacity in tree plantings	Bretzel, F.; Vannucchi, F.; Pini, R.; Scatena, M.; Marradi, A.; Cinelli, F.	2020	Ecological Engineering	10.1016/j.ecoleng.2020.105798	Scopus	English	Journal_article	DYO	P1.I3.O3	Italy	Anchione nursery of Euroambiente (Zelari Group, Pistoia)	In situ	in_situ	Experiment for urban roadside plantings	urban_greening	Roadside plantings	green_infrastructure	Tilia cordata	tree	Yes	0-30 mm crushed bricks	industrial_waste	compost	compost	Tilia cordata	"Compost was incorporated into the substrates at 15% v/v prior to filling the pit, and hand mixed with a shovel" "The trees in our study were 4–5-year-old seedlings, 2.5 m tall, with a trunk diameter of 5–10 cm, and balled and burlapped (about 30 cm diameter). The tree pits (60×60×60 cm = 216 l) were dug twice the volume of the root ball and in the same soil used for the control." "each pit was f…	3 years	2-5 y	Natural_soil	Root length, root biomass	growth	Yes	Fig4	N/A
13715	codingDYO_17	Use of coarse substrate to increase the rate of water infiltration and the bearing capacity in tree plantings	Bretzel, F.; Vannucchi, F.; Pini, R.; Scatena, M.; Marradi, A.; Cinelli, F.	2020	Ecological Engineering	10.1016/j.ecoleng.2020.105798	Scopus	English	Journal_article	DYO	P1.I4.O3	Italy	Anchione nursery of Euroambiente (Zelari Group, Pistoia)	In situ	in_situ	Experiment for urban roadside plantings	urban_greening	Roadside plantings	green_infrastructure	Tilia cordata	tree	Yes	6-30 mm crushed bricks	industrial_waste	compost	compost	Tilia cordata	"Compost was incorporated into the substrates at 15% v/v prior to filling the pit, and hand mixed with a shovel" "The trees in our study were 4–5-year-old seedlings, 2.5 m tall, with a trunk diameter of 5–10 cm, and balled and burlapped (about 30 cm diameter). The tree pits (60×60×60 cm = 216 l) were dug twice the volume of the root ball and in the same soil used for the control." "each pit was f…	3 years	2-5 y	Natural_soil	Root length, root biomass	growth	Yes	Fig4	N/A
14168	codingDYO_18	A small-scale test for rapid assessment of the soil development potential in post-mining soils	Bucka, F.B.; Pihlap, E.; Kaiser, J.; Baumgartl, T.; Kögel-Knabner, I.	2021	Soil and Tillage Research	10.1016/j.still.2021.105016	Scopus	English	Journal_article	DYO	P1.I1.O1	Australia	Mineral waste: overburden material from the Loy Yang Brown Coal Mine (Latrobe Valley, VIC, Australia)	Microcosms	containers	Experiment for rehabilitation of brown coal mining areas	mine_rehabilitation	N/A	N/A	Soil microorganisms	microorganism	No	Overburden	mine_waste	No	No	No	Mixing ratio (w:w) 1:1	40 days	1-12 m	Technosol_map	Microbial biomass, microbial carbon use efficiency	abundance	Yes	Fig2	N/A
14168	codingDYO_19	A small-scale test for rapid assessment of the soil development potential in post-mining soils	Bucka, F.B.; Pihlap, E.; Kaiser, J.; Baumgartl, T.; Kögel-Knabner, I.	2021	Soil and Tillage Research	10.1016/j.still.2021.105016	Scopus	English	Journal_article	DYO	P1.I2.O1	Australia	Mineral waste: overburden material from the Loy Yang Brown Coal Mine (Latrobe Valley, VIC, Australia)	Microcosms	containers	Experiment for rehabilitation of brown coal mining areas	mine_rehabilitation	N/A	N/A	Soil microorganisms	microorganism	No	Overburden	mine_waste	Litter (milled air-dried native grassland vegetation)	other_material	No	Mixing ratio (w:w) 1:1. Litter was added to the mixtures in a concentration of 13 mg/g soil mixture	40 days	1-12 m	Technosol_map	Microbial biomass, microbial carbon use efficiency	abundance	Yes	Fig2	N/A
14168	codingDYO_20	A small-scale test for rapid assessment of the soil development potential in post-mining soils	Bucka, F.B.; Pihlap, E.; Kaiser, J.; Baumgartl, T.; Kögel-Knabner, I.	2021	Soil and Tillage Research	10.1016/j.still.2021.105016	Scopus	English	Journal_article	DYO	P1.I3.O1	Australia	Mineral waste: overburden material from the Loy Yang Brown Coal Mine (Latrobe Valley, VIC, Australia)	Microcosms	containers	Experiment for rehabilitation of brown coal mining areas	mine_rehabilitation	N/A	N/A	Soil microorganisms	microorganism	No	Overburden	mine_waste	Fly ash	other_material	No	Mixing ratio (w:w) 1:0.6	40 days	1-12 m	Technosol_map	Microbial biomass, microbial carbon use efficiency	abundance	Yes	Fig2	N/A
14168	codingDYO_21	A small-scale test for rapid assessment of the soil development potential in post-mining soils	Bucka, F.B.; Pihlap, E.; Kaiser, J.; Baumgartl, T.; Kögel-Knabner, I.	2021	Soil and Tillage Research	10.1016/j.still.2021.105016	Scopus	English	Journal_article	DYO	P1.I4.O1	Australia	Mineral waste: overburden material from the Loy Yang Brown Coal Mine (Latrobe Valley, VIC, Australia)	Microcosms	containers	Experiment for rehabilitation of brown coal mining areas	mine_rehabilitation	N/A	N/A	Soil microorganisms	microorganism	No	Overburden	mine_waste	Fly ash; Litter (milled air-dried native grassland vegetation)	other_material	No	Mixing ratio (w:w) 1:0.6. Litter was added to the mixtures in a concentration of 13 mg/g soil mixture	40 days	1-12 m	Technosol_map	Microbial biomass, microbial carbon use efficiency	abundance	Yes	Fig2	N/A
14168	codingDYO_22	A small-scale test for rapid assessment of the soil development potential in post-mining soils	Bucka, F.B.; Pihlap, E.; Kaiser, J.; Baumgartl, T.; Kögel-Knabner, I.	2021	Soil and Tillage Research	10.1016/j.still.2021.105016	Scopus	English	Journal_article	DYO	P1.I5.O1	Australia	Mineral waste: overburden material from the Loy Yang Brown Coal Mine (Latrobe Valley, VIC, Australia)	Microcosms	containers	Experiment for rehabilitation of brown coal mining areas	mine_rehabilitation	N/A	N/A	Soil microorganisms	microorganism	No	Overburden; brown coal	mine_waste	Fly ash; Paper mulch	other_material	No	Mixing ratio (w:w) 1:0.1:0.6:0.2	40 days	1-12 m	Technosol_map	Microbial biomass, microbial carbon use efficiency	abundance	Yes	Fig2	N/A
14168	codingDYO_23	A small-scale test for rapid assessment of the soil development potential in post-mining soils	Bucka, F.B.; Pihlap, E.; Kaiser, J.; Baumgartl, T.; Kögel-Knabner, I.	2021	Soil and Tillage Research	10.1016/j.still.2021.105016	Scopus	English	Journal_article	DYO	P1.I6.O1	Australia	Mineral waste: overburden material from the Loy Yang Brown Coal Mine (Latrobe Valley, VIC, Australia)	Microcosms	containers	Experiment for rehabilitation of brown coal mining areas	mine_rehabilitation	N/A	N/A	Soil microorganisms	microorganism	No	Overburden; brown coal	mine_waste	Fly ash; Paper mulch; Litter (milled air-dried native grassland vegetation)	other_material	No	Mixing ratio (w:w) 1:0.1:0.6:0.2. Litter was added to the mixtures in a concentration of 13 mg/g soil mixture	40 days	1-12 m	Technosol_map	Microbial biomass, microbial carbon use efficiency	abundance	Yes	Fig2	N/A
10756	codingDYO_24	Tree development in structural soil – an empirical below-ground in-situ study of urban trees in Copenhagen, Denmark	Bühler, O.; Ingerslev, M.; Skov, S.; Schou, E.; Thomsen, I.M.; Nielsen, C.N.; Kristoffersen, P.	2017	Plant and Soil	10.1007/s11104-016-2814-4	Scopus	English	Journal_article	DYO	P1.I1.O1	Denmark	square of Kongens Nytorv, Copenhagen (N 55° 40.832′, E 12° 35.156′, WGS 84).	In situ	in_situ	Construction error during urban tree plantings	other	Urban tree plantings	green_infrastructure	Tilia europaea	tree	Yes	construction garbage (clay lumps and concrete pieces)	construction_demolition_waste	Stones; subsoil; gravel	other_material	Tilia europaea	"The structural soil bands BETWEEN the planting pits had a width of 1.6 to 2.0 m, a length of 7–8m and a total depth (including the paving) of 80 cm. From top to bottom the construction consisted of cobblestone-paving in a bedding layer of well graded sand in a depth of 0–20 cm, then, separated by a geotextile, a layer of structural soil in the depth of 20–80 cm and finally compacted subsoil from…	10 years	5-10 y	Technosol_other	Tree growth (height, stem, tree ring width)	growth	Yes	Outer band (with construction wastes) compared to inner band (without construction wastes). Table 2. Fig4 (annual ring width from -6 to +10 years after intervention)	N/A
10756	codingDYO_25	Tree development in structural soil – an empirical below-ground in-situ study of urban trees in Copenhagen, Denmark	Bühler, O.; Ingerslev, M.; Skov, S.; Schou, E.; Thomsen, I.M.; Nielsen, C.N.; Kristoffersen, P.	2017	Plant and Soil	10.1007/s11104-016-2814-4	Scopus	English	Journal_article	DYO	P1.I1.O2	Denmark	square of Kongens Nytorv, Copenhagen (N 55° 40.832′, E 12° 35.156′, WGS 84).	In situ	in_situ	Construction error during urban tree plantings	other	Urban tree plantings	green_infrastructure	Tilia europaea	tree	Yes	construction garbage (clay lumps and concrete pieces)	construction_demolition_waste	Stones; subsoil; gravel	other_material	Tilia europaea	"The structural soil bands BETWEEN the planting pits had a width of 1.6 to 2.0 m, a length of 7–8m and a total depth (including the paving) of 80 cm. From top to bottom the construction consisted of cobblestone-paving in a bedding layer of well graded sand in a depth of 0–20 cm, then, separated by a geotextile, a layer of structural soil in the depth of 20–80 cm and finally compacted subsoil from…	10 years	5-10 y	Technosol_other	Root distribution	growth	No	Outer band (with construction wastes) compared to inner band (without construction wastes)	N/A
SW14	codingDYO_27	Influence des modalités de restauration de sols dégradés sur leur colonisation par une faune du sol fonctionnelle	BURROW, Coralie	2015	NA	NA	Plante&Cite	French	PhD_thesis	DYO	P1.I1.O1	France	Ecoquartier de l'Union, Roubaix (59), Nord-Pas-de-Calais region	In situ	in_situ	Experiment for rehabilitation of urban brownfields	derelict_land_rehabilitation	Not reported	NR	Soil invertebrates (Collembola, Acari, Isopoda, Carabidae, earthworms)	invertebrate	No	deep alluvion (silt)	industrial_waste	No	No	No	N/A	20 months	1-2 y	Technosol_map	Abundance	abundance	Yes	Chap. 2C. T1	Roubaix Ecoquartier experiment
SW14	codingDYO_28	Influence des modalités de restauration de sols dégradés sur leur colonisation par une faune du sol fonctionnelle	BURROW, Coralie	2015	NA	NA	Plante&Cite	French	PhD_thesis	DYO	P1.I2.O1	France	Ecoquartier de l'Union, Roubaix (59), Nord-Pas-de-Calais region	In situ	in_situ	Experiment for rehabilitation of urban brownfields	derelict_land_rehabilitation	Not reported	NR	Soil invertebrates (Collembola, Acari, Isopoda, Carabidae, earthworms)	invertebrate	No	deep alluvion (silt)	industrial_waste	ramial chipped wood	other_material	No	Cover of ramial chipped wood	20 months	1-2 y	Technosol_map	Abundance	abundance	Yes	Chap. 2C. T2	Roubaix Ecoquartier experiment
SW14	codingDYO_29	Influence des modalités de restauration de sols dégradés sur leur colonisation par une faune du sol fonctionnelle	BURROW, Coralie	2015	NA	NA	Plante&Cite	French	PhD_thesis	DYO	P1.I3.O1	France	Ecoquartier de l'Union, Roubaix (59), Nord-Pas-de-Calais region	In situ	in_situ	Experiment for rehabilitation of urban brownfields	derelict_land_rehabilitation	Not reported	NR	Soil invertebrates (Collembola, Acari, Isopoda, Carabidae, earthworms)	invertebrate	No	deep alluvion (silt)	industrial_waste	green waste compost	compost	No	2/3 silt 1/3 compost	20 months	1-2 y	Technosol_map	Abundance	abundance	Yes	Chap. 2C. T3,T4	Roubaix Ecoquartier experiment
SW14	codingDYO_30	Influence des modalités de restauration de sols dégradés sur leur colonisation par une faune du sol fonctionnelle	BURROW, Coralie	2015	NA	NA	Plante&Cite	French	PhD_thesis	DYO	P1.I4.O1	France	Ecoquartier de l'Union, Roubaix (59), Nord-Pas-de-Calais region	In situ	in_situ	Experiment for rehabilitation of urban brownfields	derelict_land_rehabilitation	Not reported	NR	Soil invertebrates (Collembola, Acari, Isopoda, Carabidae, earthworms)	invertebrate	No	deep alluvion (silt)	industrial_waste	green waste compost	compost	Flowering meadows	2/3 silt 1/3 compost	20 months	1-2 y	Technosol_map	Abundance	abundance	Yes	Chap. 2C. T5,T6	Roubaix Ecoquartier experiment
SW14	codingDYO_31	Influence des modalités de restauration de sols dégradés sur leur colonisation par une faune du sol fonctionnelle	BURROW, Coralie	2015	NA	NA	Plante&Cite	French	PhD_thesis	DYO	P1.I5.O1	France	Ecoquartier de l'Union, Roubaix (59), Nord-Pas-de-Calais region	In situ	in_situ	Experiment for rehabilitation of urban brownfields	derelict_land_rehabilitation	Not reported	NR	Soil invertebrates (Collembola, Acari, Isopoda, Carabidae, earthworms)	invertebrate	No	deep alluvion (silt)	industrial_waste	green waste compost	compost	Lawn (Lolium perenne, Festuca rubra, Poa pratensis)	2/3 silt 1/3 compost	20 months	1-2 y	Technosol_map	Abundance	abundance	Yes	Chap. 2C. T7	Roubaix Ecoquartier experiment
SW14	codingDYO_32	Influence des modalités de restauration de sols dégradés sur leur colonisation par une faune du sol fonctionnelle	BURROW, Coralie	2015	NA	NA	Plante&Cite	French	PhD_thesis	DYO	P1.I6.O1	France	Ecoquartier de l'Union, Roubaix (59), Nord-Pas-de-Calais region	In situ	in_situ	Experiment for rehabilitation of urban brownfields	derelict_land_rehabilitation	Not reported	NR	Soil invertebrates (Collembola, Acari, Isopoda, Carabidae, earthworms)	invertebrate	No	deep alluvion (silt)	industrial_waste	green waste compost	compost	Shrubs (Cornus sanguinea, Euonymus europaeus, Corylus avellana, Rosa canina)	2/3 silt 1/3 compost	20 months	1-2 y	Technosol_map	Abundance	abundance	Yes	Chap. 2C. T8	Roubaix Ecoquartier experiment
SW14	codingDYO_33	Influence des modalités de restauration de sols dégradés sur leur colonisation par une faune du sol fonctionnelle	BURROW, Coralie	2015	NA	NA	Plante&Cite	French	PhD_thesis	DYO	P1.I1.O2	France	Ecoquartier de l'Union, Roubaix (59), Nord-Pas-de-Calais region	In situ	in_situ	Experiment for rehabilitation of urban brownfields	derelict_land_rehabilitation	Not reported	NR	Soil invertebrates (Collembola, Acari, Isopoda, Carabidae, earthworms)	invertebrate	No	deep alluvion (silt)	industrial_waste	No	No	No	N/A	20 months	1-2 y	Technosol_map	Diversity (species richness, Shannon index, evenness, community weighted mean)	diversity	Yes	Chap. 2C. T1	Roubaix Ecoquartier experiment
SW14	codingDYO_34	Influence des modalités de restauration de sols dégradés sur leur colonisation par une faune du sol fonctionnelle	BURROW, Coralie	2015	NA	NA	Plante&Cite	French	PhD_thesis	DYO	P1.I2.O2	France	Ecoquartier de l'Union, Roubaix (59), Nord-Pas-de-Calais region	In situ	in_situ	Experiment for rehabilitation of urban brownfields	derelict_land_rehabilitation	Not reported	NR	Soil invertebrates (Collembola, Acari, Isopoda, Carabidae, earthworms)	invertebrate	No	deep alluvion (silt)	industrial_waste	ramial chipped wood	other_material	No	Cover of ramial chipped wood	20 months	1-2 y	Technosol_map	Diversity (species richness, Shannon index, evenness, community weighted mean)	diversity	Yes	Chap. 2C. T2	Roubaix Ecoquartier experiment
SW14	codingDYO_35	Influence des modalités de restauration de sols dégradés sur leur colonisation par une faune du sol fonctionnelle	BURROW, Coralie	2015	NA	NA	Plante&Cite	French	PhD_thesis	DYO	P1.I3.O2	France	Ecoquartier de l'Union, Roubaix (59), Nord-Pas-de-Calais region	In situ	in_situ	Experiment for rehabilitation of urban brownfields	derelict_land_rehabilitation	Not reported	NR	Soil invertebrates (Collembola, Acari, Isopoda, Carabidae, earthworms)	invertebrate	No	deep alluvion (silt)	industrial_waste	green waste compost	compost	No	2/3 silt 1/3 compost	20 months	1-2 y	Technosol_map	Diversity (species richness, Shannon index, evenness, community weighted mean)	diversity	Yes	Chap. 2C. T3,T4	Roubaix Ecoquartier experiment
SW14	codingDYO_36	Influence des modalités de restauration de sols dégradés sur leur colonisation par une faune du sol fonctionnelle	BURROW, Coralie	2015	NA	NA	Plante&Cite	French	PhD_thesis	DYO	P1.I4.O2	France	Ecoquartier de l'Union, Roubaix (59), Nord-Pas-de-Calais region	In situ	in_situ	Experiment for rehabilitation of urban brownfields	derelict_land_rehabilitation	Not reported	NR	Soil invertebrates (Collembola, Acari, Isopoda, Carabidae, earthworms)	invertebrate	No	deep alluvion (silt)	industrial_waste	green waste compost	compost	Flowering meadows	2/3 silt 1/3 compost	20 months	1-2 y	Technosol_map	Diversity (species richness, Shannon index, evenness, community weighted mean)	diversity	Yes	Chap. 2C. T5,T6	Roubaix Ecoquartier experiment
SW14	codingDYO_37	Influence des modalités de restauration de sols dégradés sur leur colonisation par une faune du sol fonctionnelle	BURROW, Coralie	2015	NA	NA	Plante&Cite	French	PhD_thesis	DYO	P1.I5.O2	France	Ecoquartier de l'Union, Roubaix (59), Nord-Pas-de-Calais region	In situ	in_situ	Experiment for rehabilitation of urban brownfields	derelict_land_rehabilitation	Not reported	NR	Soil invertebrates (Collembola, Acari, Isopoda, Carabidae, earthworms)	invertebrate	No	deep alluvion (silt)	industrial_waste	green waste compost	compost	Lawn (Lolium perenne, Festuca rubra, Poa pratensis)	2/3 silt 1/3 compost	20 months	1-2 y	Technosol_map	Diversity (species richness, Shannon index, evenness, community weighted mean)	diversity	Yes	Chap. 2C. T7	Roubaix Ecoquartier experiment
SW14	codingDYO_38	Influence des modalités de restauration de sols dégradés sur leur colonisation par une faune du sol fonctionnelle	BURROW, Coralie	2015	NA	NA	Plante&Cite	French	PhD_thesis	DYO	P1.I6.O2	France	Ecoquartier de l'Union, Roubaix (59), Nord-Pas-de-Calais region	In situ	in_situ	Experiment for rehabilitation of urban brownfields	derelict_land_rehabilitation	Not reported	NR	Soil invertebrates (Collembola, Acari, Isopoda, Carabidae, earthworms)	invertebrate	No	deep alluvion (silt)	industrial_waste	green waste compost	compost	Shrubs (Cornus sanguinea, Euonymus europaeus, Corylus avellana, Rosa canina)	2/3 silt 1/3 compost	20 months	1-2 y	Technosol_map	Diversity (species richness, Shannon index, evenness, community weighted mean)	diversity	Yes	Chap. 2C. T8	Roubaix Ecoquartier experiment
SW14	codingDYO_39	Influence des modalités de restauration de sols dégradés sur leur colonisation par une faune du sol fonctionnelle	BURROW, Coralie	2015	NA	NA	Plante&Cite	French	PhD_thesis	DYO	P1.I1.O3	France	Ecoquartier de l'Union, Roubaix (59), Nord-Pas-de-Calais region	In situ	in_situ	Experiment for rehabilitation of urban brownfields	derelict_land_rehabilitation	Not reported	NR	Soil invertebrates (Collembola, Acari, Isopoda, Carabidae, earthworms)	invertebrate	No	deep alluvion (silt)	industrial_waste	No	No	No	N/A	15-18 months	1-2 y	Technosol_map	Litter decomposition rate	activity	Yes	Chap. 2C. T1	Roubaix Ecoquartier experiment
SW14	codingDYO_40	Influence des modalités de restauration de sols dégradés sur leur colonisation par une faune du sol fonctionnelle	BURROW, Coralie	2015	NA	NA	Plante&Cite	French	PhD_thesis	DYO	P1.I2.O3	France	Ecoquartier de l'Union, Roubaix (59), Nord-Pas-de-Calais region	In situ	in_situ	Experiment for rehabilitation of urban brownfields	derelict_land_rehabilitation	Not reported	NR	Soil invertebrates (Collembola, Acari, Isopoda, Carabidae, earthworms)	invertebrate	No	deep alluvion (silt)	industrial_waste	ramial chipped wood	other_material	No	Cover of ramial chipped wood	15-18 months	1-2 y	Technosol_map	Litter decomposition rate	activity	Yes	Chap. 2C. T2	Roubaix Ecoquartier experiment
SW14	codingDYO_41	Influence des modalités de restauration de sols dégradés sur leur colonisation par une faune du sol fonctionnelle	BURROW, Coralie	2015	NA	NA	Plante&Cite	French	PhD_thesis	DYO	P1.I3.O3	France	Ecoquartier de l'Union, Roubaix (59), Nord-Pas-de-Calais region	In situ	in_situ	Experiment for rehabilitation of urban brownfields	derelict_land_rehabilitation	Not reported	NR	Soil invertebrates (Collembola, Acari, Isopoda, Carabidae, earthworms)	invertebrate	No	deep alluvion (silt)	industrial_waste	green waste compost	compost	No	2/3 silt 1/3 compost	15-18 months	1-2 y	Technosol_map	Litter decomposition rate	activity	Yes	Chap. 2C. T3,T4	Roubaix Ecoquartier experiment
SW14	codingDYO_42	Influence des modalités de restauration de sols dégradés sur leur colonisation par une faune du sol fonctionnelle	BURROW, Coralie	2015	NA	NA	Plante&Cite	French	PhD_thesis	DYO	P1.I4.O3	France	Ecoquartier de l'Union, Roubaix (59), Nord-Pas-de-Calais region	In situ	in_situ	Experiment for rehabilitation of urban brownfields	derelict_land_rehabilitation	Not reported	NR	Soil invertebrates (Collembola, Acari, Isopoda, Carabidae, earthworms)	invertebrate	No	deep alluvion (silt)	industrial_waste	green waste compost	compost	Flowering meadows	2/3 silt 1/3 compost	15-18 months	1-2 y	Technosol_map	Litter decomposition rate	activity	Yes	Chap. 2C. T5,T6	Roubaix Ecoquartier experiment
SW14	codingDYO_43	Influence des modalités de restauration de sols dégradés sur leur colonisation par une faune du sol fonctionnelle	BURROW, Coralie	2015	NA	NA	Plante&Cite	French	PhD_thesis	DYO	P1.I5.O3	France	Ecoquartier de l'Union, Roubaix (59), Nord-Pas-de-Calais region	In situ	in_situ	Experiment for rehabilitation of urban brownfields	derelict_land_rehabilitation	Not reported	NR	Soil invertebrates (Collembola, Acari, Isopoda, Carabidae, earthworms)	invertebrate	No	deep alluvion (silt)	industrial_waste	green waste compost	compost	Lawn (Lolium perenne, Festuca rubra, Poa pratensis)	2/3 silt 1/3 compost	15-18 months	1-2 y	Technosol_map	Litter decomposition rate	activity	Yes	Chap. 2C. T7	Roubaix Ecoquartier experiment
SW14	codingDYO_44	Influence des modalités de restauration de sols dégradés sur leur colonisation par une faune du sol fonctionnelle	BURROW, Coralie	2015	NA	NA	Plante&Cite	French	PhD_thesis	DYO	P1.I6.O3	France	Ecoquartier de l'Union, Roubaix (59), Nord-Pas-de-Calais region	In situ	in_situ	Experiment for rehabilitation of urban brownfields	derelict_land_rehabilitation	Not reported	NR	Soil invertebrates (Collembola, Acari, Isopoda, Carabidae, earthworms)	invertebrate	No	deep alluvion (silt)	industrial_waste	green waste compost	compost	Shrubs (Cornus sanguinea, Euonymus europaeus, Corylus avellana, Rosa canina)	2/3 silt 1/3 compost	15-18 months	1-2 y	Technosol_map	Litter decomposition rate	activity	Yes	Chap. 2C. T8	Roubaix Ecoquartier experiment
SW14	codingDYO_45	Influence des modalités de restauration de sols dégradés sur leur colonisation par une faune du sol fonctionnelle	BURROW, Coralie	2015	NA	NA	Plante&Cite	French	PhD_thesis	DYO	P2.I7.O4	France	Mineral waste: Ecoquartier de l'Union, Roubaix (59), Nord-Pas-de-Calais region	Mesocosm	containers	Experiment for rehabilitation of urban brownfields	derelict_land_rehabilitation	N/A	N/A	Isopoda	invertebrate	Yes/No	deep alluvion (silt)	industrial_waste	No	No	Earthworm Lumbricus terrestris; Isopoda Porcellio scaber, Oniscus asellus	N/A. 5 earthworms were introduced	1 year	1-12 m	Technosol_map	Abondance (size, biomass)	abundance	Yes	Chap. 3	N/A
SW14	codingDYO_46	Influence des modalités de restauration de sols dégradés sur leur colonisation par une faune du sol fonctionnelle	BURROW, Coralie	2015	NA	NA	Plante&Cite	French	PhD_thesis	DYO	P2.I8.O4	France	Mineral waste: Ecoquartier de l'Union, Roubaix (59), Nord-Pas-de-Calais region	Mesocosm	containers	Experiment for rehabilitation of urban brownfields	derelict_land_rehabilitation	N/A	N/A	Isopoda	invertebrate	Yes/No	deep alluvion (silt)	industrial_waste	ramial chipped wood	other_material	Earthworm Lumbricus terrestris; Isopoda Porcellio scaber, Oniscus asellus	Cover of ramial chipped wood. 5 earthworms were introduced	1 year	1-12 m	Technosol_map	Abondance (size, biomass)	abundance	Yes	Chap. 3	N/A
SW14	codingDYO_47	Influence des modalités de restauration de sols dégradés sur leur colonisation par une faune du sol fonctionnelle	BURROW, Coralie	2015	NA	NA	Plante&Cite	French	PhD_thesis	DYO	P2.I9.O4	France	Mineral waste: Ecoquartier de l'Union, Roubaix (59), Nord-Pas-de-Calais region	Mesocosm	containers	Experiment for rehabilitation of urban brownfields	derelict_land_rehabilitation	N/A	N/A	Isopoda	invertebrate	Yes/No	deep alluvion (silt)	industrial_waste	green waste compost	compost	Earthworm Lumbricus terrestris; Isopoda Porcellio scaber, Oniscus asellus	2/3 silt 1/3 compost. 5 earthworms were introduced	1 year	1-12 m	Technosol_map	Abondance (size, biomass)	abundance	Yes	Chap. 3	N/A
SW14	codingDYO_48	Influence des modalités de restauration de sols dégradés sur leur colonisation par une faune du sol fonctionnelle	BURROW, Coralie	2015	NA	NA	Plante&Cite	French	PhD_thesis	DYO	P2.I10.O4	France	Mineral waste: Ecoquartier de l'Union, Roubaix (59), Nord-Pas-de-Calais region	Mesocosm	containers	Experiment for rehabilitation of urban brownfields	derelict_land_rehabilitation	N/A	N/A	Isopoda	invertebrate	Yes/No	deep alluvion (silt)	industrial_waste	green waste compost	compost	Flowering meadows; Earthworm Lumbricus terrestris; Isopoda Porcellio scaber, Oniscus asellus	2/3 silt 1/3 compost. 5 earthworms were introduced	1 year	1-12 m	Technosol_map	Abondance (size, biomass)	abundance	Yes	Chap. 3	N/A
SW14	codingDYO_49	Influence des modalités de restauration de sols dégradés sur leur colonisation par une faune du sol fonctionnelle	BURROW, Coralie	2015	NA	NA	Plante&Cite	French	PhD_thesis	DYO	P2.I11.O4	France	Mineral waste: Ecoquartier de l'Union, Roubaix (59), Nord-Pas-de-Calais region	Mesocosm	containers	Experiment for rehabilitation of urban brownfields	derelict_land_rehabilitation	N/A	N/A	Isopoda	invertebrate	Yes/No	deep alluvion (silt)	industrial_waste	green waste compost	compost	Lawn (Lolium perenne, Festuca rubra, Poa pratensis); Earthworm Lumbricus terrestris; Isopoda Porcellio scaber, Oniscus asellus	2/3 silt 1/3 compost. 5 earthworms were introduced	1 year	1-12 m	Technosol_map	Abondance (size, biomass)	abundance	Yes	Chap. 3	N/A
SW14	codingDYO_50	Influence des modalités de restauration de sols dégradés sur leur colonisation par une faune du sol fonctionnelle	BURROW, Coralie	2015	NA	NA	Plante&Cite	French	PhD_thesis	DYO	P2.I12.O4	France	Mineral waste: Ecoquartier de l'Union, Roubaix (59), Nord-Pas-de-Calais region	Mesocosm	containers	Experiment for rehabilitation of urban brownfields	derelict_land_rehabilitation	N/A	N/A	Isopoda	invertebrate	Yes/No	deep alluvion (silt)	industrial_waste	green waste compost	compost	Trifolium in carnatum, Medicago sativa, Phacelia tanatecifolium, Sinapis alba; Earthworm Lumbricus terrestris	2/3 silt 1/3 compost. 5 earthworms were introduced	1 year	1-12 m	Technosol_map	Abondance (size, biomass)	abundance	Yes	Chap. 3	N/A
SW14	codingDYO_51	Influence des modalités de restauration de sols dégradés sur leur colonisation par une faune du sol fonctionnelle	BURROW, Coralie	2015	NA	NA	Plante&Cite	French	PhD_thesis	DYO	P2.I13.O4	France	Mineral waste: Ecoquartier de l'Union, Roubaix (59), Nord-Pas-de-Calais region	Mesocosm	containers	Experiment for rehabilitation of urban brownfields	derelict_land_rehabilitation	N/A	N/A	Isopoda	invertebrate	No	deep alluvion (silt)	industrial_waste	No	No	No	N/A	1 year	1-12 m	Technosol_map	Abondance (size, biomass)	abundance	Yes	Chap. 3	N/A
SW14	codingDYO_52	Influence des modalités de restauration de sols dégradés sur leur colonisation par une faune du sol fonctionnelle	BURROW, Coralie	2015	NA	NA	Plante&Cite	French	PhD_thesis	DYO	P2.I14.O4	France	Mineral waste: Ecoquartier de l'Union, Roubaix (59), Nord-Pas-de-Calais region	Mesocosm	containers	Experiment for rehabilitation of urban brownfields	derelict_land_rehabilitation	N/A	N/A	Isopoda	invertebrate	No	deep alluvion (silt)	industrial_waste	green waste compost	compost	Flowering meadows	2/3 silt 1/3 compost	1 year	1-12 m	Technosol_map	Abondance (size, biomass)	abundance	Yes	Chap. 3	N/A
SW14	codingDYO_53	Influence des modalités de restauration de sols dégradés sur leur colonisation par une faune du sol fonctionnelle	BURROW, Coralie	2015	NA	NA	Plante&Cite	French	PhD_thesis	DYO	P3.I7.O5	France	Mineral waste: Ecoquartier de l'Union, Roubaix (59), Nord-Pas-de-Calais region	Mesocosm	containers	Experiment for rehabilitation of urban brownfields	derelict_land_rehabilitation	N/A	N/A	Earthworms	invertebrate	Yes/No	deep alluvion (silt)	industrial_waste	No	No	Earthworm Lumbricus terrestris; Isopoda Porcellio scaber, Oniscus asellus	N/A. 5 earthworms were introduced	1 year	1-12 m	Technosol_map	Abundance	abundance	Yes	Chap. 3	N/A
SW14	codingDYO_54	Influence des modalités de restauration de sols dégradés sur leur colonisation par une faune du sol fonctionnelle	BURROW, Coralie	2015	NA	NA	Plante&Cite	French	PhD_thesis	DYO	P3.I8.O5	France	Mineral waste: Ecoquartier de l'Union, Roubaix (59), Nord-Pas-de-Calais region	Mesocosm	containers	Experiment for rehabilitation of urban brownfields	derelict_land_rehabilitation	N/A	N/A	Earthworms	invertebrate	Yes/No	deep alluvion (silt)	industrial_waste	ramial chipped wood	other_material	Earthworm Lumbricus terrestris; Isopoda Porcellio scaber, Oniscus asellus	Cover of ramial chipped wood. 5 earthworms were introduced	1 year	1-12 m	Technosol_map	Abundance	abundance	Yes	Chap. 3	N/A
SW14	codingDYO_55	Influence des modalités de restauration de sols dégradés sur leur colonisation par une faune du sol fonctionnelle	BURROW, Coralie	2015	NA	NA	Plante&Cite	French	PhD_thesis	DYO	P3.I9.O5	France	Mineral waste: Ecoquartier de l'Union, Roubaix (59), Nord-Pas-de-Calais region	Mesocosm	containers	Experiment for rehabilitation of urban brownfields	derelict_land_rehabilitation	N/A	N/A	Earthworms	invertebrate	Yes/No	deep alluvion (silt)	industrial_waste	green waste compost	compost	Earthworm Lumbricus terrestris; Isopoda Porcellio scaber, Oniscus asellus	2/3 silt 1/3 compost. 5 earthworms were introduced	1 year	1-12 m	Technosol_map	Abundance	abundance	Yes	Chap. 3	N/A
SW14	codingDYO_56	Influence des modalités de restauration de sols dégradés sur leur colonisation par une faune du sol fonctionnelle	BURROW, Coralie	2015	NA	NA	Plante&Cite	French	PhD_thesis	DYO	P3.I10.O5	France	Mineral waste: Ecoquartier de l'Union, Roubaix (59), Nord-Pas-de-Calais region	Mesocosm	containers	Experiment for rehabilitation of urban brownfields	derelict_land_rehabilitation	N/A	N/A	Earthworms	invertebrate	Yes/No	deep alluvion (silt)	industrial_waste	green waste compost	compost	Flowering meadows; Earthworm Lumbricus terrestris; Isopoda Porcellio scaber, Oniscus asellus	2/3 silt 1/3 compost. 5 earthworms were introduced	1 year	1-12 m	Technosol_map	Abundance	abundance	Yes	Chap. 3	N/A
SW14	codingDYO_57	Influence des modalités de restauration de sols dégradés sur leur colonisation par une faune du sol fonctionnelle	BURROW, Coralie	2015	NA	NA	Plante&Cite	French	PhD_thesis	DYO	P3.I11.O5	France	Mineral waste: Ecoquartier de l'Union, Roubaix (59), Nord-Pas-de-Calais region	Mesocosm	containers	Experiment for rehabilitation of urban brownfields	derelict_land_rehabilitation	N/A	N/A	Earthworms	invertebrate	Yes/No	deep alluvion (silt)	industrial_waste	green waste compost	compost	Lawn (Lolium perenne, Festuca rubra, Poa pratensis); Earthworm Lumbricus terrestris; Isopoda Porcellio scaber, Oniscus asellus	2/3 silt 1/3 compost. 5 earthworms were introduced	1 year	1-12 m	Technosol_map	Abundance	abundance	Yes	Chap. 3	N/A
SW14	codingDYO_58	Influence des modalités de restauration de sols dégradés sur leur colonisation par une faune du sol fonctionnelle	BURROW, Coralie	2015	NA	NA	Plante&Cite	French	PhD_thesis	DYO	P3.I12.O5	France	Mineral waste: Ecoquartier de l'Union, Roubaix (59), Nord-Pas-de-Calais region	Mesocosm	containers	Experiment for rehabilitation of urban brownfields	derelict_land_rehabilitation	N/A	N/A	Earthworms	invertebrate	Yes/No	deep alluvion (silt)	industrial_waste	green waste compost	compost	Trifolium in carnatum, Medicago sativa, Phacelia tanatecifolium, Sinapis alba; Earthworm Lumbricus terrestris	2/3 silt 1/3 compost. 5 earthworms were introduced	1 year	1-12 m	Technosol_map	Abundance	abundance	Yes	Chap. 3	N/A
SW14	codingDYO_59	Influence des modalités de restauration de sols dégradés sur leur colonisation par une faune du sol fonctionnelle	BURROW, Coralie	2015	NA	NA	Plante&Cite	French	PhD_thesis	DYO	P3.I13.O5	France	Mineral waste: Ecoquartier de l'Union, Roubaix (59), Nord-Pas-de-Calais region	Mesocosm	containers	Experiment for rehabilitation of urban brownfields	derelict_land_rehabilitation	N/A	N/A	Earthworms	invertebrate	No	deep alluvion (silt)	industrial_waste	No	No	No	N/A	1 year	1-12 m	Technosol_map	Abundance	abundance	Yes	Chap. 3	N/A
SW14	codingDYO_60	Influence des modalités de restauration de sols dégradés sur leur colonisation par une faune du sol fonctionnelle	BURROW, Coralie	2015	NA	NA	Plante&Cite	French	PhD_thesis	DYO	P3.I14.O5	France	Mineral waste: Ecoquartier de l'Union, Roubaix (59), Nord-Pas-de-Calais region	Mesocosm	containers	Experiment for rehabilitation of urban brownfields	derelict_land_rehabilitation	N/A	N/A	Earthworms	invertebrate	No	deep alluvion (silt)	industrial_waste	green waste compost	compost	Flowering meadows	2/3 silt 1/3 compost	1 year	1-12 m	Technosol_map	Abundance	abundance	Yes	Chap. 3	N/A
SW14	codingDYO_61	Influence des modalités de restauration de sols dégradés sur leur colonisation par une faune du sol fonctionnelle	BURROW, Coralie	2015	NA	NA	Plante&Cite	French	PhD_thesis	DYO	P4.I7.O6	France	Mineral waste: Ecoquartier de l'Union, Roubaix (59), Nord-Pas-de-Calais region	Mesocosm	containers	Experiment for rehabilitation of urban brownfields	derelict_land_rehabilitation	N/A	N/A	Soil invertebrates	invertebrate	Yes/No	deep alluvion (silt)	industrial_waste	No	No	Earthworm Lumbricus terrestris; Isopoda Porcellio scaber, Oniscus asellus	N/A. 5 earthworms were introduced	1 year	1-12 m	Technosol_map	Litter colonization, decomposition rate	activity	Yes	Chap. 3	N/A
SW14	codingDYO_62	Influence des modalités de restauration de sols dégradés sur leur colonisation par une faune du sol fonctionnelle	BURROW, Coralie	2015	NA	NA	Plante&Cite	French	PhD_thesis	DYO	P4.I8.O6	France	Mineral waste: Ecoquartier de l'Union, Roubaix (59), Nord-Pas-de-Calais region	Mesocosm	containers	Experiment for rehabilitation of urban brownfields	derelict_land_rehabilitation	N/A	N/A	Soil invertebrates	invertebrate	Yes/No	deep alluvion (silt)	industrial_waste	ramial chipped wood	other_material	Earthworm Lumbricus terrestris; Isopoda Porcellio scaber, Oniscus asellus	Cover of ramial chipped wood. 5 earthworms were introduced	1 year	1-12 m	Technosol_map	Litter colonization, decomposition rate	activity	Yes	Chap. 3	N/A
SW14	codingDYO_63	Influence des modalités de restauration de sols dégradés sur leur colonisation par une faune du sol fonctionnelle	BURROW, Coralie	2015	NA	NA	Plante&Cite	French	PhD_thesis	DYO	P4.I9.O6	France	Mineral waste: Ecoquartier de l'Union, Roubaix (59), Nord-Pas-de-Calais region	Mesocosm	containers	Experiment for rehabilitation of urban brownfields	derelict_land_rehabilitation	N/A	N/A	Soil invertebrates	invertebrate	Yes/No	deep alluvion (silt)	industrial_waste	green waste compost	compost	Earthworm Lumbricus terrestris; Isopoda Porcellio scaber, Oniscus asellus	2/3 silt 1/3 compost. 5 earthworms were introduced	1 year	1-12 m	Technosol_map	Litter colonization, decomposition rate	activity	Yes	Chap. 3	N/A
SW14	codingDYO_64	Influence des modalités de restauration de sols dégradés sur leur colonisation par une faune du sol fonctionnelle	BURROW, Coralie	2015	NA	NA	Plante&Cite	French	PhD_thesis	DYO	P4.I10.O6	France	Mineral waste: Ecoquartier de l'Union, Roubaix (59), Nord-Pas-de-Calais region	Mesocosm	containers	Experiment for rehabilitation of urban brownfields	derelict_land_rehabilitation	N/A	N/A	Soil invertebrates	invertebrate	Yes/No	deep alluvion (silt)	industrial_waste	green waste compost	compost	Flowering meadows; Earthworm Lumbricus terrestris; Isopoda Porcellio scaber, Oniscus asellus	2/3 silt 1/3 compost. 5 earthworms were introduced	1 year	1-12 m	Technosol_map	Litter colonization, decomposition rate	activity	Yes	Chap. 3	N/A
SW14	codingDYO_65	Influence des modalités de restauration de sols dégradés sur leur colonisation par une faune du sol fonctionnelle	BURROW, Coralie	2015	NA	NA	Plante&Cite	French	PhD_thesis	DYO	P4.I11.O6	France	Mineral waste: Ecoquartier de l'Union, Roubaix (59), Nord-Pas-de-Calais region	Mesocosm	containers	Experiment for rehabilitation of urban brownfields	derelict_land_rehabilitation	N/A	N/A	Soil invertebrates	invertebrate	Yes/No	deep alluvion (silt)	industrial_waste	green waste compost	compost	Lawn (Lolium perenne, Festuca rubra, Poa pratensis); Earthworm Lumbricus terrestris; Isopoda Porcellio scaber, Oniscus asellus	2/3 silt 1/3 compost. 5 earthworms were introduced	1 year	1-12 m	Technosol_map	Litter colonization, decomposition rate	activity	Yes	Chap. 3	N/A
SW14	codingDYO_66	Influence des modalités de restauration de sols dégradés sur leur colonisation par une faune du sol fonctionnelle	BURROW, Coralie	2015	NA	NA	Plante&Cite	French	PhD_thesis	DYO	P4.I12.O6	France	Mineral waste: Ecoquartier de l'Union, Roubaix (59), Nord-Pas-de-Calais region	Mesocosm	containers	Experiment for rehabilitation of urban brownfields	derelict_land_rehabilitation	N/A	N/A	Soil invertebrates	invertebrate	Yes/No	deep alluvion (silt)	industrial_waste	green waste compost	compost	Trifolium in carnatum, Medicago sativa, Phacelia tanatecifolium, Sinapis alba; Earthworm Lumbricus terrestris	2/3 silt 1/3 compost. 5 earthworms were introduced	1 year	1-12 m	Technosol_map	Litter colonization, decomposition rate	activity	Yes	Chap. 3	N/A
SW14	codingDYO_67	Influence des modalités de restauration de sols dégradés sur leur colonisation par une faune du sol fonctionnelle	BURROW, Coralie	2015	NA	NA	Plante&Cite	French	PhD_thesis	DYO	P4.I13.O6	France	Mineral waste: Ecoquartier de l'Union, Roubaix (59), Nord-Pas-de-Calais region	Mesocosm	containers	Experiment for rehabilitation of urban brownfields	derelict_land_rehabilitation	N/A	N/A	Soil invertebrates	invertebrate	No	deep alluvion (silt)	industrial_waste	No	No	No	N/A	1 year	1-12 m	Technosol_map	Litter colonization, decomposition rate	activity	Yes	Chap. 3	N/A
SW14	codingDYO_68	Influence des modalités de restauration de sols dégradés sur leur colonisation par une faune du sol fonctionnelle	BURROW, Coralie	2015	NA	NA	Plante&Cite	French	PhD_thesis	DYO	P4.I14.O6	France	Mineral waste: Ecoquartier de l'Union, Roubaix (59), Nord-Pas-de-Calais region	Mesocosm	containers	Experiment for rehabilitation of urban brownfields	derelict_land_rehabilitation	N/A	N/A	Soil invertebrates	invertebrate	No	deep alluvion (silt)	industrial_waste	green waste compost	compost	Flowering meadows	2/3 silt 1/3 compost	1 year	1-12 m	Technosol_map	Litter colonization, decomposition rate	activity	Yes	Chap. 3	N/A
SW14	codingDYO_69	Influence des modalités de restauration de sols dégradés sur leur colonisation par une faune du sol fonctionnelle	BURROW, Coralie	2015	NA	NA	Plante&Cite	French	PhD_thesis	DYO	P5.I15.O7	France	Mineral waste: Ecoquartier de l'Union, Roubaix (59), Nord-Pas-de-Calais region	Microcosm	containers	Experiment for rehabilitation of urban brownfields	derelict_land_rehabilitation	N/A	N/A	Collembola Lepidocyrtus cyaneus, Folsomia candida, Parisotoma notabilis	invertebrate	Yes	deep alluvion (silt)	industrial_waste	green waste compost	compost	Collembola Lepidocyrtus cyaneus, Folsomia candida, Parisotoma notabilis	2/3 silt 1/3 compost. 20 individuals of each species added	1, 2, 3 months	1-12 m	Technosol_map	Abundance	abundance	Yes	Chap. 4. Exp 1	N/A
SW14	codingDYO_70	Influence des modalités de restauration de sols dégradés sur leur colonisation par une faune du sol fonctionnelle	BURROW, Coralie	2015	NA	NA	Plante&Cite	French	PhD_thesis	DYO	P5.I16.O7	France	Mineral waste: Ecoquartier de l'Union, Roubaix (59), Nord-Pas-de-Calais region	Microcosm	containers	Experiment for rehabilitation of urban brownfields	derelict_land_rehabilitation	N/A	N/A	Collembola Lepidocyrtus cyaneus, Folsomia candida, Parisotoma notabilis	invertebrate	Yes	deep alluvion (silt)	industrial_waste	green waste compost; straw	compost & other_material	Collembola Lepidocyrtus cyaneus, Folsomia candida, Parisotoma notabilis	2/3 silt 1/3 compost. Cover of straw. 20 individuals of each species added.	1, 2, 3 months	1-12 m	Technosol_map	Abundance	abundance	Yes	Chap. 4. Exp 1	N/A
SW14	codingDYO_71	Influence des modalités de restauration de sols dégradés sur leur colonisation par une faune du sol fonctionnelle	BURROW, Coralie	2015	NA	NA	Plante&Cite	French	PhD_thesis	DYO	P5.I17.O7	France	Mineral waste: Ecoquartier de l'Union, Roubaix (59), Nord-Pas-de-Calais region	Microcosm	containers	Experiment for rehabilitation of urban brownfields	derelict_land_rehabilitation	N/A	N/A	Collembola Lepidocyrtus cyaneus, Folsomia candida, Parisotoma notabilis	invertebrate	Yes	deep alluvion (silt)	industrial_waste	green waste compost; ramial chipped wood	compost & other_material	Collembola Lepidocyrtus cyaneus, Folsomia candida, Parisotoma notabilis	2/3 silt 1/3 compost. Cover of ramial chipped wood. 20 individuals of each species added.	1, 2, 3 months	1-12 m	Technosol_map	Abundance	abundance	Yes	Chap. 4. Exp 1	N/A
SW14	codingDYO_72	Influence des modalités de restauration de sols dégradés sur leur colonisation par une faune du sol fonctionnelle	BURROW, Coralie	2015	NA	NA	Plante&Cite	French	PhD_thesis	DYO	P5.I18.O7	France	Mineral waste: Ecoquartier de l'Union, Roubaix (59), Nord-Pas-de-Calais region	Microcosm	containers	Experiment for rehabilitation of urban brownfields	derelict_land_rehabilitation	N/A	N/A	Collembola Lepidocyrtus cyaneus, Folsomia candida, Parisotoma notabilis	invertebrate	Yes	deep alluvion (silt)	industrial_waste	green waste compost	compost	Lawn (Lolium perenne, Festuca rubra, Poa pratensis). Collembola Lepidocyrtus cyaneus, Folsomia candida, Parisotoma notabilis	2/3 silt 1/3 compost. 20 individuals of each collembola species added.	1, 2, 3 months	1-12 m	Technosol_map	Abundance	abundance	Yes	Chap. 4. Exp 1	N/A
SW14	codingDYO_73	Influence des modalités de restauration de sols dégradés sur leur colonisation par une faune du sol fonctionnelle	BURROW, Coralie	2015	NA	NA	Plante&Cite	French	PhD_thesis	DYO	P6.I19.O8	France	Mineral waste: Ecoquartier de l'Union, Roubaix (59), Nord-Pas-de-Calais region	Microcosm	containers	Experiment for rehabilitation of urban brownfields	derelict_land_rehabilitation	N/A	N/A	Collembola Parisotoma notabilis	invertebrate	Yes	deep alluvion (silt)	industrial_waste	green waste compost	compost	Collembola Parisotoma notabilis	4 kg silt / 800 g compost. 20 individuals of collembola added	1, 2, 3, 4 months	1-12 m	Technosol_map	Abundance	abundance	Yes	Chap. 4. Exp 2	N/A
SW14	codingDYO_74	Influence des modalités de restauration de sols dégradés sur leur colonisation par une faune du sol fonctionnelle	BURROW, Coralie	2015	NA	NA	Plante&Cite	French	PhD_thesis	DYO	P6.I20.O8	France	Mineral waste: Ecoquartier de l'Union, Roubaix (59), Nord-Pas-de-Calais region	Microcosm	containers	Experiment for rehabilitation of urban brownfields	derelict_land_rehabilitation	N/A	N/A	Collembola Parisotoma notabilis	invertebrate	Yes	deep alluvion (silt)	industrial_waste	green waste compost; straw	compost & other_material	Collembola Parisotoma notabilis	4 kg silt / 800 g compost / 60 g straw. 20 individuals of collembola added	1, 2, 3, 4 months	1-12 m	Technosol_map	Abundance	abundance	Yes	Chap. 4. Exp 2	N/A
SW14	codingDYO_75	Influence des modalités de restauration de sols dégradés sur leur colonisation par une faune du sol fonctionnelle	BURROW, Coralie	2015	NA	NA	Plante&Cite	French	PhD_thesis	DYO	P6.I21.O8	France	Mineral waste: Ecoquartier de l'Union, Roubaix (59), Nord-Pas-de-Calais region	Microcosm	containers	Experiment for rehabilitation of urban brownfields	derelict_land_rehabilitation	N/A	N/A	Collembola Parisotoma notabilis	invertebrate	Yes	deep alluvion (silt)	industrial_waste	green waste compost; ramial chipped wood	compost & other_material	Collembola Parisotoma notabilis	4 kg silt / 800 g compost / 600 g ramial chipped wood. 20 individuals of collembola added	1, 2, 3, 4 months	1-12 m	Technosol_map	Abundance	abundance	Yes	Chap. 4. Exp 2	N/A
SW14	codingDYO_76	Influence des modalités de restauration de sols dégradés sur leur colonisation par une faune du sol fonctionnelle	BURROW, Coralie	2015	NA	NA	Plante&Cite	French	PhD_thesis	DYO	P6.I19.O9	France	Mineral waste: Ecoquartier de l'Union, Roubaix (59), Nord-Pas-de-Calais region	Microcosm	containers	Experiment for rehabilitation of urban brownfields	derelict_land_rehabilitation	N/A	N/A	Soil microorganisms	microorganism	No	deep alluvion (silt)	industrial_waste	green waste compost	compost	Collembola Parisotoma notabilis	4 kg silt / 800 g compost. 20 individuals of collembola added	1, 2, 3, 4 months	1-12 m	Technosol_map	Soil respiration	activity	Yes	Chap. 4. Exp 2	N/A
SW14	codingDYO_77	Influence des modalités de restauration de sols dégradés sur leur colonisation par une faune du sol fonctionnelle	BURROW, Coralie	2015	NA	NA	Plante&Cite	French	PhD_thesis	DYO	P6.I20.O9	France	Mineral waste: Ecoquartier de l'Union, Roubaix (59), Nord-Pas-de-Calais region	Microcosm	containers	Experiment for rehabilitation of urban brownfields	derelict_land_rehabilitation	N/A	N/A	Soil microorganisms	microorganism	No	deep alluvion (silt)	industrial_waste	green waste compost; straw	compost & other_material	Collembola Parisotoma notabilis	4 kg silt / 800 g compost / 60 g straw. 20 individuals of collembola added	1, 2, 3, 4 months	1-12 m	Technosol_map	Soil respiration	activity	Yes	Chap. 4. Exp 2	N/A
SW14	codingDYO_78	Influence des modalités de restauration de sols dégradés sur leur colonisation par une faune du sol fonctionnelle	BURROW, Coralie	2015	NA	NA	Plante&Cite	French	PhD_thesis	DYO	P6.I21.O9	France	Mineral waste: Ecoquartier de l'Union, Roubaix (59), Nord-Pas-de-Calais region	Microcosm	containers	Experiment for rehabilitation of urban brownfields	derelict_land_rehabilitation	N/A	N/A	Soil microorganisms	microorganism	No	deep alluvion (silt)	industrial_waste	green waste compost; ramial chipped wood	compost & other_material	Collembola Parisotoma notabilis	4 kg silt / 800 g compost / 600 g ramial chipped wood. 20 individuals of collembola added	1, 2, 3, 4 months	1-12 m	Technosol_map	Soil respiration	activity	Yes	Chap. 4. Exp 2	N/A
706	codingDYO_79	Plant Performance on Anthroposols at Huckleberry Mine, Houston, British Columbia	Carson, A	2013///	NA	NA	GS	English	MSc_thesis	DYO	P1.I1.O1	Canada	Huckleberry mine, 86 km southwest of Houston in west-central British Columbia	In situ	in_situ	Experiment for reclamation after mining	mine_rehabilitation	Forested land for wildlife habitat	natural_habitat	Bromus ciliatus (Fringed brome)	herb	Yes	stockpiled soil; desulphurized Non-Acid Generating (NAG) sand	mine_waste	No	No	Bromus ciliatus (Fringed brome)	"Before test plots were constructed, the ground at each location was leveled to create similar surface conditions for each site. Following site preparation, stockpiled soil and desulphurized NAG sand were delivered to each site and piled for use in the construction of the test plots; approximately 9 m3 of desulphurized NAG sand and 27 m3 o f soil from stockpiles was delivered to each site." A 2-y…	1, 2 years	1-2 y	Technosol_map	Plant growth (seedling density, % cover, height, aboveground biomass, belowground biomass)	growth	Yes	N/A	Linked Carson 2013
706	codingDYO_80	Plant Performance on Anthroposols at Huckleberry Mine, Houston, British Columbia	Carson, A	2013///	NA	NA	GS	English	MSc_thesis	DYO	P2.I2.O1	Canada	Huckleberry mine, 86 km southwest of Houston in west-central British Columbia	In situ	in_situ	Experiment for reclamation after mining	mine_rehabilitation	Forested land for wildlife habitat	natural_habitat	Elymus glaucus (Blue wildrye)	herb	Yes	stockpiled soil; desulphurized Non-Acid Generating (NAG) sand	mine_waste	No	No	Elymus glaucus (Blue wildrye)	"Before test plots were constructed, the ground at each location was leveled to create similar surface conditions for each site. Following site preparation, stockpiled soil and desulphurized NAG sand were delivered to each site and piled for use in the construction of the test plots; approximately 9 m3 of desulphurized NAG sand and 27 m3 o f soil from stockpiles was delivered to each site." A 2-y…	1, 2 years	1-2 y	Technosol_map	Plant growth (seedling density, % cover, height, aboveground biomass, belowground biomass)	growth	Yes	N/A	Linked Carson 2013
706	codingDYO_81	Plant Performance on Anthroposols at Huckleberry Mine, Houston, British Columbia	Carson, A	2013///	NA	NA	GS	English	MSc_thesis	DYO	P3.I3.O1	Canada	Huckleberry mine, 86 km southwest of Houston in west-central British Columbia	In situ	in_situ	Experiment for reclamation after mining	mine_rehabilitation	Forested land for wildlife habitat	natural_habitat	Festuca saximontana (Rocky Mountain fescue)	herb	Yes	stockpiled soil; desulphurized Non-Acid Generating (NAG) sand	mine_waste	No	No	Festuca saximontana (Rocky Mountain fescue)	"Before test plots were constructed, the ground at each location was leveled to create similar surface conditions for each site. Following site preparation, stockpiled soil and desulphurized NAG sand were delivered to each site and piled for use in the construction of the test plots; approximately 9 m3 of desulphurized NAG sand and 27 m3 o f soil from stockpiles was delivered to each site." A 2-y…	1, 2 years	1-2 y	Technosol_map	Plant growth (% cover, height, aboveground biomass, belowground biomass)	growth	Yes	N/A	Linked Carson 2013
706	codingDYO_82	Plant Performance on Anthroposols at Huckleberry Mine, Houston, British Columbia	Carson, A	2013///	NA	NA	GS	English	MSc_thesis	DYO	P4.I4.O1	Canada	Huckleberry mine, 86 km southwest of Houston in west-central British Columbia	In situ	in_situ	Experiment for reclamation after mining	mine_rehabilitation	Forested land for wildlife habitat	natural_habitat	Lupinus arcticus (Arctic lupine)	herb	Yes	stockpiled soil; desulphurized Non-Acid Generating (NAG) sand	mine_waste	No	No	Lupinus arcticus (Arctic lupine)	"Before test plots were constructed, the ground at each location was leveled to create similar surface conditions for each site. Following site preparation, stockpiled soil and desulphurized NAG sand were delivered to each site and piled for use in the construction of the test plots; approximately 9 m3 of desulphurized NAG sand and 27 m3 o f soil from stockpiles was delivered to each site." A 2-y…	1, 2 years	1-2 y	Technosol_map	Plant growth (seedling density, % cover, height, aboveground biomass, belowground biomass)	growth	Yes	N/A	Linked Carson 2013
706	codingDYO_83	Plant Performance on Anthroposols at Huckleberry Mine, Houston, British Columbia	Carson, A	2013///	NA	NA	GS	English	MSc_thesis	DYO	P5.I5.O1	Canada	Huckleberry mine, 86 km southwest of Houston in west-central British Columbia	In situ	in_situ	Experiment for reclamation after mining	mine_rehabilitation	Forested land for wildlife habitat	natural_habitat	Mixture of Elymus glaucus (Blue wildrye), Bromus ciliatus (Fringed brome), Rocky Mountain fescue (Festuca saximontana)	herb	Yes	stockpiled soil; desulphurized Non-Acid Generating (NAG) sand	mine_waste	No	No	Mixture of Elymus glaucus (Blue wildrye), Bromus ciliatus (Fringed brome), Rocky Mountain fescue (Festuca saximontana)	"Before test plots were constructed, the ground at each location was leveled to create similar surface conditions for each site. Following site preparation, stockpiled soil and desulphurized NAG sand were delivered to each site and piled for use in the construction of the test plots; approximately 9 m3 of desulphurized NAG sand and 27 m3 o f soil from stockpiles was delivered to each site." A 2-y…	1, 2 years	1-2 y	Technosol_map	Plant growth (% cover, height, aboveground biomass, belowground biomass)	growth	Yes	N/A	Linked Carson 2013
706	codingDYO_84	Plant Performance on Anthroposols at Huckleberry Mine, Houston, British Columbia	Carson, A	2013///	NA	NA	GS	English	MSc_thesis	DYO	P6.I6.O1	Canada	Huckleberry mine, 86 km southwest of Houston in west-central British Columbia	In situ	in_situ	Experiment for reclamation after mining	mine_rehabilitation	Forested land for wildlife habitat	natural_habitat	Mixture of Elymus glaucus (Blue wildrye), Lupinus arcticus (Arctic lupine), Carex mertensii (Merten's sedge)	herb	Yes	stockpiled soil; desulphurized Non-Acid Generating (NAG) sand	mine_waste	No	No	Mixture of Elymus glaucus (Blue wildrye), Lupinus arcticus (Arctic lupine), Carex mertensii (Merten's sedge)	"Before test plots were constructed, the ground at each location was leveled to create similar surface conditions for each site. Following site preparation, stockpiled soil and desulphurized NAG sand were delivered to each site and piled for use in the construction of the test plots; approximately 9 m3 of desulphurized NAG sand and 27 m3 o f soil from stockpiles was delivered to each site." A 2-y…	1, 2 years	1-2 y	Technosol_map	Plant growth (% cover, height, aboveground biomass, belowground biomass)	growth	Yes	N/A	Linked Carson 2013
706	codingDYO_85	Plant Performance on Anthroposols at Huckleberry Mine, Houston, British Columbia	Carson, A	2013///	NA	NA	GS	English	MSc_thesis	DYO	P1.I7.O1	Canada	Huckleberry mine, 86 km southwest of Houston in west-central British Columbia	In situ	in_situ	Experiment for reclamation after mining	mine_rehabilitation	Forested land for wildlife habitat	natural_habitat	Bromus ciliatus (Fringed brome)	herb	Yes	stockpiled soil	mine_waste	No	No	Bromus ciliatus (Fringed brome)	"Before test plots were constructed, the ground at each location was leveled to create similar surface conditions for each site." A 2-year old soil stockpile or a 10-year old soil stockpile was used. Some subplots were fertilized with 57.69 g (equivalent to 576.9 kg ha'1) o f 13-16-10 NPK (74.9 kg h a '1 N, 92.3 kg ha'1 P20 5 and 57.7 kg ha'1 K20 ; Evergro™, Kelowna, BC) fertilizer and others wer…	1, 2 years	1-2 y	Technosol_map	Plant growth (seedling density, % cover, height, aboveground biomass, belowground biomass)	growth	Yes	N/A	Linked Carson 2013
706	codingDYO_86	Plant Performance on Anthroposols at Huckleberry Mine, Houston, British Columbia	Carson, A	2013///	NA	NA	GS	English	MSc_thesis	DYO	P2.I8.O1	Canada	Huckleberry mine, 86 km southwest of Houston in west-central British Columbia	In situ	in_situ	Experiment for reclamation after mining	mine_rehabilitation	Forested land for wildlife habitat	natural_habitat	Elymus glaucus (Blue wildrye)	herb	Yes	stockpiled soil	mine_waste	No	No	Elymus glaucus (Blue wildrye)	"Before test plots were constructed, the ground at each location was leveled to create similar surface conditions for each site." A 2-year old soil stockpile or a 10-year old soil stockpile was used. Some subplots were fertilized with 57.69 g (equivalent to 576.9 kg ha'1) o f 13-16-10 NPK (74.9 kg h a '1 N, 92.3 kg ha'1 P20 5 and 57.7 kg ha'1 K20 ; Evergro™, Kelowna, BC) fertilizer and others wer…	1, 2 years	1-2 y	Technosol_map	Plant growth (seedling density, % cover, height, aboveground biomass, belowground biomass)	growth	Yes	N/A	Linked Carson 2013
706	codingDYO_87	Plant Performance on Anthroposols at Huckleberry Mine, Houston, British Columbia	Carson, A	2013///	NA	NA	GS	English	MSc_thesis	DYO	P3.I9.O1	Canada	Huckleberry mine, 86 km southwest of Houston in west-central British Columbia	In situ	in_situ	Experiment for reclamation after mining	mine_rehabilitation	Forested land for wildlife habitat	natural_habitat	Festuca saximontana (Rocky Mountain fescue)	herb	Yes	stockpiled soil	mine_waste	No	No	Festuca saximontana (Rocky Mountain fescue)	"Before test plots were constructed, the ground at each location was leveled to create similar surface conditions for each site." A 2-year old soil stockpile or a 10-year old soil stockpile was used. Some subplots were fertilized with 57.69 g (equivalent to 576.9 kg ha'1) o f 13-16-10 NPK (74.9 kg h a '1 N, 92.3 kg ha'1 P20 5 and 57.7 kg ha'1 K20 ; Evergro™, Kelowna, BC) fertilizer and others wer…	1, 2 years	1-2 y	Technosol_map	Plant growth (% cover, height, aboveground biomass, belowground biomass)	growth	Yes	N/A	Linked Carson 2013
706	codingDYO_88	Plant Performance on Anthroposols at Huckleberry Mine, Houston, British Columbia	Carson, A	2013///	NA	NA	GS	English	MSc_thesis	DYO	P4.I10.O1	Canada	Huckleberry mine, 86 km southwest of Houston in west-central British Columbia	In situ	in_situ	Experiment for reclamation after mining	mine_rehabilitation	Forested land for wildlife habitat	natural_habitat	Lupinus arcticus (Arctic lupine)	herb	Yes	stockpiled soil	mine_waste	No	No	Lupinus arcticus (Arctic lupine)	"Before test plots were constructed, the ground at each location was leveled to create similar surface conditions for each site." A 2-year old soil stockpile or a 10-year old soil stockpile was used. Some subplots were fertilized with 57.69 g (equivalent to 576.9 kg ha'1) o f 13-16-10 NPK (74.9 kg h a '1 N, 92.3 kg ha'1 P20 5 and 57.7 kg ha'1 K20 ; Evergro™, Kelowna, BC) fertilizer and others wer…	1, 2 years	1-2 y	Technosol_map	Plant growth (seedling density, % cover, height, aboveground biomass, belowground biomass)	growth	Yes	N/A	Linked Carson 2013
706	codingDYO_89	Plant Performance on Anthroposols at Huckleberry Mine, Houston, British Columbia	Carson, A	2013///	NA	NA	GS	English	MSc_thesis	DYO	P5.I11.O1	Canada	Huckleberry mine, 86 km southwest of Houston in west-central British Columbia	In situ	in_situ	Experiment for reclamation after mining	mine_rehabilitation	Forested land for wildlife habitat	natural_habitat	Mixture of Elymus glaucus (Blue wildrye), Bromus ciliatus (Fringed brome), Rocky Mountain fescue (Festuca saximontana)	herb	Yes	stockpiled soil	mine_waste	No	No	Mixture of Elymus glaucus (Blue wildrye), Bromus ciliatus (Fringed brome), Rocky Mountain fescue (Festuca saximontana)	"Before test plots were constructed, the ground at each location was leveled to create similar surface conditions for each site." A 2-year old soil stockpile or a 10-year old soil stockpile was used. Some subplots were fertilized with 57.69 g (equivalent to 576.9 kg ha'1) o f 13-16-10 NPK (74.9 kg h a '1 N, 92.3 kg ha'1 P20 5 and 57.7 kg ha'1 K20 ; Evergro™, Kelowna, BC) fertilizer and others wer…	1, 2 years	1-2 y	Technosol_map	Plant growth (% cover, height, aboveground biomass, belowground biomass)	growth	Yes	N/A	Linked Carson 2013
706	codingDYO_90	Plant Performance on Anthroposols at Huckleberry Mine, Houston, British Columbia	Carson, A	2013///	NA	NA	GS	English	MSc_thesis	DYO	P6.I12.O1	Canada	Huckleberry mine, 86 km southwest of Houston in west-central British Columbia	In situ	in_situ	Experiment for reclamation after mining	mine_rehabilitation	Forested land for wildlife habitat	natural_habitat	Mixture of Elymus glaucus (Blue wildrye), Lupinus arcticus (Arctic lupine), Carex mertensii (Merten's sedge)	herb	Yes	stockpiled soil	mine_waste	No	No	Mixture of Elymus glaucus (Blue wildrye), Lupinus arcticus (Arctic lupine), Carex mertensii (Merten's sedge)	"Before test plots were constructed, the ground at each location was leveled to create similar surface conditions for each site." A 2-year old soil stockpile or a 10-year old soil stockpile was used. Some subplots were fertilized with 57.69 g (equivalent to 576.9 kg ha'1) o f 13-16-10 NPK (74.9 kg h a '1 N, 92.3 kg ha'1 P20 5 and 57.7 kg ha'1 K20 ; Evergro™, Kelowna, BC) fertilizer and others wer…	1, 2 years	1-2 y	Technosol_map	Plant growth (% cover, height, aboveground biomass, belowground biomass)	growth	Yes	N/A	Linked Carson 2013
706	codingDYO_91	Plant Performance on Anthroposols at Huckleberry Mine, Houston, British Columbia	Carson, A	2013///	NA	NA	GS	English	MSc_thesis	DYO	P1.I13.O1	Canada	Huckleberry mine, 86 km southwest of Houston in west-central British Columbia	In situ	in_situ	Experiment for reclamation after mining	mine_rehabilitation	Forested land for wildlife habitat	natural_habitat	Bromus ciliatus (Fringed brome)	herb	Yes	desulphurized Non-Acid Generating (NAG) sand	mine_waste	No	No	Bromus ciliatus (Fringed brome)	"Before test plots were constructed, the ground at each location was leveled to create similar surface conditions for each site." Treatments were applied to all subplots at a standardized sowing density of 750 Pure Live Seed / m2 (see Table 2 for details)	1, 2 years	1-2 y	Technosol_map	Plant growth (seedling density, % cover, height, aboveground biomass, belowground biomass)	growth	Yes	N/A	Linked Carson 2013
706	codingDYO_92	Plant Performance on Anthroposols at Huckleberry Mine, Houston, British Columbia	Carson, A	2013///	NA	NA	GS	English	MSc_thesis	DYO	P2.I14.O1	Canada	Huckleberry mine, 86 km southwest of Houston in west-central British Columbia	In situ	in_situ	Experiment for reclamation after mining	mine_rehabilitation	Forested land for wildlife habitat	natural_habitat	Elymus glaucus (Blue wildrye)	herb	Yes	desulphurized Non-Acid Generating (NAG) sand	mine_waste	No	No	Elymus glaucus (Blue wildrye)	"Before test plots were constructed, the ground at each location was leveled to create similar surface conditions for each site." Treatments were applied to all subplots at a standardized sowing density of 750 Pure Live Seed / m2 (see Table 2 for details)	1, 2 years	1-2 y	Technosol_map	Plant growth (seedling density, % cover, height, aboveground biomass, belowground biomass)	growth	Yes	N/A	Linked Carson 2013
706	codingDYO_93	Plant Performance on Anthroposols at Huckleberry Mine, Houston, British Columbia	Carson, A	2013///	NA	NA	GS	English	MSc_thesis	DYO	P3.I15.O1	Canada	Huckleberry mine, 86 km southwest of Houston in west-central British Columbia	In situ	in_situ	Experiment for reclamation after mining	mine_rehabilitation	Forested land for wildlife habitat	natural_habitat	Festuca saximontana (Rocky Mountain fescue)	herb	Yes	desulphurized Non-Acid Generating (NAG) sand	mine_waste	No	No	Festuca saximontana (Rocky Mountain fescue)	"Before test plots were constructed, the ground at each location was leveled to create similar surface conditions for each site." Treatments were applied to all subplots at a standardized sowing density of 750 Pure Live Seed / m2 (see Table 2 for details)	1, 2 years	1-2 y	Technosol_map	Plant growth (% cover, height, aboveground biomass, belowground biomass)	growth	Yes	N/A	Linked Carson 2013
706	codingDYO_94	Plant Performance on Anthroposols at Huckleberry Mine, Houston, British Columbia	Carson, A	2013///	NA	NA	GS	English	MSc_thesis	DYO	P4.I16.O1	Canada	Huckleberry mine, 86 km southwest of Houston in west-central British Columbia	In situ	in_situ	Experiment for reclamation after mining	mine_rehabilitation	Forested land for wildlife habitat	natural_habitat	Lupinus arcticus (Arctic lupine)	herb	Yes	desulphurized Non-Acid Generating (NAG) sand	mine_waste	No	No	Lupinus arcticus (Arctic lupine)	"Before test plots were constructed, the ground at each location was leveled to create similar surface conditions for each site." Treatments were applied to all subplots at a standardized sowing density of 750 Pure Live Seed / m2 (see Table 2 for details)	1, 2 years	1-2 y	Technosol_map	Plant growth (seedling density, % cover, height, aboveground biomass, belowground biomass)	growth	Yes	N/A	Linked Carson 2013
706	codingDYO_95	Plant Performance on Anthroposols at Huckleberry Mine, Houston, British Columbia	Carson, A	2013///	NA	NA	GS	English	MSc_thesis	DYO	P5.I17.O1	Canada	Huckleberry mine, 86 km southwest of Houston in west-central British Columbia	In situ	in_situ	Experiment for reclamation after mining	mine_rehabilitation	Forested land for wildlife habitat	natural_habitat	Mixture of Elymus glaucus (Blue wildrye), Bromus ciliatus (Fringed brome), Rocky Mountain fescue (Festuca saximontana)	herb	Yes	desulphurized Non-Acid Generating (NAG) sand	mine_waste	No	No	Mixture of Elymus glaucus (Blue wildrye), Bromus ciliatus (Fringed brome), Rocky Mountain fescue (Festuca saximontana)	"Before test plots were constructed, the ground at each location was leveled to create similar surface conditions for each site." Treatments were applied to all subplots at a standardized sowing density of 750 Pure Live Seed / m2 (see Table 2 for details)	1, 2 years	1-2 y	Technosol_map	Plant growth (% cover, height, aboveground biomass, belowground biomass)	growth	Yes	N/A	Linked Carson 2013
706	codingDYO_96	Plant Performance on Anthroposols at Huckleberry Mine, Houston, British Columbia	Carson, A	2013///	NA	NA	GS	English	MSc_thesis	DYO	P6.I18.O1	Canada	Huckleberry mine, 86 km southwest of Houston in west-central British Columbia	In situ	in_situ	Experiment for reclamation after mining	mine_rehabilitation	Forested land for wildlife habitat	natural_habitat	Mixture of Elymus glaucus (Blue wildrye), Lupinus arcticus (Arctic lupine), Carex mertensii (Merten's sedge)	herb	Yes	desulphurized Non-Acid Generating (NAG) sand	mine_waste	No	No	Mixture of Elymus glaucus (Blue wildrye), Lupinus arcticus (Arctic lupine), Carex mertensii (Merten's sedge)	"Before test plots were constructed, the ground at each location was leveled to create similar surface conditions for each site." Treatments were applied to all subplots at a standardized sowing density of 750 Pure Live Seed / m2 (see Table 2 for details)	1, 2 years	1-2 y	Technosol_map	Plant growth (% cover, height, aboveground biomass, belowground biomass)	growth	Yes	N/A	Linked Carson 2013
S1	codingDYO_97	Réhabilitation écologique d’écosystèmes dégradés par l’exploitation des carrières : faire avec, refaire ou laisser faire la nature ?	Julie Chenot	2018	NA	NA	Sent	French	PhD_thesis	DYO	P1.I1.O1	France	La Crau plain (Southeastern France)	In situ	in_situ	Rehabilitation of quarries	mine_rehabilitation	Not reported	NR	Plants	plant	No	Stockpiled topsoil	mine_waste	No	No	No	reconstituted soils subdivided into 3 categories i.e. (2.1) reconstituted soils with thickness identical to the reference soil (40 cm) without contact with the phreatic zone, or (2.2) with contact with the phreatic zone; (2.3) soil deposit thicker than the reference soil layer (> 40 cm);	35 years	>10 y	Natural_soil	Composition, species richness, beta, gamma diversity, community similarity to reference (normalized Community Structure Integrity Index and Higher Abundance Index)	diversity	Yes	Chap. 1. FigC1.3 species richness	Linked La Crau quarry
S1	codingDYO_98	Réhabilitation écologique d’écosystèmes dégradés par l’exploitation des carrières : faire avec, refaire ou laisser faire la nature ?	Julie Chenot	2018	NA	NA	Sent	French	PhD_thesis	DYO	P1.I2.O1	France	La Crau plain (Southeastern France)	In situ	in_situ	Rehabilitation of quarries	mine_rehabilitation	Not reported	NR	Plants	plant	No	Anthropogenic materials (inert rubble from deconstruction or other spoil, local backfill e.g. unsold stocks of stones, sand, silt and clay resulting from the decantation processes)	construction_demolition_waste	No	No	No	soil with deposits of anthropogenic materials	35 years	>10 y	Natural_soil	Composition, species richness, beta, gamma diversity, community similarity to reference (normalized Community Structure Integrity Index and Higher Abundance Index)	diversity	Yes	Chap. 1. FigC1.3 species richness	Linked La Crau quarry
S1	codingDYO_99	Réhabilitation écologique d’écosystèmes dégradés par l’exploitation des carrières : faire avec, refaire ou laisser faire la nature ?	Julie Chenot	2018	NA	NA	Sent	French	PhD_thesis	DYO	P2.I3.O2	France	Gravel quarry La Ménudelle, La Crau plain (Southeastern France)	In situ	in_situ	Experiment for rehabilitation of quarries	mine_rehabilitation	Not reported	NR	Plants	plant	No	inert backfill; raw quarry material (sand, alluvial gravel)	excavated_soil & mine_waste	No	No	No	The quarry was "impermeabilized in 2012 (using deposits of decantation sludge—clays and silt—presenting a strong water retention capability) and filled up in 2012–2013 (with inert materials [backfill]). After compacting and leveling of the surface of the landfill, the site was then at an elevation of 40 cm below the original surface of the reference grassland and ready to receive the experimental…	2, 14, 26, 50 months	2-5 y	Technosol_map	Abundance (% cover), height	abundance	Yes	Chap. 2. 100% raw quarry. Also coded with Chenot-Lescure 2021 (+quantitative results for 50 months)	Linked La Crau quarry
S1	codingDYO_100	Réhabilitation écologique d’écosystèmes dégradés par l’exploitation des carrières : faire avec, refaire ou laisser faire la nature ?	Julie Chenot	2018	NA	NA	Sent	French	PhD_thesis	DYO	P2.I4.O2	France	Gravel quarry La Ménudelle, La Crau plain (Southeastern France)	In situ	in_situ	Experiment for rehabilitation of quarries	mine_rehabilitation	Not reported	NR	Plants	plant	No	inert backfill; raw quarry material (sand, alluvial gravel)	excavated_soil & mine_waste	arable soil	other_material	No	The quarry was "impermeabilized in 2012 (using deposits of decantation sludge—clays and silt—presenting a strong water retention capability) and filled up in 2012–2013 (with inert materials [backfill]). After compacting and leveling of the surface of the landfill, the site was then at an elevation of 40 cm below the original surface of the reference grassland and ready to receive the experimental…	2, 14, 26, 50 months	2-5 y	Technosol_map	Abundance (% cover), height	abundance	Yes	Chap. 2. 75% raw quarry. Also coded with Chenot-Lescure 2021 (+quantitative results for 50 months)	Linked La Crau quarry
S1	codingDYO_101	Réhabilitation écologique d’écosystèmes dégradés par l’exploitation des carrières : faire avec, refaire ou laisser faire la nature ?	Julie Chenot	2018	NA	NA	Sent	French	PhD_thesis	DYO	P2.I5.O2	France	Gravel quarry La Ménudelle, La Crau plain (Southeastern France)	In situ	in_situ	Experiment for rehabilitation of quarries	mine_rehabilitation	Not reported	NR	Plants	plant	No	inert backfill; raw quarry material (sand, alluvial gravel)	excavated_soil & mine_waste	arable soil	other_material	No	The quarry was "impermeabilized in 2012 (using deposits of decantation sludge—clays and silt—presenting a strong water retention capability) and filled up in 2012–2013 (with inert materials [backfill]). After compacting and leveling of the surface of the landfill, the site was then at an elevation of 40 cm below the original surface of the reference grassland and ready to receive the experimental…	2, 14, 26, 50 months	2-5 y	Technosol_map	Abundance (% cover), height	abundance	Yes	Chap. 2. 50% raw quarry. Also coded with Chenot-Lescure 2021 (+quantitative results for 50 months)	Linked La Crau quarry
S1	codingDYO_102	Réhabilitation écologique d’écosystèmes dégradés par l’exploitation des carrières : faire avec, refaire ou laisser faire la nature ?	Julie Chenot	2018	NA	NA	Sent	French	PhD_thesis	DYO	P2.I6.O2	France	Gravel quarry La Ménudelle, La Crau plain (Southeastern France)	In situ	in_situ	Experiment for rehabilitation of quarries	mine_rehabilitation	Not reported	NR	Plants	plant	No	inert backfill; raw quarry material (sand, alluvial gravel)	excavated_soil & mine_waste	arable soil	other_material	No	The quarry was "impermeabilized in 2012 (using deposits of decantation sludge—clays and silt—presenting a strong water retention capability) and filled up in 2012–2013 (with inert materials [backfill]). After compacting and leveling of the surface of the landfill, the site was then at an elevation of 40 cm below the original surface of the reference grassland and ready to receive the experimental…	2, 14, 26, 50 months	2-5 y	Technosol_map	Abundance (% cover), height	abundance	Yes	Chap. 2. 25% raw quarry. Also coded with Chenot-Lescure 2021 (+quantitative results for 50 months)	Linked La Crau quarry
S1	codingDYO_103	Réhabilitation écologique d’écosystèmes dégradés par l’exploitation des carrières : faire avec, refaire ou laisser faire la nature ?	Julie Chenot	2018	NA	NA	Sent	French	PhD_thesis	DYO	P2.I7.O2	France	Gravel quarry La Ménudelle, La Crau plain (Southeastern France)	In situ	in_situ	Experiment for rehabilitation of quarries	mine_rehabilitation	Not reported	NR	Plants	plant	No	inert backfill	excavated_soil	arable soil	other_material	No	The quarry was "impermeabilized in 2012 (using deposits of decantation sludge—clays and silt—presenting a strong water retention capability) and filled up in 2012–2013 (with inert materials [backfill]). After compacting and leveling of the surface of the landfill, the site was then at an elevation of 40 cm below the original surface of the reference grassland and ready to receive the experimental…	2, 14, 26, 50 months	2-5 y	Technosol_map	Abundance (% cover), height	abundance	Yes	Chap. 2. 100% arable soil. Also coded with Chenot-Lescure 2021 (+quantitative results for 50 months)	Linked La Crau quarry
S1	codingDYO_104	Réhabilitation écologique d’écosystèmes dégradés par l’exploitation des carrières : faire avec, refaire ou laisser faire la nature ?	Julie Chenot	2018	NA	NA	Sent	French	PhD_thesis	DYO	P2.I8.O2	France	Gravel quarry La Ménudelle, La Crau plain (Southeastern France)	In situ	in_situ	Experiment for rehabilitation of quarries	mine_rehabilitation	Not reported	NR	Plants	plant	Yes/No	inert backfill; raw quarry material (sand, alluvial gravel)	excavated_soil & mine_waste	No	No	Brachypodium retusum; Brachypodium hybridum	The quarry was "impermeabilized in 2012 (using deposits of decantation sludge—clays and silt—presenting a strong water retention capability) and filled up in 2012–2013 (with inert materials [backfill]). After compacting and leveling of the surface of the landfill, the site was then at an elevation of 40 cm below the original surface of the reference grassland and ready to receive the experimental…	2, 14, 26, 50 months	2-5 y	Technosol_map	Abundance (% cover), height	abundance	Yes	Chap. 2. 100% raw quarry. Also coded with Chenot-Lescure 2021 (+quantitative results for 50 months)	Linked La Crau quarry
S1	codingDYO_105	Réhabilitation écologique d’écosystèmes dégradés par l’exploitation des carrières : faire avec, refaire ou laisser faire la nature ?	Julie Chenot	2018	NA	NA	Sent	French	PhD_thesis	DYO	P2.I9.O2	France	Gravel quarry La Ménudelle, La Crau plain (Southeastern France)	In situ	in_situ	Experiment for rehabilitation of quarries	mine_rehabilitation	Not reported	NR	Plants	plant	Yes/No	inert backfill; raw quarry material (sand, alluvial gravel)	excavated_soil & mine_waste	arable soil	other_material	Brachypodium retusum; Brachypodium hybridum	The quarry was "impermeabilized in 2012 (using deposits of decantation sludge—clays and silt—presenting a strong water retention capability) and filled up in 2012–2013 (with inert materials [backfill]). After compacting and leveling of the surface of the landfill, the site was then at an elevation of 40 cm below the original surface of the reference grassland and ready to receive the experimental…	2, 14, 26, 50 months	2-5 y	Technosol_map	Abundance (% cover), height	abundance	Yes	Chap. 2. 75% raw quarry. Also coded with Chenot-Lescure 2021 (+quantitative results for 50 months)	Linked La Crau quarry
S1	codingDYO_106	Réhabilitation écologique d’écosystèmes dégradés par l’exploitation des carrières : faire avec, refaire ou laisser faire la nature ?	Julie Chenot	2018	NA	NA	Sent	French	PhD_thesis	DYO	P2.I10.O2	France	Gravel quarry La Ménudelle, La Crau plain (Southeastern France)	In situ	in_situ	Experiment for rehabilitation of quarries	mine_rehabilitation	Not reported	NR	Plants	plant	Yes/No	inert backfill; raw quarry material (sand, alluvial gravel)	excavated_soil & mine_waste	arable soil	other_material	Brachypodium retusum; Brachypodium hybridum	The quarry was "impermeabilized in 2012 (using deposits of decantation sludge—clays and silt—presenting a strong water retention capability) and filled up in 2012–2013 (with inert materials [backfill]). After compacting and leveling of the surface of the landfill, the site was then at an elevation of 40 cm below the original surface of the reference grassland and ready to receive the experimental…	2, 14, 26, 50 months	2-5 y	Technosol_map	Abundance (% cover), height	abundance	Yes	Chap. 2. 50% raw quarry. Also coded with Chenot-Lescure 2021 (+quantitative results for 50 months)	Linked La Crau quarry
S1	codingDYO_107	Réhabilitation écologique d’écosystèmes dégradés par l’exploitation des carrières : faire avec, refaire ou laisser faire la nature ?	Julie Chenot	2018	NA	NA	Sent	French	PhD_thesis	DYO	P2.I11.O2	France	Gravel quarry La Ménudelle, La Crau plain (Southeastern France)	In situ	in_situ	Experiment for rehabilitation of quarries	mine_rehabilitation	Not reported	NR	Plants	plant	Yes/No	inert backfill; raw quarry material (sand, alluvial gravel)	excavated_soil & mine_waste	arable soil	other_material	Brachypodium retusum; Brachypodium hybridum	The quarry was "impermeabilized in 2012 (using deposits of decantation sludge—clays and silt—presenting a strong water retention capability) and filled up in 2012–2013 (with inert materials [backfill]). After compacting and leveling of the surface of the landfill, the site was then at an elevation of 40 cm below the original surface of the reference grassland and ready to receive the experimental…	2, 14, 26, 50 months	2-5 y	Technosol_map	Abundance (% cover), height	abundance	Yes	Chap. 2. 25% raw quarry. Also coded with Chenot-Lescure 2021 (+quantitative results for 50 months)	Linked La Crau quarry
S1	codingDYO_108	Réhabilitation écologique d’écosystèmes dégradés par l’exploitation des carrières : faire avec, refaire ou laisser faire la nature ?	Julie Chenot	2018	NA	NA	Sent	French	PhD_thesis	DYO	P2.I12.O2	France	Gravel quarry La Ménudelle, La Crau plain (Southeastern France)	In situ	in_situ	Experiment for rehabilitation of quarries	mine_rehabilitation	Not reported	NR	Plants	plant	Yes/No	inert backfill	excavated_soil	arable soil	other_material	Brachypodium retusum; Brachypodium hybridum	The quarry was "impermeabilized in 2012 (using deposits of decantation sludge—clays and silt—presenting a strong water retention capability) and filled up in 2012–2013 (with inert materials [backfill]). After compacting and leveling of the surface of the landfill, the site was then at an elevation of 40 cm below the original surface of the reference grassland and ready to receive the experimental…	2, 14, 26, 50 months	2-5 y	Technosol_map	Abundance (% cover), height	abundance	Yes	Chap. 2. 100% arable soil. Also coded with Chenot-Lescure 2021 (+quantitative results for 50 months) (+quantitative results for 50 months)	Linked La Crau quarry
S1	codingDYO_109	Réhabilitation écologique d’écosystèmes dégradés par l’exploitation des carrières : faire avec, refaire ou laisser faire la nature ?	Julie Chenot	2018	NA	NA	Sent	French	PhD_thesis	DYO	P2.I3.O3	France	Gravel quarry La Ménudelle, La Crau plain (Southeastern France)	In situ	in_situ	Experiment for rehabilitation of quarries	mine_rehabilitation	Not reported	NR	Plants	plant	No	inert backfill; raw quarry material (sand, alluvial gravel)	excavated_soil & mine_waste	No	No	No	The quarry was "impermeabilized in 2012 (using deposits of decantation sludge—clays and silt—presenting a strong water retention capability) and filled up in 2012–2013 (with inert materials [backfill]). After compacting and leveling of the surface of the landfill, the site was then at an elevation of 40 cm below the original surface of the reference grassland and ready to receive the experimental…	2, 14, 26, 50 months	2-5 y	Natural_soil	Species richness, composition, community similarity to reference (normalized Community Structure Integrity Index and Higher Abundance Index)	diversity	Yes	Chap. 2. 100% raw quarry. Also coded with Chenot-Lescure 2021 (+quantitative results for 50 months)	Linked La Crau quarry
S1	codingDYO_110	Réhabilitation écologique d’écosystèmes dégradés par l’exploitation des carrières : faire avec, refaire ou laisser faire la nature ?	Julie Chenot	2018	NA	NA	Sent	French	PhD_thesis	DYO	P2.I4.O3	France	Gravel quarry La Ménudelle, La Crau plain (Southeastern France)	In situ	in_situ	Experiment for rehabilitation of quarries	mine_rehabilitation	Not reported	NR	Plants	plant	No	inert backfill; raw quarry material (sand, alluvial gravel)	excavated_soil & mine_waste	arable soil	other_material	No	The quarry was "impermeabilized in 2012 (using deposits of decantation sludge—clays and silt—presenting a strong water retention capability) and filled up in 2012–2013 (with inert materials [backfill]). After compacting and leveling of the surface of the landfill, the site was then at an elevation of 40 cm below the original surface of the reference grassland and ready to receive the experimental…	2, 14, 26, 50 months	2-5 y	Natural_soil	Species richness, composition, community similarity to reference (normalized Community Structure Integrity Index and Higher Abundance Index)	diversity	Yes	Chap. 2. 75% raw quarry. Also coded with Chenot-Lescure 2021 (+quantitative results for 50 months)	Linked La Crau quarry
S1	codingDYO_111	Réhabilitation écologique d’écosystèmes dégradés par l’exploitation des carrières : faire avec, refaire ou laisser faire la nature ?	Julie Chenot	2018	NA	NA	Sent	French	PhD_thesis	DYO	P2.I5.O3	France	Gravel quarry La Ménudelle, La Crau plain (Southeastern France)	In situ	in_situ	Experiment for rehabilitation of quarries	mine_rehabilitation	Not reported	NR	Plants	plant	No	inert backfill; raw quarry material (sand, alluvial gravel)	excavated_soil & mine_waste	arable soil	other_material	No	The quarry was "impermeabilized in 2012 (using deposits of decantation sludge—clays and silt—presenting a strong water retention capability) and filled up in 2012–2013 (with inert materials [backfill]). After compacting and leveling of the surface of the landfill, the site was then at an elevation of 40 cm below the original surface of the reference grassland and ready to receive the experimental…	2, 14, 26, 50 months	2-5 y	Natural_soil	Species richness, composition, community similarity to reference (normalized Community Structure Integrity Index and Higher Abundance Index)	diversity	Yes	Chap. 2. 50% raw quarry. Also coded with Chenot-Lescure 2021 (+quantitative results for 50 months)	Linked La Crau quarry
S1	codingDYO_112	Réhabilitation écologique d’écosystèmes dégradés par l’exploitation des carrières : faire avec, refaire ou laisser faire la nature ?	Julie Chenot	2018	NA	NA	Sent	French	PhD_thesis	DYO	P2.I6.O3	France	Gravel quarry La Ménudelle, La Crau plain (Southeastern France)	In situ	in_situ	Experiment for rehabilitation of quarries	mine_rehabilitation	Not reported	NR	Plants	plant	No	inert backfill; raw quarry material (sand, alluvial gravel)	excavated_soil & mine_waste	arable soil	other_material	No	The quarry was "impermeabilized in 2012 (using deposits of decantation sludge—clays and silt—presenting a strong water retention capability) and filled up in 2012–2013 (with inert materials [backfill]). After compacting and leveling of the surface of the landfill, the site was then at an elevation of 40 cm below the original surface of the reference grassland and ready to receive the experimental…	2, 14, 26, 50 months	2-5 y	Natural_soil	Species richness, composition, community similarity to reference (normalized Community Structure Integrity Index and Higher Abundance Index)	diversity	Yes	Chap. 2. 25% raw quarry. Also coded with Chenot-Lescure 2021 (+quantitative results for 50 months)	Linked La Crau quarry
S1	codingDYO_113	Réhabilitation écologique d’écosystèmes dégradés par l’exploitation des carrières : faire avec, refaire ou laisser faire la nature ?	Julie Chenot	2018	NA	NA	Sent	French	PhD_thesis	DYO	P2.I7.O3	France	Gravel quarry La Ménudelle, La Crau plain (Southeastern France)	In situ	in_situ	Experiment for rehabilitation of quarries	mine_rehabilitation	Not reported	NR	Plants	plant	No	inert backfill	excavated_soil	arable soil	other_material	No	The quarry was "impermeabilized in 2012 (using deposits of decantation sludge—clays and silt—presenting a strong water retention capability) and filled up in 2012–2013 (with inert materials [backfill]). After compacting and leveling of the surface of the landfill, the site was then at an elevation of 40 cm below the original surface of the reference grassland and ready to receive the experimental…	2, 14, 26, 50 months	2-5 y	Natural_soil	Species richness, composition, community similarity to reference (normalized Community Structure Integrity Index and Higher Abundance Index)	diversity	Yes	Chap. 2. 100% arable soil. Also coded with Chenot-Lescure 2021 (+quantitative results for 50 months)	Linked La Crau quarry
S1	codingDYO_114	Réhabilitation écologique d’écosystèmes dégradés par l’exploitation des carrières : faire avec, refaire ou laisser faire la nature ?	Julie Chenot	2018	NA	NA	Sent	French	PhD_thesis	DYO	P2.I8.O3	France	Gravel quarry La Ménudelle, La Crau plain (Southeastern France)	In situ	in_situ	Experiment for rehabilitation of quarries	mine_rehabilitation	Not reported	NR	Plants	plant	Yes/No	inert backfill; raw quarry material (sand, alluvial gravel)	excavated_soil & mine_waste	No	No	Brachypodium retusum; Brachypodium hybridum	The quarry was "impermeabilized in 2012 (using deposits of decantation sludge—clays and silt—presenting a strong water retention capability) and filled up in 2012–2013 (with inert materials [backfill]). After compacting and leveling of the surface of the landfill, the site was then at an elevation of 40 cm below the original surface of the reference grassland and ready to receive the experimental…	2, 14, 26, 50 months	2-5 y	Natural_soil	Species richness, composition, community similarity to reference (normalized Community Structure Integrity Index and Higher Abundance Index)	diversity	Yes	Chap. 2. 100% raw quarry. Also coded with Chenot-Lescure 2021 (+quantitative results for 50 months)	Linked La Crau quarry
S1	codingDYO_115	Réhabilitation écologique d’écosystèmes dégradés par l’exploitation des carrières : faire avec, refaire ou laisser faire la nature ?	Julie Chenot	2018	NA	NA	Sent	French	PhD_thesis	DYO	P2.I9.O3	France	Gravel quarry La Ménudelle, La Crau plain (Southeastern France)	In situ	in_situ	Experiment for rehabilitation of quarries	mine_rehabilitation	Not reported	NR	Plants	plant	Yes/No	inert backfill; raw quarry material (sand, alluvial gravel)	excavated_soil & mine_waste	arable soil	other_material	Brachypodium retusum; Brachypodium hybridum	The quarry was "impermeabilized in 2012 (using deposits of decantation sludge—clays and silt—presenting a strong water retention capability) and filled up in 2012–2013 (with inert materials [backfill]). After compacting and leveling of the surface of the landfill, the site was then at an elevation of 40 cm below the original surface of the reference grassland and ready to receive the experimental…	2, 14, 26, 50 months	2-5 y	Natural_soil	Species richness, composition, community similarity to reference (normalized Community Structure Integrity Index and Higher Abundance Index)	diversity	Yes	Chap. 2. 75% raw quarry. Also coded with Chenot-Lescure 2021 (+quantitative results for 50 months)	Linked La Crau quarry
S1	codingDYO_116	Réhabilitation écologique d’écosystèmes dégradés par l’exploitation des carrières : faire avec, refaire ou laisser faire la nature ?	Julie Chenot	2018	NA	NA	Sent	French	PhD_thesis	DYO	P2.I10.O3	France	Gravel quarry La Ménudelle, La Crau plain (Southeastern France)	In situ	in_situ	Experiment for rehabilitation of quarries	mine_rehabilitation	Not reported	NR	Plants	plant	Yes/No	inert backfill; raw quarry material (sand, alluvial gravel)	excavated_soil & mine_waste	arable soil	other_material	Brachypodium retusum; Brachypodium hybridum	The quarry was "impermeabilized in 2012 (using deposits of decantation sludge—clays and silt—presenting a strong water retention capability) and filled up in 2012–2013 (with inert materials [backfill]). After compacting and leveling of the surface of the landfill, the site was then at an elevation of 40 cm below the original surface of the reference grassland and ready to receive the experimental…	2, 14, 26, 50 months	2-5 y	Natural_soil	Species richness, composition, community similarity to reference (normalized Community Structure Integrity Index and Higher Abundance Index)	diversity	Yes	Chap. 2. 50% raw quarry. Also coded with Chenot-Lescure 2021 (+quantitative results for 50 months)	Linked La Crau quarry
S1	codingDYO_117	Réhabilitation écologique d’écosystèmes dégradés par l’exploitation des carrières : faire avec, refaire ou laisser faire la nature ?	Julie Chenot	2018	NA	NA	Sent	French	PhD_thesis	DYO	P2.I11.O3	France	Gravel quarry La Ménudelle, La Crau plain (Southeastern France)	In situ	in_situ	Experiment for rehabilitation of quarries	mine_rehabilitation	Not reported	NR	Plants	plant	Yes/No	inert backfill; raw quarry material (sand, alluvial gravel)	excavated_soil & mine_waste	arable soil	other_material	Brachypodium retusum; Brachypodium hybridum	The quarry was "impermeabilized in 2012 (using deposits of decantation sludge—clays and silt—presenting a strong water retention capability) and filled up in 2012–2013 (with inert materials [backfill]). After compacting and leveling of the surface of the landfill, the site was then at an elevation of 40 cm below the original surface of the reference grassland and ready to receive the experimental…	2, 14, 26, 50 months	2-5 y	Natural_soil	Species richness, composition, community similarity to reference (normalized Community Structure Integrity Index and Higher Abundance Index)	diversity	Yes	Chap. 2. 25% raw quarry. Also coded with Chenot-Lescure 2021 (+quantitative results for 50 months)	Linked La Crau quarry
S1	codingDYO_118	Réhabilitation écologique d’écosystèmes dégradés par l’exploitation des carrières : faire avec, refaire ou laisser faire la nature ?	Julie Chenot	2018	NA	NA	Sent	French	PhD_thesis	DYO	P2.I12.O3	France	Gravel quarry La Ménudelle, La Crau plain (Southeastern France)	In situ	in_situ	Experiment for rehabilitation of quarries	mine_rehabilitation	Not reported	NR	Plants	plant	Yes/No	inert backfill	excavated_soil	arable soil	other_material	Brachypodium retusum; Brachypodium hybridum	The quarry was "impermeabilized in 2012 (using deposits of decantation sludge—clays and silt—presenting a strong water retention capability) and filled up in 2012–2013 (with inert materials [backfill]). After compacting and leveling of the surface of the landfill, the site was then at an elevation of 40 cm below the original surface of the reference grassland and ready to receive the experimental…	2, 14, 26, 50 months	2-5 y	Natural_soil	Species richness, composition, community similarity to reference (normalized Community Structure Integrity Index and Higher Abundance Index)	diversity	Yes	Chap. 2. 100% arable soil. Also coded with Chenot-Lescure 2021 (+quantitative results for 50 months)	Linked La Crau quarry
S1	codingDYO_119	Réhabilitation écologique d’écosystèmes dégradés par l’exploitation des carrières : faire avec, refaire ou laisser faire la nature ?	Julie Chenot	2018	NA	NA	Sent	French	PhD_thesis	DYO	P1.I1.O5	France	Gravel quarry La Ménudelle, La Crau plain (Southeastern France)	In situ	in_situ	Rehabilitation of quarries	mine_rehabilitation	Not reported	NR	Plants	plant	No	Stockpiled topsoil	mine_waste	No	No	No	reconstituted soils subdivided into 3 categories i.e. (2.1) reconstituted soils with thickness identical to the reference soil (40 cm) without contact with the phreatic zone, or (2.2) with contact with the phreatic zone; (2.3) soil deposit thicker than the reference soil layer (> 40 cm);	35 years	>10 y	Technosol_map	Presence of "endangered" species	other	No	Chap. 4.	Linked La Crau quarry
S1	codingDYO_120	Réhabilitation écologique d’écosystèmes dégradés par l’exploitation des carrières : faire avec, refaire ou laisser faire la nature ?	Julie Chenot	2018	NA	NA	Sent	French	PhD_thesis	DYO	P1.I2.O5	France	Gravel quarry La Ménudelle, La Crau plain (Southeastern France)	In situ	in_situ	Rehabilitation of quarries	mine_rehabilitation	Not reported	NR	Plants	plant	No	Anthropogenic materials (inert rubble from deconstruction or other spoil, local backfill e.g. unsold stocks of stones, sand, silt and clay resulting from the decantation processes)	construction_demolition_waste	No	No	No	soil with deposits of anthropogenic materials	35 years	>10 y	Technosol_map	Presence of "endangered" species	other	No	Chap. 4.	Linked La Crau quarry
15070	codingtest_1	Impact of quarry exploitation and disuse on pedogenesis	Chenot, J; Jaunatre, R; Buisson, E; Bureau, F; Dutoit, T	2018	CATENA	10.1016/j.catena.2017.09.012	WOSCC	English	Journal_article	DYO/RS	P1.I1.O1	France	south of the plain of La Crau, south-eastern France (Bouches-du-Rhône)	In situ	in_situ	Rehabilitation of quarries	mine_rehabilitation	Not reported	NR	Earthworms	invertebrate	No	Stockpiled topsoil	mine_waste	No	No	No	reconstituted soils subdivided into 3 categories i.e. (2.1) reconstituted soils with thickness identical to the reference soil (40 cm) without contact with the phreatic zone, or (2.2) with contact with the phreatic zone; (2.3) soil deposit thicker than the reference soil layer (> 40 cm);	35 years	>10 y	Natural_soil	Earthworms activity	activity	No	Chap. 3 of Chenot 2018 PhD thesis	Linked La Crau quarry
15070	codingtest_2	Impact of quarry exploitation and disuse on pedogenesis	Chenot, J; Jaunatre, R; Buisson, E; Bureau, F; Dutoit, T	2018	CATENA	10.1016/j.catena.2017.09.012	WOSCC	English	Journal_article	DYO/RS	P1.I2.O1	France	south of the plain of La Crau, south-eastern France (Bouches-du-Rhône)	In situ	in_situ	Rehabilitation of quarries	mine_rehabilitation	Not reported	NR	Earthworms	invertebrate	No	Anthropogenic materials (inert rubble from deconstruction or other spoil, local backfill e.g. unsold stocks of stones, sand, silt and clay resulting from the decantation processes)	construction_demolition_waste	No	No	No	soil with deposits of anthropogenic materials	35 years	>10 y	Natural_soil	Earthworms activity	activity	No	Chap. 3 of Chenot 2018 PhD thesis	Linked La Crau quarry
15070	codingtest_3	Impact of quarry exploitation and disuse on pedogenesis	Chenot, J; Jaunatre, R; Buisson, E; Bureau, F; Dutoit, T	2018	CATENA	10.1016/j.catena.2017.09.012	WOSCC	English	Journal_article	DYO/RS	P2.I1.O2	France	south of the plain of La Crau, south-eastern France (Bouches-du-Rhône)	In situ	in_situ	Rehabilitation of quarries	mine_rehabilitation	Not reported	NR	Plant	plant	No	Stockpiled topsoil	mine_waste	No	No	No	reconstituted soils subdivided into 3 categories i.e. (2.1) reconstituted soils with thickness identical to the reference soil (40 cm) without contact with the phreatic zone, or (2.2) with contact with the phreatic zone; (2.3) soil deposit thicker than the reference soil layer (> 40 cm);	35 years	>10 y	Natural_soil	Roots activity	physiology	No	Chap. 3 of Chenot 2018 PhD thesis	Linked La Crau quarry
15070	codingtest_4	Impact of quarry exploitation and disuse on pedogenesis	Chenot, J; Jaunatre, R; Buisson, E; Bureau, F; Dutoit, T	2018	CATENA	10.1016/j.catena.2017.09.012	WOSCC	English	Journal_article	DYO/RS	P2.I2.O2	France	south of the plain of La Crau, south-eastern France (Bouches-du-Rhône)	In situ	in_situ	Rehabilitation of quarries	mine_rehabilitation	Not reported	NR	Plant	plant	No	Anthropogenic materials (inert rubble from deconstruction or other spoil, local backfill e.g. unsold stocks of stones, sand, silt and clay resulting from the decantation processes)	construction_demolition_waste	No	No	No	soil with deposits of anthropogenic materials	35 years	>10 y	Natural_soil	Roots activity	physiology	No	Chap. 3 of Chenot 2018 PhD thesis	Linked La Crau quarry
15070	codingtest_5	Impact of quarry exploitation and disuse on pedogenesis	Chenot, J; Jaunatre, R; Buisson, E; Bureau, F; Dutoit, T	2018	CATENA	10.1016/j.catena.2017.09.012	WOSCC	English	Journal_article	DYO/RS	P2.I1.O3	France	south of the plain of La Crau, south-eastern France (Bouches-du-Rhône)	In situ	in_situ	Rehabilitation of quarries	mine_rehabilitation	Not reported	NR	Plant	plant	No	Stockpiled topsoil	mine_waste	No	No	No	reconstituted soils subdivided into 3 categories i.e. (2.1) reconstituted soils with thickness identical to the reference soil (40 cm) without contact with the phreatic zone, or (2.2) with contact with the phreatic zone; (2.3) soil deposit thicker than the reference soil layer (> 40 cm);	35 years	>10 y	Natural_soil	% cover vegetation	abundance	Yes	Chap. 3 of Chenot 2018 PhD thesis	Linked La Crau quarry
15070	codingtest_6	Impact of quarry exploitation and disuse on pedogenesis	Chenot, J; Jaunatre, R; Buisson, E; Bureau, F; Dutoit, T	2018	CATENA	10.1016/j.catena.2017.09.012	WOSCC	English	Journal_article	DYO/RS	P2.I2.O3	France	south of the plain of La Crau, south-eastern France (Bouches-du-Rhône)	In situ	in_situ	Rehabilitation of quarries	mine_rehabilitation	Not reported	NR	Plant	plant	No	Anthropogenic materials (inert rubble from deconstruction or other spoil, local backfill e.g. unsold stocks of stones, sand, silt and clay resulting from the decantation processes)	construction_demolition_waste	No	No	No	soil with deposits of anthropogenic materials	35 years	>10 y	Natural_soil	% cover vegetation	abundance	Yes	Chap. 3 of Chenot 2018 PhD thesis	Linked La Crau quarry
13297	codingDYO_121	Using various artificial soil mixtures to restore dry grasslands in quarries	Chenot-Lescure, J.; Jaunatre, R.; Buisson, E.; Ramone, H.; Dutoit, T.	2021	Restoration Ecology	10.1111/rec.13620	Scopus	English	Journal_article	DYO	P1.I1.O1	France	Gravel quarry La Ménudelle, La Crau plain (Southeastern France)	In situ	in_situ	Experiment for rehabilitation of quarries	mine_rehabilitation	Not reported	NR	Brachypodium retusum	herb	No	inert backfill; raw quarry material (sand, alluvial gravel)	excavated_soil & mine_waste	No	No	No	The quarry was "impermeabilized in 2012 (using deposits of decantation sludge—clays and silt—presenting a strong water retention capability) and filled up in 2012–2013 (with inert materials [backfill]). After compacting and leveling of the surface of the landfill, the site was then at an elevation of 40 cm below the original surface of the reference grassland and ready to receive the experimental…	50 months	2-5 y	Technosol_map	Abundance (% cover)	abundance	Yes	Fig2. Some parts redundant with Chenot 2018 PhD thesis and not coded here	Linked La Crau quarry
13297	codingDYO_122	Using various artificial soil mixtures to restore dry grasslands in quarries	Chenot-Lescure, J.; Jaunatre, R.; Buisson, E.; Ramone, H.; Dutoit, T.	2021	Restoration Ecology	10.1111/rec.13620	Scopus	English	Journal_article	DYO	P1.I2.O1	France	Gravel quarry La Ménudelle, La Crau plain (Southeastern France)	In situ	in_situ	Experiment for rehabilitation of quarries	mine_rehabilitation	Not reported	NR	Brachypodium retusum	herb	No	inert backfill; raw quarry material (sand, alluvial gravel)	excavated_soil & mine_waste	arable soil	other_material	No	The quarry was "impermeabilized in 2012 (using deposits of decantation sludge—clays and silt—presenting a strong water retention capability) and filled up in 2012–2013 (with inert materials [backfill]). After compacting and leveling of the surface of the landfill, the site was then at an elevation of 40 cm below the original surface of the reference grassland and ready to receive the experimental…	50 months	2-5 y	Technosol_map	Abundance (% cover)	abundance	Yes	Fig2. Some parts redundant with Chenot 2018 PhD thesis and not coded here	Linked La Crau quarry
13297	codingDYO_123	Using various artificial soil mixtures to restore dry grasslands in quarries	Chenot-Lescure, J.; Jaunatre, R.; Buisson, E.; Ramone, H.; Dutoit, T.	2021	Restoration Ecology	10.1111/rec.13620	Scopus	English	Journal_article	DYO	P1.I3.O1	France	Gravel quarry La Ménudelle, La Crau plain (Southeastern France)	In situ	in_situ	Experiment for rehabilitation of quarries	mine_rehabilitation	Not reported	NR	Brachypodium retusum	herb	No	inert backfill; raw quarry material (sand, alluvial gravel)	excavated_soil & mine_waste	arable soil	other_material	No	The quarry was "impermeabilized in 2012 (using deposits of decantation sludge—clays and silt—presenting a strong water retention capability) and filled up in 2012–2013 (with inert materials [backfill]). After compacting and leveling of the surface of the landfill, the site was then at an elevation of 40 cm below the original surface of the reference grassland and ready to receive the experimental…	50 months	2-5 y	Technosol_map	Abundance (% cover)	abundance	Yes	Fig2. Some parts redundant with Chenot 2018 PhD thesis and not coded here	Linked La Crau quarry
13297	codingDYO_124	Using various artificial soil mixtures to restore dry grasslands in quarries	Chenot-Lescure, J.; Jaunatre, R.; Buisson, E.; Ramone, H.; Dutoit, T.	2021	Restoration Ecology	10.1111/rec.13620	Scopus	English	Journal_article	DYO	P1.I4.O1	France	Gravel quarry La Ménudelle, La Crau plain (Southeastern France)	In situ	in_situ	Experiment for rehabilitation of quarries	mine_rehabilitation	Not reported	NR	Brachypodium retusum	herb	No	inert backfill; raw quarry material (sand, alluvial gravel)	excavated_soil & mine_waste	arable soil	other_material	No	The quarry was "impermeabilized in 2012 (using deposits of decantation sludge—clays and silt—presenting a strong water retention capability) and filled up in 2012–2013 (with inert materials [backfill]). After compacting and leveling of the surface of the landfill, the site was then at an elevation of 40 cm below the original surface of the reference grassland and ready to receive the experimental…	50 months	2-5 y	Technosol_map	Abundance (% cover)	abundance	Yes	Fig2. Some parts redundant with Chenot 2018 PhD thesis and not coded here	Linked La Crau quarry
13297	codingDYO_125	Using various artificial soil mixtures to restore dry grasslands in quarries	Chenot-Lescure, J.; Jaunatre, R.; Buisson, E.; Ramone, H.; Dutoit, T.	2021	Restoration Ecology	10.1111/rec.13620	Scopus	English	Journal_article	DYO	P1.I5.O1	France	Gravel quarry La Ménudelle, La Crau plain (Southeastern France)	In situ	in_situ	Experiment for rehabilitation of quarries	mine_rehabilitation	Not reported	NR	Brachypodium retusum	herb	No	inert backfill	excavated_soil	arable soil	other_material	No	The quarry was "impermeabilized in 2012 (using deposits of decantation sludge—clays and silt—presenting a strong water retention capability) and filled up in 2012–2013 (with inert materials [backfill]). After compacting and leveling of the surface of the landfill, the site was then at an elevation of 40 cm below the original surface of the reference grassland and ready to receive the experimental…	50 months	2-5 y	Technosol_map	Abundance (% cover)	abundance	Yes	Fig2. Some parts redundant with Chenot 2018 PhD thesis and not coded here	Linked La Crau quarry
13297	codingDYO_126	Using various artificial soil mixtures to restore dry grasslands in quarries	Chenot-Lescure, J.; Jaunatre, R.; Buisson, E.; Ramone, H.; Dutoit, T.	2021	Restoration Ecology	10.1111/rec.13620	Scopus	English	Journal_article	DYO	P1.I6.O1	France	Gravel quarry La Ménudelle, La Crau plain (Southeastern France)	In situ	in_situ	Experiment for rehabilitation of quarries	mine_rehabilitation	Not reported	NR	Brachypodium retusum	herb	Yes	inert backfill; raw quarry material (sand, alluvial gravel)	excavated_soil & mine_waste	No	No	Brachypodium retusum; Brachypodium hybridum	The quarry was "impermeabilized in 2012 (using deposits of decantation sludge—clays and silt—presenting a strong water retention capability) and filled up in 2012–2013 (with inert materials [backfill]). After compacting and leveling of the surface of the landfill, the site was then at an elevation of 40 cm below the original surface of the reference grassland and ready to receive the experimental…	50 months	2-5 y	Technosol_map	Abundance (% cover)	abundance	Yes	Fig2. Some parts redundant with Chenot 2018 PhD thesis and not coded here	Linked La Crau quarry
13297	codingDYO_127	Using various artificial soil mixtures to restore dry grasslands in quarries	Chenot-Lescure, J.; Jaunatre, R.; Buisson, E.; Ramone, H.; Dutoit, T.	2021	Restoration Ecology	10.1111/rec.13620	Scopus	English	Journal_article	DYO	P1.I7.O1	France	Gravel quarry La Ménudelle, La Crau plain (Southeastern France)	In situ	in_situ	Experiment for rehabilitation of quarries	mine_rehabilitation	Not reported	NR	Brachypodium retusum	herb	Yes	inert backfill; raw quarry material (sand, alluvial gravel)	excavated_soil & mine_waste	arable soil	other_material	Brachypodium retusum; Brachypodium hybridum	The quarry was "impermeabilized in 2012 (using deposits of decantation sludge—clays and silt—presenting a strong water retention capability) and filled up in 2012–2013 (with inert materials [backfill]). After compacting and leveling of the surface of the landfill, the site was then at an elevation of 40 cm below the original surface of the reference grassland and ready to receive the experimental…	50 months	2-5 y	Technosol_map	Abundance (% cover)	abundance	Yes	Fig2. Some parts redundant with Chenot 2018 PhD thesis and not coded here	Linked La Crau quarry
13297	codingDYO_128	Using various artificial soil mixtures to restore dry grasslands in quarries	Chenot-Lescure, J.; Jaunatre, R.; Buisson, E.; Ramone, H.; Dutoit, T.	2021	Restoration Ecology	10.1111/rec.13620	Scopus	English	Journal_article	DYO	P1.I8.O1	France	Gravel quarry La Ménudelle, La Crau plain (Southeastern France)	In situ	in_situ	Experiment for rehabilitation of quarries	mine_rehabilitation	Not reported	NR	Brachypodium retusum	herb	Yes	inert backfill; raw quarry material (sand, alluvial gravel)	excavated_soil & mine_waste	arable soil	other_material	Brachypodium retusum; Brachypodium hybridum	The quarry was "impermeabilized in 2012 (using deposits of decantation sludge—clays and silt—presenting a strong water retention capability) and filled up in 2012–2013 (with inert materials [backfill]). After compacting and leveling of the surface of the landfill, the site was then at an elevation of 40 cm below the original surface of the reference grassland and ready to receive the experimental…	50 months	2-5 y	Technosol_map	Abundance (% cover)	abundance	Yes	Fig2. Some parts redundant with Chenot 2018 PhD thesis and not coded here	Linked La Crau quarry
13297	codingDYO_129	Using various artificial soil mixtures to restore dry grasslands in quarries	Chenot-Lescure, J.; Jaunatre, R.; Buisson, E.; Ramone, H.; Dutoit, T.	2021	Restoration Ecology	10.1111/rec.13620	Scopus	English	Journal_article	DYO	P1.I9.O1	France	Gravel quarry La Ménudelle, La Crau plain (Southeastern France)	In situ	in_situ	Experiment for rehabilitation of quarries	mine_rehabilitation	Not reported	NR	Brachypodium retusum	herb	Yes	inert backfill; raw quarry material (sand, alluvial gravel)	excavated_soil & mine_waste	arable soil	other_material	Brachypodium retusum; Brachypodium hybridum	The quarry was "impermeabilized in 2012 (using deposits of decantation sludge—clays and silt—presenting a strong water retention capability) and filled up in 2012–2013 (with inert materials [backfill]). After compacting and leveling of the surface of the landfill, the site was then at an elevation of 40 cm below the original surface of the reference grassland and ready to receive the experimental…	50 months	2-5 y	Technosol_map	Abundance (% cover)	abundance	Yes	Fig2. Some parts redundant with Chenot 2018 PhD thesis and not coded here	Linked La Crau quarry
13297	codingDYO_130	Using various artificial soil mixtures to restore dry grasslands in quarries	Chenot-Lescure, J.; Jaunatre, R.; Buisson, E.; Ramone, H.; Dutoit, T.	2021	Restoration Ecology	10.1111/rec.13620	Scopus	English	Journal_article	DYO	P1.I10.O1	France	Gravel quarry La Ménudelle, La Crau plain (Southeastern France)	In situ	in_situ	Experiment for rehabilitation of quarries	mine_rehabilitation	Not reported	NR	Brachypodium retusum	herb	Yes	inert backfill	excavated_soil	arable soil	other_material	Brachypodium retusum; Brachypodium hybridum	The quarry was "impermeabilized in 2012 (using deposits of decantation sludge—clays and silt—presenting a strong water retention capability) and filled up in 2012–2013 (with inert materials [backfill]). After compacting and leveling of the surface of the landfill, the site was then at an elevation of 40 cm below the original surface of the reference grassland and ready to receive the experimental…	50 months	2-5 y	Technosol_map	Abundance (% cover)	abundance	Yes	Fig2. Some parts redundant with Chenot 2018 PhD thesis and not coded here	Linked La Crau quarry
13297	codingDYO_131	Using various artificial soil mixtures to restore dry grasslands in quarries	Chenot-Lescure, J.; Jaunatre, R.; Buisson, E.; Ramone, H.; Dutoit, T.	2021	Restoration Ecology	10.1111/rec.13620	Scopus	English	Journal_article	DYO	P2.I1.O1	France	Gravel quarry La Ménudelle, La Crau plain (Southeastern France)	In situ	in_situ	Experiment for rehabilitation of quarries	mine_rehabilitation	Not reported	NR	Brachypodium hybridum	herb	No	inert backfill; raw quarry material (sand, alluvial gravel)	excavated_soil & mine_waste	No	No	No	The quarry was "impermeabilized in 2012 (using deposits of decantation sludge—clays and silt—presenting a strong water retention capability) and filled up in 2012–2013 (with inert materials [backfill]). After compacting and leveling of the surface of the landfill, the site was then at an elevation of 40 cm below the original surface of the reference grassland and ready to receive the experimental…	50 months	2-5 y	Technosol_map	Abundance (% cover)	abundance	Yes	Fig2. Some parts redundant with Chenot 2018 PhD thesis and not coded here	Linked La Crau quarry
13297	codingDYO_132	Using various artificial soil mixtures to restore dry grasslands in quarries	Chenot-Lescure, J.; Jaunatre, R.; Buisson, E.; Ramone, H.; Dutoit, T.	2021	Restoration Ecology	10.1111/rec.13620	Scopus	English	Journal_article	DYO	P2.I2.O1	France	Gravel quarry La Ménudelle, La Crau plain (Southeastern France)	In situ	in_situ	Experiment for rehabilitation of quarries	mine_rehabilitation	Not reported	NR	Brachypodium hybridum	herb	No	inert backfill; raw quarry material (sand, alluvial gravel)	excavated_soil & mine_waste	arable soil	other_material	No	The quarry was "impermeabilized in 2012 (using deposits of decantation sludge—clays and silt—presenting a strong water retention capability) and filled up in 2012–2013 (with inert materials [backfill]). After compacting and leveling of the surface of the landfill, the site was then at an elevation of 40 cm below the original surface of the reference grassland and ready to receive the experimental…	50 months	2-5 y	Technosol_map	Abundance (% cover)	abundance	Yes	Fig2. Some parts redundant with Chenot 2018 PhD thesis and not coded here	Linked La Crau quarry
13297	codingDYO_133	Using various artificial soil mixtures to restore dry grasslands in quarries	Chenot-Lescure, J.; Jaunatre, R.; Buisson, E.; Ramone, H.; Dutoit, T.	2021	Restoration Ecology	10.1111/rec.13620	Scopus	English	Journal_article	DYO	P2.I3.O1	France	Gravel quarry La Ménudelle, La Crau plain (Southeastern France)	In situ	in_situ	Experiment for rehabilitation of quarries	mine_rehabilitation	Not reported	NR	Brachypodium hybridum	herb	No	inert backfill; raw quarry material (sand, alluvial gravel)	excavated_soil & mine_waste	arable soil	other_material	No	The quarry was "impermeabilized in 2012 (using deposits of decantation sludge—clays and silt—presenting a strong water retention capability) and filled up in 2012–2013 (with inert materials [backfill]). After compacting and leveling of the surface of the landfill, the site was then at an elevation of 40 cm below the original surface of the reference grassland and ready to receive the experimental…	50 months	2-5 y	Technosol_map	Abundance (% cover)	abundance	Yes	Fig2. Some parts redundant with Chenot 2018 PhD thesis and not coded here	Linked La Crau quarry
13297	codingDYO_134	Using various artificial soil mixtures to restore dry grasslands in quarries	Chenot-Lescure, J.; Jaunatre, R.; Buisson, E.; Ramone, H.; Dutoit, T.	2021	Restoration Ecology	10.1111/rec.13620	Scopus	English	Journal_article	DYO	P2.I4.O1	France	Gravel quarry La Ménudelle, La Crau plain (Southeastern France)	In situ	in_situ	Experiment for rehabilitation of quarries	mine_rehabilitation	Not reported	NR	Brachypodium hybridum	herb	No	inert backfill; raw quarry material (sand, alluvial gravel)	excavated_soil & mine_waste	arable soil	other_material	No	The quarry was "impermeabilized in 2012 (using deposits of decantation sludge—clays and silt—presenting a strong water retention capability) and filled up in 2012–2013 (with inert materials [backfill]). After compacting and leveling of the surface of the landfill, the site was then at an elevation of 40 cm below the original surface of the reference grassland and ready to receive the experimental…	50 months	2-5 y	Technosol_map	Abundance (% cover)	abundance	Yes	Fig2. Some parts redundant with Chenot 2018 PhD thesis and not coded here	Linked La Crau quarry
13297	codingDYO_135	Using various artificial soil mixtures to restore dry grasslands in quarries	Chenot-Lescure, J.; Jaunatre, R.; Buisson, E.; Ramone, H.; Dutoit, T.	2021	Restoration Ecology	10.1111/rec.13620	Scopus	English	Journal_article	DYO	P2.I5.O1	France	Gravel quarry La Ménudelle, La Crau plain (Southeastern France)	In situ	in_situ	Experiment for rehabilitation of quarries	mine_rehabilitation	Not reported	NR	Brachypodium hybridum	herb	No	inert backfill	excavated_soil	arable soil	other_material	No	The quarry was "impermeabilized in 2012 (using deposits of decantation sludge—clays and silt—presenting a strong water retention capability) and filled up in 2012–2013 (with inert materials [backfill]). After compacting and leveling of the surface of the landfill, the site was then at an elevation of 40 cm below the original surface of the reference grassland and ready to receive the experimental…	50 months	2-5 y	Technosol_map	Abundance (% cover)	abundance	Yes	Fig2. Some parts redundant with Chenot 2018 PhD thesis and not coded here	Linked La Crau quarry
13297	codingDYO_136	Using various artificial soil mixtures to restore dry grasslands in quarries	Chenot-Lescure, J.; Jaunatre, R.; Buisson, E.; Ramone, H.; Dutoit, T.	2021	Restoration Ecology	10.1111/rec.13620	Scopus	English	Journal_article	DYO	P2.I6.O1	France	Gravel quarry La Ménudelle, La Crau plain (Southeastern France)	In situ	in_situ	Experiment for rehabilitation of quarries	mine_rehabilitation	Not reported	NR	Brachypodium hybridum	herb	Yes	inert backfill; raw quarry material (sand, alluvial gravel)	excavated_soil & mine_waste	No	No	Brachypodium retusum; Brachypodium hybridum	The quarry was "impermeabilized in 2012 (using deposits of decantation sludge—clays and silt—presenting a strong water retention capability) and filled up in 2012–2013 (with inert materials [backfill]). After compacting and leveling of the surface of the landfill, the site was then at an elevation of 40 cm below the original surface of the reference grassland and ready to receive the experimental…	50 months	2-5 y	Technosol_map	Abundance (% cover)	abundance	Yes	Fig2. Some parts redundant with Chenot 2018 PhD thesis and not coded here	Linked La Crau quarry
13297	codingDYO_137	Using various artificial soil mixtures to restore dry grasslands in quarries	Chenot-Lescure, J.; Jaunatre, R.; Buisson, E.; Ramone, H.; Dutoit, T.	2021	Restoration Ecology	10.1111/rec.13620	Scopus	English	Journal_article	DYO	P2.I7.O1	France	Gravel quarry La Ménudelle, La Crau plain (Southeastern France)	In situ	in_situ	Experiment for rehabilitation of quarries	mine_rehabilitation	Not reported	NR	Brachypodium hybridum	herb	Yes	inert backfill; raw quarry material (sand, alluvial gravel)	excavated_soil & mine_waste	arable soil	other_material	Brachypodium retusum; Brachypodium hybridum	The quarry was "impermeabilized in 2012 (using deposits of decantation sludge—clays and silt—presenting a strong water retention capability) and filled up in 2012–2013 (with inert materials [backfill]). After compacting and leveling of the surface of the landfill, the site was then at an elevation of 40 cm below the original surface of the reference grassland and ready to receive the experimental…	50 months	2-5 y	Technosol_map	Abundance (% cover)	abundance	Yes	Fig2. Some parts redundant with Chenot 2018 PhD thesis and not coded here	Linked La Crau quarry
13297	codingDYO_138	Using various artificial soil mixtures to restore dry grasslands in quarries	Chenot-Lescure, J.; Jaunatre, R.; Buisson, E.; Ramone, H.; Dutoit, T.	2021	Restoration Ecology	10.1111/rec.13620	Scopus	English	Journal_article	DYO	P2.I8.O1	France	Gravel quarry La Ménudelle, La Crau plain (Southeastern France)	In situ	in_situ	Experiment for rehabilitation of quarries	mine_rehabilitation	Not reported	NR	Brachypodium hybridum	herb	Yes	inert backfill; raw quarry material (sand, alluvial gravel)	excavated_soil & mine_waste	arable soil	other_material	Brachypodium retusum; Brachypodium hybridum	The quarry was "impermeabilized in 2012 (using deposits of decantation sludge—clays and silt—presenting a strong water retention capability) and filled up in 2012–2013 (with inert materials [backfill]). After compacting and leveling of the surface of the landfill, the site was then at an elevation of 40 cm below the original surface of the reference grassland and ready to receive the experimental…	50 months	2-5 y	Technosol_map	Abundance (% cover)	abundance	Yes	Fig2. Some parts redundant with Chenot 2018 PhD thesis and not coded here	Linked La Crau quarry
13297	codingDYO_139	Using various artificial soil mixtures to restore dry grasslands in quarries	Chenot-Lescure, J.; Jaunatre, R.; Buisson, E.; Ramone, H.; Dutoit, T.	2021	Restoration Ecology	10.1111/rec.13620	Scopus	English	Journal_article	DYO	P2.I9.O1	France	Gravel quarry La Ménudelle, La Crau plain (Southeastern France)	In situ	in_situ	Experiment for rehabilitation of quarries	mine_rehabilitation	Not reported	NR	Brachypodium hybridum	herb	Yes	inert backfill; raw quarry material (sand, alluvial gravel)	excavated_soil & mine_waste	arable soil	other_material	Brachypodium retusum; Brachypodium hybridum	The quarry was "impermeabilized in 2012 (using deposits of decantation sludge—clays and silt—presenting a strong water retention capability) and filled up in 2012–2013 (with inert materials [backfill]). After compacting and leveling of the surface of the landfill, the site was then at an elevation of 40 cm below the original surface of the reference grassland and ready to receive the experimental…	50 months	2-5 y	Technosol_map	Abundance (% cover)	abundance	Yes	Fig2. Some parts redundant with Chenot 2018 PhD thesis and not coded here	Linked La Crau quarry
13297	codingDYO_140	Using various artificial soil mixtures to restore dry grasslands in quarries	Chenot-Lescure, J.; Jaunatre, R.; Buisson, E.; Ramone, H.; Dutoit, T.	2021	Restoration Ecology	10.1111/rec.13620	Scopus	English	Journal_article	DYO	P2.I10.O1	France	Gravel quarry La Ménudelle, La Crau plain (Southeastern France)	In situ	in_situ	Experiment for rehabilitation of quarries	mine_rehabilitation	Not reported	NR	Brachypodium hybridum	herb	Yes	inert backfill	excavated_soil	arable soil	other_material	Brachypodium retusum; Brachypodium hybridum	The quarry was "impermeabilized in 2012 (using deposits of decantation sludge—clays and silt—presenting a strong water retention capability) and filled up in 2012–2013 (with inert materials [backfill]). After compacting and leveling of the surface of the landfill, the site was then at an elevation of 40 cm below the original surface of the reference grassland and ready to receive the experimental…	50 months	2-5 y	Technosol_map	Abundance (% cover)	abundance	Yes	Fig2. Some parts redundant with Chenot 2018 PhD thesis and not coded here	Linked La Crau quarry
9034	codingDYO_141	Anthroposol development from limestone quarry substrates	Cohen-Fernández, A.C.; Naeth, M.A.; Wilkinson, S.R.	2013	Canadian Journal of Soil Science	10.4141/CJSS2012-120	Scopus	English	Journal_article	DYO	P1.I1.O1	Canada	Mineral waste: Graymont Exshaw Quarry, near Kananaskis, Alberta, in the Mountain Forest Ecoregion.	Greenhouse	containers	Experiment for limestone quarry reclamation	mine_rehabilitation	N/A	N/A	Mix of Poa alpina, Agropyron trachycaulum, Elymus innovatus, Festuca saximontana, Trisetum spicatum	herb	Yes	Gray limestone (residual unusable materials from blasting and processing (>=40% rock fragments >9.5 mm)	mine_waste	No	No	Mix of Poa alpina, Agropyron trachycaulum, Elymus innovatus, Festuca saximontana, Trisetum spicatum	In combination or not with slow release nitrogen (NO3) phosphorus (PO4) potassium (K) (14_x0002_14_x0002_14) fertilizer and elemental sulfur (S) (0_x0002_0_x0002_92). Fertilizer was applied as pellets at 110 g/m2 (1.1 Mg/ha) and covered with 1.5 cm of treated substrate to avoid direct seed contact. Sulfur was applied to the surface at 50 g/m2 (0.5 Mg/ha). Five seeds per species were seeded per pot	12 weeks	1-12 m	Technosol_map	Plant density, aboveground biomass, belowground biomass	growth	Yes	Exp1	N/A
9034	codingDYO_142	Anthroposol development from limestone quarry substrates	Cohen-Fernández, A.C.; Naeth, M.A.; Wilkinson, S.R.	2013	Canadian Journal of Soil Science	10.4141/CJSS2012-120	Scopus	English	Journal_article	DYO	P1.I2.O1	Canada	Mineral waste: Graymont Exshaw Quarry, near Kananaskis, Alberta, in the Mountain Forest Ecoregion.	Greenhouse	containers	Experiment for limestone quarry reclamation	mine_rehabilitation	N/A	N/A	Mix of Poa alpina, Agropyron trachycaulum, Elymus innovatus, Festuca saximontana, Trisetum spicatum	herb	Yes	Gray limestone (residual unusable materials from blasting and processing (>=40% rock fragments >9.5 mm)	mine_waste	Phleum pratense L. (timothy) hay	other_material	Mix of Poa alpina, Agropyron trachycaulum, Elymus innovatus, Festuca saximontana, Trisetum spicatum	In combination or not with slow release nitrogen (NO3) phosphorus (PO4) potassium (K) (14_x0002_14_x0002_14) fertilizer and elemental sulfur (S) (0_x0002_0_x0002_92). Fertilizer was applied as pellets at 110 g/m2 (1.1 Mg/ha) and covered with 1.5 cm of treated substrate to avoid direct seed contact. Sulfur was applied to the surface at 50 g/m2 (0.5 Mg/ha). Other organic amendments were incorporate…	12 weeks	1-12 m	Technosol_map	Plant density, aboveground biomass, belowground biomass	growth	Yes	Exp1	N/A
9034	codingDYO_143	Anthroposol development from limestone quarry substrates	Cohen-Fernández, A.C.; Naeth, M.A.; Wilkinson, S.R.	2013	Canadian Journal of Soil Science	10.4141/CJSS2012-120	Scopus	English	Journal_article	DYO	P1.I3.O1	Canada	Mineral waste: Graymont Exshaw Quarry, near Kananaskis, Alberta, in the Mountain Forest Ecoregion.	Greenhouse	containers	Experiment for limestone quarry reclamation	mine_rehabilitation	N/A	N/A	Mix of Poa alpina, Agropyron trachycaulum, Elymus innovatus, Festuca saximontana, Trisetum spicatum	herb	Yes	Gray limestone (residual unusable materials from blasting and processing (>=40% rock fragments >9.5 mm)	mine_waste	Hordeum vulgare L. (barley) straw	other_material	Mix of Poa alpina, Agropyron trachycaulum, Elymus innovatus, Festuca saximontana, Trisetum spicatum	In combination or not with slow release nitrogen (NO3) phosphorus (PO4) potassium (K) (14_x0002_14_x0002_14) fertilizer and elemental sulfur (S) (0_x0002_0_x0002_92). Fertilizer was applied as pellets at 110 g/m2 (1.1 Mg/ha) and covered with 1.5 cm of treated substrate to avoid direct seed contact. Sulfur was applied to the surface at 50 g/m2 (0.5 Mg/ha). Other organic amendments were incorporate…	12 weeks	1-12 m	Technosol_map	Plant density, aboveground biomass, belowground biomass	growth	Yes	Exp1&2	N/A
9034	codingDYO_144	Anthroposol development from limestone quarry substrates	Cohen-Fernández, A.C.; Naeth, M.A.; Wilkinson, S.R.	2013	Canadian Journal of Soil Science	10.4141/CJSS2012-120	Scopus	English	Journal_article	DYO	P1.I4.O1	Canada	Mineral waste: Graymont Exshaw Quarry, near Kananaskis, Alberta, in the Mountain Forest Ecoregion.	Greenhouse	containers	Experiment for limestone quarry reclamation	mine_rehabilitation	N/A	N/A	Mix of Poa alpina, Agropyron trachycaulum, Elymus innovatus, Festuca saximontana, Trisetum spicatum	herb	Yes	Gray limestone (residual unusable materials from blasting and processing (>=40% rock fragments >9.5 mm)	mine_waste	beef manure compost	compost	Mix of Poa alpina, Agropyron trachycaulum, Elymus innovatus, Festuca saximontana, Trisetum spicatum	In combination or not with slow release nitrogen (NO3) phosphorus (PO4) potassium (K) (14_x0002_14_x0002_14) fertilizer and elemental sulfur (S) (0_x0002_0_x0002_92). Fertilizer was applied as pellets at 110 g/m2 (1.1 Mg/ha) and covered with 1.5 cm of treated substrate to avoid direct seed contact. Sulfur was applied to the surface at 50 g/m2 (0.5 Mg/ha). Other organic amendments were incorporate…	12 weeks	1-12 m	Technosol_map	Plant density, aboveground biomass, belowground biomass	growth	Yes	Exp1&2	N/A
9034	codingDYO_145	Anthroposol development from limestone quarry substrates	Cohen-Fernández, A.C.; Naeth, M.A.; Wilkinson, S.R.	2013	Canadian Journal of Soil Science	10.4141/CJSS2012-120	Scopus	English	Journal_article	DYO	P1.I5.O1	Canada	Mineral waste: Graymont Exshaw Quarry, near Kananaskis, Alberta, in the Mountain Forest Ecoregion.	Greenhouse	containers	Experiment for limestone quarry reclamation	mine_rehabilitation	N/A	N/A	Mix of Poa alpina, Agropyron trachycaulum, Elymus innovatus, Festuca saximontana, Trisetum spicatum	herb	Yes	Gray limestone (residual unusable materials from blasting and processing (>=40% rock fragments >9.5 mm)	mine_waste	beef manure; waste feed; wood chips	other_material	Mix of Poa alpina, Agropyron trachycaulum, Elymus innovatus, Festuca saximontana, Trisetum spicatum	beef manure mix (2-yr-old 6:1:1 mix of manure, waste feed and wood chips). In combination or not with slow release nitrogen (NO3) phosphorus (PO4) potassium (K) (14_x0002_14_x0002_14) fertilizer and elemental sulfur (S) (0_x0002_0_x0002_92). Fertilizer was applied as pellets at 110 g/m2 (1.1 Mg/ha) and covered with 1.5 cm of treated substrate to avoid direct seed contact. Sulfur was applied to th…	12 weeks	1-12 m	Technosol_map	Plant density, aboveground biomass, belowground biomass	growth	Yes	Exp1	N/A
9034	codingDYO_146	Anthroposol development from limestone quarry substrates	Cohen-Fernández, A.C.; Naeth, M.A.; Wilkinson, S.R.	2013	Canadian Journal of Soil Science	10.4141/CJSS2012-120	Scopus	English	Journal_article	DYO	P1.I6.O1	Canada	Mineral waste: Graymont Exshaw Quarry, near Kananaskis, Alberta, in the Mountain Forest Ecoregion.	Greenhouse	containers	Experiment for limestone quarry reclamation	mine_rehabilitation	N/A	N/A	Mix of Poa alpina, Agropyron trachycaulum, Elymus innovatus, Festuca saximontana, Trisetum spicatum	herb	Yes	Gray limestone (residual unusable materials from blasting and processing (>=40% rock fragments >9.5 mm)	mine_waste	pulp mill sludge	other_material	Mix of Poa alpina, Agropyron trachycaulum, Elymus innovatus, Festuca saximontana, Trisetum spicatum	In combination or not with slow release nitrogen (NO3) phosphorus (PO4) potassium (K) (14_x0002_14_x0002_14) fertilizer and elemental sulfur (S) (0_x0002_0_x0002_92). Fertilizer was applied as pellets at 110 g/m2 (1.1 Mg/ha) and covered with 1.5 cm of treated substrate to avoid direct seed contact. Sulfur was applied to the surface at 50 g/m2 (0.5 Mg/ha). Other organic amendments were incorporate…	12 weeks	1-12 m	Technosol_map	Plant density, aboveground biomass, belowground biomass	growth	Yes	Exp1&2	N/A
9034	codingDYO_147	Anthroposol development from limestone quarry substrates	Cohen-Fernández, A.C.; Naeth, M.A.; Wilkinson, S.R.	2013	Canadian Journal of Soil Science	10.4141/CJSS2012-120	Scopus	English	Journal_article	DYO	P1.I7.O1	Canada	Mineral waste: Graymont Exshaw Quarry, near Kananaskis, Alberta, in the Mountain Forest Ecoregion.	Greenhouse	containers	Experiment for limestone quarry reclamation	mine_rehabilitation	N/A	N/A	Mix of Poa alpina, Agropyron trachycaulum, Elymus innovatus, Festuca saximontana, Trisetum spicatum	herb	Yes	Gray limestone (residual unusable materials from blasting and processing (>=40% rock fragments >9.5 mm)	mine_waste	fine-screened wood shavings from Pinus sp. (pine) and Picea glauca (Moench) Voss (white spruce)	other_material	Mix of Poa alpina, Agropyron trachycaulum, Elymus innovatus, Festuca saximontana, Trisetum spicatum	In combination or not with slow release nitrogen (NO3) phosphorus (PO4) potassium (K) (14_x0002_14_x0002_14) fertilizer and elemental sulfur (S) (0_x0002_0_x0002_92). Fertilizer was applied as pellets at 110 g/m2 (1.1 Mg/ha) and covered with 1.5 cm of treated substrate to avoid direct seed contact. Sulfur was applied to the surface at 50 g/m2 (0.5 Mg/ha). Other organic amendments were incorporate…	12 weeks	1-12 m	Technosol_map	Plant density, aboveground biomass, belowground biomass	growth	Yes	Exp1&2	N/A
9034	codingDYO_148	Anthroposol development from limestone quarry substrates	Cohen-Fernández, A.C.; Naeth, M.A.; Wilkinson, S.R.	2013	Canadian Journal of Soil Science	10.4141/CJSS2012-120	Scopus	English	Journal_article	DYO	P1.I8.O1	Canada	Mineral waste: Graymont Exshaw Quarry, near Kananaskis, Alberta, in the Mountain Forest Ecoregion.	Greenhouse	containers	Experiment for limestone quarry reclamation	mine_rehabilitation	N/A	N/A	Mix of Poa alpina, Agropyron trachycaulum, Elymus innovatus, Festuca saximontana, Trisetum spicatum	herb	Yes	Gray limestone (residual unusable materials from blasting and processing (>=40% rock fragments >9.5 mm)	mine_waste	topsoil	other_material	Mix of Poa alpina, Agropyron trachycaulum, Elymus innovatus, Festuca saximontana, Trisetum spicatum	In combination or not with slow release nitrogen (NO3) phosphorus (PO4) potassium (K) (14_x0002_14_x0002_14) fertilizer and elemental sulfur (S) (0_x0002_0_x0002_92). Fertilizer was applied as pellets at 110 g/m2 (1.1 Mg/ha) and covered with 1.5 cm of treated substrate to avoid direct seed contact. Sulfur was applied to the surface at 50 g/m2 (0.5 Mg/ha). Topsoil was placed as 5-cm layers on subs…	12 weeks	1-12 m	Technosol_map	Plant density, aboveground biomass, belowground biomass	growth	Yes	Exp1	N/A
9034	codingDYO_149	Anthroposol development from limestone quarry substrates	Cohen-Fernández, A.C.; Naeth, M.A.; Wilkinson, S.R.	2013	Canadian Journal of Soil Science	10.4141/CJSS2012-120	Scopus	English	Journal_article	DYO	P1.I9.O1	Canada	Mineral waste: Graymont Exshaw Quarry, near Kananaskis, Alberta, in the Mountain Forest Ecoregion.	Greenhouse	containers	Experiment for limestone quarry reclamation	mine_rehabilitation	N/A	N/A	Mix of Poa alpina, Agropyron trachycaulum, Elymus innovatus, Festuca saximontana, Trisetum spicatum	herb	Yes	Gray limestone (residual unusable materials from blasting and processing (>=40% rock fragments >9.5 mm)	mine_waste	topsoil with subsoil	other_material	Mix of Poa alpina, Agropyron trachycaulum, Elymus innovatus, Festuca saximontana, Trisetum spicatum	In combination or not with slow release nitrogen (NO3) phosphorus (PO4) potassium (K) (14_x0002_14_x0002_14) fertilizer and elemental sulfur (S) (0_x0002_0_x0002_92). Fertilizer was applied as pellets at 110 g/m2 (1.1 Mg/ha) and covered with 1.5 cm of treated substrate to avoid direct seed contact. Sulfur was applied to the surface at 50 g/m2 (0.5 Mg/ha). Clean fill (topsoil with subsoil) was pla…	12 weeks	1-12 m	Technosol_map	Plant density, aboveground biomass, belowground biomass	growth	Yes	Exp1&2	N/A
9034	codingDYO_150	Anthroposol development from limestone quarry substrates	Cohen-Fernández, A.C.; Naeth, M.A.; Wilkinson, S.R.	2013	Canadian Journal of Soil Science	10.4141/CJSS2012-120	Scopus	English	Journal_article	DYO	P1.I10.O1	Canada	Mineral waste: Graymont Exshaw Quarry, near Kananaskis, Alberta, in the Mountain Forest Ecoregion.	Greenhouse	containers	Experiment for limestone quarry reclamation	mine_rehabilitation	N/A	N/A	Mix of Poa alpina, Agropyron trachycaulum, Elymus innovatus, Festuca saximontana, Trisetum spicatum	herb	Yes	Gray brown limestone (residual unusable materials from blasting and processing (>=40% rock fragments >9.5 mm)	mine_waste	No	No	Mix of Poa alpina, Agropyron trachycaulum, Elymus innovatus, Festuca saximontana, Trisetum spicatum	In combination or not with slow release nitrogen (NO3) phosphorus (PO4) potassium (K) (14_x0002_14_x0002_14) fertilizer and elemental sulfur (S) (0_x0002_0_x0002_92). Fertilizer was applied as pellets at 110 g/m2 (1.1 Mg/ha) and covered with 1.5 cm of treated substrate to avoid direct seed contact. Sulfur was applied to the surface at 50 g/m2 (0.5 Mg/ha). Five seeds per species were seeded per pot	12 weeks	1-12 m	Technosol_map	Plant density, aboveground biomass, belowground biomass	growth	Yes	Exp1	N/A
9034	codingDYO_151	Anthroposol development from limestone quarry substrates	Cohen-Fernández, A.C.; Naeth, M.A.; Wilkinson, S.R.	2013	Canadian Journal of Soil Science	10.4141/CJSS2012-120	Scopus	English	Journal_article	DYO	P1.I11.O1	Canada	Mineral waste: Graymont Exshaw Quarry, near Kananaskis, Alberta, in the Mountain Forest Ecoregion.	Greenhouse	containers	Experiment for limestone quarry reclamation	mine_rehabilitation	N/A	N/A	Mix of Poa alpina, Agropyron trachycaulum, Elymus innovatus, Festuca saximontana, Trisetum spicatum	herb	Yes	Gray brown limestone (residual unusable materials from blasting and processing (>=40% rock fragments >9.5 mm)	mine_waste	Phleum pratense L. (timothy) hay	other_material	Mix of Poa alpina, Agropyron trachycaulum, Elymus innovatus, Festuca saximontana, Trisetum spicatum	In combination or not with slow release nitrogen (NO3) phosphorus (PO4) potassium (K) (14_x0002_14_x0002_14) fertilizer and elemental sulfur (S) (0_x0002_0_x0002_92). Fertilizer was applied as pellets at 110 g/m2 (1.1 Mg/ha) and covered with 1.5 cm of treated substrate to avoid direct seed contact. Sulfur was applied to the surface at 50 g/m2 (0.5 Mg/ha). Other organic amendments were incorporate…	12 weeks	1-12 m	Technosol_map	Plant density, aboveground biomass, belowground biomass	growth	Yes	Exp1	N/A
9034	codingDYO_152	Anthroposol development from limestone quarry substrates	Cohen-Fernández, A.C.; Naeth, M.A.; Wilkinson, S.R.	2013	Canadian Journal of Soil Science	10.4141/CJSS2012-120	Scopus	English	Journal_article	DYO	P1.I12.O1	Canada	Mineral waste: Graymont Exshaw Quarry, near Kananaskis, Alberta, in the Mountain Forest Ecoregion.	Greenhouse	containers	Experiment for limestone quarry reclamation	mine_rehabilitation	N/A	N/A	Mix of Poa alpina, Agropyron trachycaulum, Elymus innovatus, Festuca saximontana, Trisetum spicatum	herb	Yes	Gray brown limestone (residual unusable materials from blasting and processing (>=40% rock fragments >9.5 mm)	mine_waste	Hordeum vulgare L. (barley) straw	other_material	Mix of Poa alpina, Agropyron trachycaulum, Elymus innovatus, Festuca saximontana, Trisetum spicatum	In combination or not with slow release nitrogen (NO3) phosphorus (PO4) potassium (K) (14_x0002_14_x0002_14) fertilizer and elemental sulfur (S) (0_x0002_0_x0002_92). Fertilizer was applied as pellets at 110 g/m2 (1.1 Mg/ha) and covered with 1.5 cm of treated substrate to avoid direct seed contact. Sulfur was applied to the surface at 50 g/m2 (0.5 Mg/ha). Other organic amendments were incorporate…	12 weeks	1-12 m	Technosol_map	Plant density, aboveground biomass, belowground biomass	growth	Yes	Exp1	N/A
9034	codingDYO_153	Anthroposol development from limestone quarry substrates	Cohen-Fernández, A.C.; Naeth, M.A.; Wilkinson, S.R.	2013	Canadian Journal of Soil Science	10.4141/CJSS2012-120	Scopus	English	Journal_article	DYO	P1.I13.O1	Canada	Mineral waste: Graymont Exshaw Quarry, near Kananaskis, Alberta, in the Mountain Forest Ecoregion.	Greenhouse	containers	Experiment for limestone quarry reclamation	mine_rehabilitation	N/A	N/A	Mix of Poa alpina, Agropyron trachycaulum, Elymus innovatus, Festuca saximontana, Trisetum spicatum	herb	Yes	Gray brown limestone (residual unusable materials from blasting and processing (>=40% rock fragments >9.5 mm)	mine_waste	beef manure compost	compost	Mix of Poa alpina, Agropyron trachycaulum, Elymus innovatus, Festuca saximontana, Trisetum spicatum	In combination or not with slow release nitrogen (NO3) phosphorus (PO4) potassium (K) (14_x0002_14_x0002_14) fertilizer and elemental sulfur (S) (0_x0002_0_x0002_92). Fertilizer was applied as pellets at 110 g/m2 (1.1 Mg/ha) and covered with 1.5 cm of treated substrate to avoid direct seed contact. Sulfur was applied to the surface at 50 g/m2 (0.5 Mg/ha). Other organic amendments were incorporate…	12 weeks	1-12 m	Technosol_map	Plant density, aboveground biomass, belowground biomass	growth	Yes	Exp1	N/A
9034	codingDYO_154	Anthroposol development from limestone quarry substrates	Cohen-Fernández, A.C.; Naeth, M.A.; Wilkinson, S.R.	2013	Canadian Journal of Soil Science	10.4141/CJSS2012-120	Scopus	English	Journal_article	DYO	P1.I14.O1	Canada	Mineral waste: Graymont Exshaw Quarry, near Kananaskis, Alberta, in the Mountain Forest Ecoregion.	Greenhouse	containers	Experiment for limestone quarry reclamation	mine_rehabilitation	N/A	N/A	Mix of Poa alpina, Agropyron trachycaulum, Elymus innovatus, Festuca saximontana, Trisetum spicatum	herb	Yes	Gray brown limestone (residual unusable materials from blasting and processing (>=40% rock fragments >9.5 mm)	mine_waste	beef manure; waste feed; wood chips	other_material	Mix of Poa alpina, Agropyron trachycaulum, Elymus innovatus, Festuca saximontana, Trisetum spicatum	beef manure mix (2-yr-old 6:1:1 mix of manure, waste feed and wood chips). In combination or not with slow release nitrogen (NO3) phosphorus (PO4) potassium (K) (14_x0002_14_x0002_14) fertilizer and elemental sulfur (S) (0_x0002_0_x0002_92). Fertilizer was applied as pellets at 110 g/m2 (1.1 Mg/ha) and covered with 1.5 cm of treated substrate to avoid direct seed contact. Sulfur was applied to th…	12 weeks	1-12 m	Technosol_map	Plant density, aboveground biomass, belowground biomass	growth	Yes	Exp1	N/A
9034	codingDYO_155	Anthroposol development from limestone quarry substrates	Cohen-Fernández, A.C.; Naeth, M.A.; Wilkinson, S.R.	2013	Canadian Journal of Soil Science	10.4141/CJSS2012-120	Scopus	English	Journal_article	DYO	P1.I15.O1	Canada	Mineral waste: Graymont Exshaw Quarry, near Kananaskis, Alberta, in the Mountain Forest Ecoregion.	Greenhouse	containers	Experiment for limestone quarry reclamation	mine_rehabilitation	N/A	N/A	Mix of Poa alpina, Agropyron trachycaulum, Elymus innovatus, Festuca saximontana, Trisetum spicatum	herb	Yes	Gray brown limestone (residual unusable materials from blasting and processing (>=40% rock fragments >9.5 mm)	mine_waste	pulp mill sludge	other_material	Mix of Poa alpina, Agropyron trachycaulum, Elymus innovatus, Festuca saximontana, Trisetum spicatum	In combination or not with slow release nitrogen (NO3) phosphorus (PO4) potassium (K) (14_x0002_14_x0002_14) fertilizer and elemental sulfur (S) (0_x0002_0_x0002_92). Fertilizer was applied as pellets at 110 g/m2 (1.1 Mg/ha) and covered with 1.5 cm of treated substrate to avoid direct seed contact. Sulfur was applied to the surface at 50 g/m2 (0.5 Mg/ha). Other organic amendments were incorporate…	12 weeks	1-12 m	Technosol_map	Plant density, aboveground biomass, belowground biomass	growth	Yes	Exp1	N/A
9034	codingDYO_156	Anthroposol development from limestone quarry substrates	Cohen-Fernández, A.C.; Naeth, M.A.; Wilkinson, S.R.	2013	Canadian Journal of Soil Science	10.4141/CJSS2012-120	Scopus	English	Journal_article	DYO	P1.I16.O1	Canada	Mineral waste: Graymont Exshaw Quarry, near Kananaskis, Alberta, in the Mountain Forest Ecoregion.	Greenhouse	containers	Experiment for limestone quarry reclamation	mine_rehabilitation	N/A	N/A	Mix of Poa alpina, Agropyron trachycaulum, Elymus innovatus, Festuca saximontana, Trisetum spicatum	herb	Yes	Gray brown limestone (residual unusable materials from blasting and processing (>=40% rock fragments >9.5 mm)	mine_waste	fine-screened wood shavings from Pinus sp. (pine) and Picea glauca (Moench) Voss (white spruce)	other_material	Mix of Poa alpina, Agropyron trachycaulum, Elymus innovatus, Festuca saximontana, Trisetum spicatum	In combination or not with slow release nitrogen (NO3) phosphorus (PO4) potassium (K) (14_x0002_14_x0002_14) fertilizer and elemental sulfur (S) (0_x0002_0_x0002_92). Fertilizer was applied as pellets at 110 g/m2 (1.1 Mg/ha) and covered with 1.5 cm of treated substrate to avoid direct seed contact. Sulfur was applied to the surface at 50 g/m2 (0.5 Mg/ha). Other organic amendments were incorporate…	12 weeks	1-12 m	Technosol_map	Plant density, aboveground biomass, belowground biomass	growth	Yes	Exp1	N/A
9034	codingDYO_157	Anthroposol development from limestone quarry substrates	Cohen-Fernández, A.C.; Naeth, M.A.; Wilkinson, S.R.	2013	Canadian Journal of Soil Science	10.4141/CJSS2012-120	Scopus	English	Journal_article	DYO	P1.I17.O1	Canada	Mineral waste: Graymont Exshaw Quarry, near Kananaskis, Alberta, in the Mountain Forest Ecoregion.	Greenhouse	containers	Experiment for limestone quarry reclamation	mine_rehabilitation	N/A	N/A	Mix of Poa alpina, Agropyron trachycaulum, Elymus innovatus, Festuca saximontana, Trisetum spicatum	herb	Yes	Gray brown limestone (residual unusable materials from blasting and processing (>=40% rock fragments >9.5 mm)	mine_waste	topsoil	other_material	Mix of Poa alpina, Agropyron trachycaulum, Elymus innovatus, Festuca saximontana, Trisetum spicatum	In combination or not with slow release nitrogen (NO3) phosphorus (PO4) potassium (K) (14_x0002_14_x0002_14) fertilizer and elemental sulfur (S) (0_x0002_0_x0002_92). Fertilizer was applied as pellets at 110 g/m2 (1.1 Mg/ha) and covered with 1.5 cm of treated substrate to avoid direct seed contact. Sulfur was applied to the surface at 50 g/m2 (0.5 Mg/ha). Topsoil was placed as 5-cm layers on subs…	12 weeks	1-12 m	Technosol_map	Plant density, aboveground biomass, belowground biomass	growth	Yes	Exp1	N/A
9034	codingDYO_158	Anthroposol development from limestone quarry substrates	Cohen-Fernández, A.C.; Naeth, M.A.; Wilkinson, S.R.	2013	Canadian Journal of Soil Science	10.4141/CJSS2012-120	Scopus	English	Journal_article	DYO	P1.I18.O1	Canada	Mineral waste: Graymont Exshaw Quarry, near Kananaskis, Alberta, in the Mountain Forest Ecoregion.	Greenhouse	containers	Experiment for limestone quarry reclamation	mine_rehabilitation	N/A	N/A	Mix of Poa alpina, Agropyron trachycaulum, Elymus innovatus, Festuca saximontana, Trisetum spicatum	herb	Yes	Gray brown limestone (residual unusable materials from blasting and processing (>=40% rock fragments >9.5 mm)	mine_waste	topsoil with subsoil	other_material	Mix of Poa alpina, Agropyron trachycaulum, Elymus innovatus, Festuca saximontana, Trisetum spicatum	In combination or not with slow release nitrogen (NO3) phosphorus (PO4) potassium (K) (14_x0002_14_x0002_14) fertilizer and elemental sulfur (S) (0_x0002_0_x0002_92). Fertilizer was applied as pellets at 110 g/m2 (1.1 Mg/ha) and covered with 1.5 cm of treated substrate to avoid direct seed contact. Sulfur was applied to the surface at 50 g/m2 (0.5 Mg/ha). Clean fill (topsoil with subsoil) was pla…	12 weeks	1-12 m	Technosol_map	Plant density, aboveground biomass, belowground biomass	growth	Yes	Exp1	N/A
13190	codingDYO_159	Harnessing sediments of coastal aquaculture ponds through technosols construction for halophyte cultivation using saline water irrigation	Cortinhas, A.; Caperta, A.D.; Teixeira, G.; Carvalho, L.; Abreu, M.M.	2020	Journal of Environmental Management	10.1016/j.jenvman.2019.109907	Scopus	English	Journal_article	DYO	P1.I1.O1	Portugal	Mineral waste: collected in the walls of aquaculture ponds converted from abandoned Salinas of a private company, in the protected area Reserva Natural do Sapal de Castro Marim	Microcosm	containers	Experiment for sediment valorisation (recycling)	recycling	N/A	N/A	Limonium algarvense	herb	Yes	Sediment from aquaculture ponds	sediment	No	No	Limonium algarvense	5 months old plants were planted and irrigated with brackish water.	10 months, not reported (at emergence of flowering system)	1-12 m	Standard_plantation_medium	Plant growth (leaf number, leaf length, leaf width, scape number)	growth	No	All plants died	N/A
13190	codingDYO_160	Harnessing sediments of coastal aquaculture ponds through technosols construction for halophyte cultivation using saline water irrigation	Cortinhas, A.; Caperta, A.D.; Teixeira, G.; Carvalho, L.; Abreu, M.M.	2020	Journal of Environmental Management	10.1016/j.jenvman.2019.109907	Scopus	English	Journal_article	DYO	P1.I2.O1	Portugal	Mineral waste: collected in the walls of aquaculture ponds converted from abandoned Salinas of a private company, in the protected area Reserva Natural do Sapal de Castro Marim	Microcosm	containers	Experiment for sediment valorisation (recycling)	recycling	N/A	N/A	Limonium algarvense	herb	Yes	Sediment from aquaculture ponds	sediment	Wastes from Ceratonia siliqua L (CW) fruit spirits distillation; Wastes from Arbutus unedo L (AW) fruit spirits distillation; substrate used in strawberry crops (AgW); substrate used in coffee wastes (CoW); biomass ashes	other_material	Limonium algarvense	Mixtures of wastes from Ceratonia siliqua L (CW) and Arbutus unedo L (AW) fruit spirits distillation, substrate used in strawberry crops (AgW) and coffee wastes (CoW) were utilised as amendments at rates 2.5:3.5:2:2, respectively. Technosols composed of sediments with an amendments mixture application at 180 g/kg of sediment (Tec180). Biomass ashes (BA) (100 g/kg of sediment) were incorporated in…	10 months, not reported (at emergence of flowering system)	1-12 m	Standard_plantation_medium	Plant growth (leaf number, leaf length, leaf width, scape number)	growth	Yes	N/A	N/A
13190	codingDYO_161	Harnessing sediments of coastal aquaculture ponds through technosols construction for halophyte cultivation using saline water irrigation	Cortinhas, A.; Caperta, A.D.; Teixeira, G.; Carvalho, L.; Abreu, M.M.	2020	Journal of Environmental Management	10.1016/j.jenvman.2019.109907	Scopus	English	Journal_article	DYO	P1.I3.O1	Portugal	Mineral waste: collected in the walls of aquaculture ponds converted from abandoned Salinas of a private company, in the protected area Reserva Natural do Sapal de Castro Marim	Microcosm	containers	Experiment for sediment valorisation (recycling)	recycling	N/A	N/A	Limonium algarvense	herb	Yes	Sediment from aquaculture ponds	sediment	Wastes from Ceratonia siliqua L (CW) fruit spirits distillation; Wastes from Arbutus unedo L (AW) fruit spirits distillation; substrate used in strawberry crops (AgW); substrate used in coffee wastes (CoW); biomass ashes	other_material	Limonium algarvense	Mixtures of wastes from Ceratonia siliqua L (CW) and Arbutus unedo L (AW) fruit spirits distillation, substrate used in strawberry crops (AgW) and coffee wastes (CoW) were utilised as amendments at rates 2.5:3.5:2:2, respectively. Technosols composed of sediments with an amendments mixture application at 360 g/kg of sediment (Tec360). Biomass ashes (BA) (100 g/kg of sediment) were incorporated in…	10 months, not reported (at emergence of flowering system)	1-12 m	Standard_plantation_medium	Plant growth (leaf number, leaf length, leaf width, scape number)	growth	Yes	N/A	N/A
13190	codingDYO_162	Harnessing sediments of coastal aquaculture ponds through technosols construction for halophyte cultivation using saline water irrigation	Cortinhas, A.; Caperta, A.D.; Teixeira, G.; Carvalho, L.; Abreu, M.M.	2020	Journal of Environmental Management	10.1016/j.jenvman.2019.109907	Scopus	English	Journal_article	DYO	P1.I1.O2	Portugal	Mineral waste: collected in the walls of aquaculture ponds converted from abandoned Salinas of a private company, in the protected area Reserva Natural do Sapal de Castro Marim	Microcosm	containers	Experiment for sediment valorisation (recycling)	recycling	N/A	N/A	Limonium algarvense	herb	Yes	Sediment from aquaculture ponds	sediment	No	No	Limonium algarvense	5 months old plants were planted and irrigated with brackish water.	10 months, not reported (at emergence of flowering system)	1-12 m	Standard_plantation_medium	Photosynthetic capacity (NDVI), photosynthetic light use efficiency (photochemical reflectance index)	physiology	No	All plants died	N/A
13190	codingDYO_163	Harnessing sediments of coastal aquaculture ponds through technosols construction for halophyte cultivation using saline water irrigation	Cortinhas, A.; Caperta, A.D.; Teixeira, G.; Carvalho, L.; Abreu, M.M.	2020	Journal of Environmental Management	10.1016/j.jenvman.2019.109907	Scopus	English	Journal_article	DYO	P1.I2.O2	Portugal	Mineral waste: collected in the walls of aquaculture ponds converted from abandoned Salinas of a private company, in the protected area Reserva Natural do Sapal de Castro Marim	Microcosm	containers	Experiment for sediment valorisation (recycling)	recycling	N/A	N/A	Limonium algarvense	herb	Yes	Sediment from aquaculture ponds	sediment	Wastes from Ceratonia siliqua L (CW) fruit spirits distillation; Wastes from Arbutus unedo L (AW) fruit spirits distillation; substrate used in strawberry crops (AgW); substrate used in coffee wastes (CoW); biomass ashes	other_material	Limonium algarvense	Mixtures of wastes from Ceratonia siliqua L (CW) and Arbutus unedo L (AW) fruit spirits distillation, substrate used in strawberry crops (AgW) and coffee wastes (CoW) were utilised as amendments at rates 2.5:3.5:2:2, respectively. Technosols composed of sediments with an amendments mixture application at 180 g/kg of sediment (Tec180). Biomass ashes (BA) (100 g/kg of sediment) were incorporated in…	10 months, not reported (at emergence of flowering system)	1-12 m	Standard_plantation_medium	Photosynthetic capacity (NDVI), photosynthetic light use efficiency (photochemical reflectance index)	physiology	Yes	N/A	N/A
13190	codingDYO_164	Harnessing sediments of coastal aquaculture ponds through technosols construction for halophyte cultivation using saline water irrigation	Cortinhas, A.; Caperta, A.D.; Teixeira, G.; Carvalho, L.; Abreu, M.M.	2020	Journal of Environmental Management	10.1016/j.jenvman.2019.109907	Scopus	English	Journal_article	DYO	P1.I3.O2	Portugal	Mineral waste: collected in the walls of aquaculture ponds converted from abandoned Salinas of a private company, in the protected area Reserva Natural do Sapal de Castro Marim	Microcosm	containers	Experiment for sediment valorisation (recycling)	recycling	N/A	N/A	Limonium algarvense	herb	Yes	Sediment from aquaculture ponds	sediment	Wastes from Ceratonia siliqua L (CW) fruit spirits distillation; Wastes from Arbutus unedo L (AW) fruit spirits distillation; substrate used in strawberry crops (AgW); substrate used in coffee wastes (CoW); biomass ashes	other_material	Limonium algarvense	Mixtures of wastes from Ceratonia siliqua L (CW) and Arbutus unedo L (AW) fruit spirits distillation, substrate used in strawberry crops (AgW) and coffee wastes (CoW) were utilised as amendments at rates 2.5:3.5:2:2, respectively. Technosols composed of sediments with an amendments mixture application at 360 g/kg of sediment (Tec360). Biomass ashes (BA) (100 g/kg of sediment) were incorporated in…	10 months, not reported (at emergence of flowering system)	1-12 m	Standard_plantation_medium	Photosynthetic capacity (NDVI), photosynthetic light use efficiency (photochemical reflectance index)	physiology	Yes	N/A	N/A
12728	codingtest_7	Conservation of a Critically Endangered Endemic Halophyte of West Portugal: A Microcosm Assay to Assess the Potential of Soil Technology for Species Reintroduction	Cortinhas, A.; Ferreira, T.C.; Abreu, M.M.; Caperta, A.D.	2021	Frontiers in Ecology and Evolution	10.3389/fevo.2021.604509	Scopus	English	Journal_article	DYO/RS	P1.I1.O1	Portugal	Authors: Portugal	Microcosm	containers	Experiment for reintroduction of threatened species in native habitats	other	N/A	N/A	Limonium daveaui	herb	Yes	medium sand; gravel limestone	unknown_origin	Salic Fluvisol (Eutric) (FLU); sludge and waste kieselguhr from breweries; residual biomass obtained from pruning	other_material	Limonium daveaui	The Technosol (TEC) was produced with 85% of Salic Fluvisol (Eutric) (FLU) and 15% of organic/inorganic wastes mixture that were added and mixed manually. The wastes mixture used as amendments was constituted by sludge and waste kieselguhr from breweries, medium sand (0.25–0.5 mm), gravel limestone (2 mm < Ø < 5 mm) and residual biomass obtained from pruning, in the proportion 1.5:0.5:3:2:3, resp…	Not reported	NR	Natural_soil	Germination rate	germination	Yes	N/A	N/A
12728	codingtest_8	Conservation of a Critically Endangered Endemic Halophyte of West Portugal: A Microcosm Assay to Assess the Potential of Soil Technology for Species Reintroduction	Cortinhas, A.; Ferreira, T.C.; Abreu, M.M.; Caperta, A.D.	2021	Frontiers in Ecology and Evolution	10.3389/fevo.2021.604509	Scopus	English	Journal_article	DYO/RS	P1.I1.O2	Portugal	Authors: Portugal	Microcosm	containers	Experiment for reintroduction of threatened species in native habitats	other	N/A	N/A	Limonium daveaui	herb	Yes	medium sand; gravel limestone	unknown_origin	Salic Fluvisol (Eutric) (FLU); sludge and waste kieselguhr from breweries; residual biomass obtained from pruning	other_material	Limonium daveaui	The Technosol (TEC) was produced with 85% of Salic Fluvisol (Eutric) (FLU) and 15% of organic/inorganic wastes mixture that were added and mixed manually. The wastes mixture used as amendments was constituted by sludge and waste kieselguhr from breweries, medium sand (0.25–0.5 mm), gravel limestone (2 mm < Ø < 5 mm) and residual biomass obtained from pruning, in the proportion 1.5:0.5:3:2:3, resp…	2.5, 5, 7.5 months	1-12 m	Natural_soil	Plant growth (leaf/scape number, leaf/scape length, aerial and roots biomass)	growth	Yes	aerial and roots biomass only at 7.5 months	N/A
12728	codingtest_9	Conservation of a Critically Endangered Endemic Halophyte of West Portugal: A Microcosm Assay to Assess the Potential of Soil Technology for Species Reintroduction	Cortinhas, A.; Ferreira, T.C.; Abreu, M.M.; Caperta, A.D.	2021	Frontiers in Ecology and Evolution	10.3389/fevo.2021.604509	Scopus	English	Journal_article	DYO/RS	P1.I1.O3	Portugal	Authors: Portugal	Microcosm	containers	Experiment for reintroduction of threatened species in native habitats	other	N/A	N/A	Limonium daveaui	herb	Yes	medium sand; gravel limestone	unknown_origin	Salic Fluvisol (Eutric) (FLU); sludge and waste kieselguhr from breweries; residual biomass obtained from pruning	other_material	Limonium daveaui	The Technosol (TEC) was produced with 85% of Salic Fluvisol (Eutric) (FLU) and 15% of organic/inorganic wastes mixture that were added and mixed manually. The wastes mixture used as amendments was constituted by sludge and waste kieselguhr from breweries, medium sand (0.25–0.5 mm), gravel limestone (2 mm < Ø < 5 mm) and residual biomass obtained from pruning, in the proportion 1.5:0.5:3:2:3, resp…	2.5, 5, 7.5 months	1-12 m	Natural_soil	Plant physiological status (Normalized Difference Vegetation Index (photosynthetic capacity proxy), Photochemical Reflectance Index)	physiology	Yes	N/A	N/A
391	codingDYO_165	THESE Maha DEEB Influence des plantes, des vers de terre et de la matière organique sur la structure de Technosols construits	Deeb, M	2016///	NA	NA	GS	French	PhD_thesis	DYO	P1.I1.O1	France	Mineral waste: Ile-de-France region	Mesocosm	containers	Experiment	fertile_soil_construction	N/A	N/A	Lolium perenne	herb	Yes	excavated deep horizons of soils (EDH)	excavated_soil	green waste compost (GWC)	compost	Lolium perenne	EDH and GWC materials were air-dried and sieved to 4 mm before being mixed in an electrical concrete mixer with a 100 L capacity and 690 W of power at 390 rotations/min for 10 min. mixture treatments of 20 L were prepared with 0% (V/V) of GWC. One liter of each mixture was placed in a mesocosm. a treatment with 50 seeds of Lolium perenne plants with a 80% germination rate scattered homogeneously …	21 weeks	1-12 m	Technosol_map	Leaf and root biomass	growth	Yes	Chap.2. Fig2	Deeb thesis
391	codingDYO_166	THESE Maha DEEB Influence des plantes, des vers de terre et de la matière organique sur la structure de Technosols construits	Deeb, M	2016///	NA	NA	GS	French	PhD_thesis	DYO	P1.I2.O1	France	Mineral waste: Ile-de-France region	Mesocosm	containers	Experiment	fertile_soil_construction	N/A	N/A	Lolium perenne	herb	Yes	excavated deep horizons of soils (EDH)	excavated_soil	green waste compost (GWC)	compost	Lolium perenne	EDH and GWC materials were air-dried and sieved to 4 mm before being mixed in an electrical concrete mixer with a 100 L capacity and 690 W of power at 390 rotations/min for 10 min. mixture treatments of 20 L were prepared with 10% (V/V) of GWC. One liter of each mixture was placed in a mesocosm. a treatment with 50 seeds of Lolium perenne plants with a 80% germination rate scattered homogeneously…	21 weeks	1-12 m	Technosol_map	Leaf and root biomass	growth	Yes	Chap.2. Fig2	Deeb thesis
391	codingDYO_167	THESE Maha DEEB Influence des plantes, des vers de terre et de la matière organique sur la structure de Technosols construits	Deeb, M	2016///	NA	NA	GS	French	PhD_thesis	DYO	P1.I3.O1	France	Mineral waste: Ile-de-France region	Mesocosm	containers	Experiment	fertile_soil_construction	N/A	N/A	Lolium perenne	herb	Yes	excavated deep horizons of soils (EDH)	excavated_soil	green waste compost (GWC)	compost	Lolium perenne	EDH and GWC materials were air-dried and sieved to 4 mm before being mixed in an electrical concrete mixer with a 100 L capacity and 690 W of power at 390 rotations/min for 10 min. mixture treatments of 20 L were prepared with 20% (V/V) of GWC. One liter of each mixture was placed in a mesocosm. a treatment with 50 seeds of Lolium perenne plants with a 80% germination rate scattered homogeneously…	21 weeks	1-12 m	Technosol_map	Leaf and root biomass	growth	Yes	Chap.2. Fig2	Deeb thesis
391	codingDYO_168	THESE Maha DEEB Influence des plantes, des vers de terre et de la matière organique sur la structure de Technosols construits	Deeb, M	2016///	NA	NA	GS	French	PhD_thesis	DYO	P1.I4.O1	France	Mineral waste: Ile-de-France region	Mesocosm	containers	Experiment	fertile_soil_construction	N/A	N/A	Lolium perenne	herb	Yes	excavated deep horizons of soils (EDH)	excavated_soil	green waste compost (GWC)	compost	Lolium perenne	EDH and GWC materials were air-dried and sieved to 4 mm before being mixed in an electrical concrete mixer with a 100 L capacity and 690 W of power at 390 rotations/min for 10 min. mixture treatments of 20 L were prepared with 30% (V/V) of GWC. One liter of each mixture was placed in a mesocosm. a treatment with 50 seeds of Lolium perenne plants with a 80% germination rate scattered homogeneously…	21 weeks	1-12 m	Technosol_map	Leaf and root biomass	growth	Yes	Chap.2. Fig2	Deeb thesis
391	codingDYO_169	THESE Maha DEEB Influence des plantes, des vers de terre et de la matière organique sur la structure de Technosols construits	Deeb, M	2016///	NA	NA	GS	French	PhD_thesis	DYO	P1.I5.O1	France	Mineral waste: Ile-de-France region	Mesocosm	containers	Experiment	fertile_soil_construction	N/A	N/A	Lolium perenne	herb	Yes	excavated deep horizons of soils (EDH)	excavated_soil	green waste compost (GWC)	compost	Lolium perenne	EDH and GWC materials were air-dried and sieved to 4 mm before being mixed in an electrical concrete mixer with a 100 L capacity and 690 W of power at 390 rotations/min for 10 min. mixture treatments of 20 L were prepared with 40% (V/V) of GWC. One liter of each mixture was placed in a mesocosm. a treatment with 50 seeds of Lolium perenne plants with a 80% germination rate scattered homogeneously…	21 weeks	1-12 m	Technosol_map	Leaf and root biomass	growth	Yes	Chap.2. Fig2	Deeb thesis
391	codingDYO_170	THESE Maha DEEB Influence des plantes, des vers de terre et de la matière organique sur la structure de Technosols construits	Deeb, M	2016///	NA	NA	GS	French	PhD_thesis	DYO	P1.I6.O1	France	Mineral waste: Ile-de-France region	Mesocosm	containers	Experiment	fertile_soil_construction	N/A	N/A	Lolium perenne	herb	Yes	excavated deep horizons of soils (EDH)	excavated_soil	green waste compost (GWC)	compost	Lolium perenne	EDH and GWC materials were air-dried and sieved to 4 mm before being mixed in an electrical concrete mixer with a 100 L capacity and 690 W of power at 390 rotations/min for 10 min. mixture treatments of 20 L were prepared with 50% (V/V) of GWC. One liter of each mixture was placed in a mesocosm. a treatment with 50 seeds of Lolium perenne plants with a 80% germination rate scattered homogeneously…	21 weeks	1-12 m	Technosol_map	Leaf and root biomass	growth	Yes	Chap.2. Fig2	Deeb thesis
391	codingDYO_171	THESE Maha DEEB Influence des plantes, des vers de terre et de la matière organique sur la structure de Technosols construits	Deeb, M	2016///	NA	NA	GS	French	PhD_thesis	DYO	P1.I7.O1	France	Mineral waste: Ile-de-France region	Mesocosm	containers	Experiment	fertile_soil_construction	N/A	N/A	Lolium perenne	herb	Yes	excavated deep horizons of soils (EDH)	excavated_soil	green waste compost (GWC)	compost	Lolium perenne, Aporrectodea caliginosa	EDH and GWC materials were air-dried and sieved to 4 mm before being mixed in an electrical concrete mixer with a 100 L capacity and 690 W of power at 390 rotations/min for 10 min. mixture treatments of 20 L were prepared with 0% (V/V) of GWC. One liter of each mixture was placed in a mesocosm. a treatment with 50 seeds of Lolium perenne plants with a 80% germination rate scattered homogeneously …	21 weeks	1-12 m	Technosol_map	Leaf and root biomass	growth	Yes	Chap.2. Fig2	Deeb thesis
391	codingDYO_172	THESE Maha DEEB Influence des plantes, des vers de terre et de la matière organique sur la structure de Technosols construits	Deeb, M	2016///	NA	NA	GS	French	PhD_thesis	DYO	P1.I8.O1	France	Mineral waste: Ile-de-France region	Mesocosm	containers	Experiment	fertile_soil_construction	N/A	N/A	Lolium perenne	herb	Yes	excavated deep horizons of soils (EDH)	excavated_soil	green waste compost (GWC)	compost	Lolium perenne, Aporrectodea caliginosa	EDH and GWC materials were air-dried and sieved to 4 mm before being mixed in an electrical concrete mixer with a 100 L capacity and 690 W of power at 390 rotations/min for 10 min. mixture treatments of 20 L were prepared with 10% (V/V) of GWC. One liter of each mixture was placed in a mesocosm. a treatment with 50 seeds of Lolium perenne plants with a 80% germination rate scattered homogeneously…	21 weeks	1-12 m	Technosol_map	Leaf and root biomass	growth	Yes	Chap.2. Fig2	Deeb thesis
391	codingDYO_173	THESE Maha DEEB Influence des plantes, des vers de terre et de la matière organique sur la structure de Technosols construits	Deeb, M	2016///	NA	NA	GS	French	PhD_thesis	DYO	P1.I9.O1	France	Mineral waste: Ile-de-France region	Mesocosm	containers	Experiment	fertile_soil_construction	N/A	N/A	Lolium perenne	herb	Yes	excavated deep horizons of soils (EDH)	excavated_soil	green waste compost (GWC)	compost	Lolium perenne, Aporrectodea caliginosa	EDH and GWC materials were air-dried and sieved to 4 mm before being mixed in an electrical concrete mixer with a 100 L capacity and 690 W of power at 390 rotations/min for 10 min. mixture treatments of 20 L were prepared with 20% (V/V) of GWC. One liter of each mixture was placed in a mesocosm. a treatment with 50 seeds of Lolium perenne plants with a 80% germination rate scattered homogeneously…	21 weeks	1-12 m	Technosol_map	Leaf and root biomass	growth	Yes	Chap.2. Fig2	Deeb thesis
391	codingDYO_174	THESE Maha DEEB Influence des plantes, des vers de terre et de la matière organique sur la structure de Technosols construits	Deeb, M	2016///	NA	NA	GS	French	PhD_thesis	DYO	P1.I10.O1	France	Mineral waste: Ile-de-France region	Mesocosm	containers	Experiment	fertile_soil_construction	N/A	N/A	Lolium perenne	herb	Yes	excavated deep horizons of soils (EDH)	excavated_soil	green waste compost (GWC)	compost	Lolium perenne, Aporrectodea caliginosa	EDH and GWC materials were air-dried and sieved to 4 mm before being mixed in an electrical concrete mixer with a 100 L capacity and 690 W of power at 390 rotations/min for 10 min. mixture treatments of 20 L were prepared with 30% (V/V) of GWC. One liter of each mixture was placed in a mesocosm. a treatment with 50 seeds of Lolium perenne plants with a 80% germination rate scattered homogeneously…	21 weeks	1-12 m	Technosol_map	Leaf and root biomass	growth	Yes	Chap.2. Fig2	Deeb thesis
391	codingDYO_175	THESE Maha DEEB Influence des plantes, des vers de terre et de la matière organique sur la structure de Technosols construits	Deeb, M	2016///	NA	NA	GS	French	PhD_thesis	DYO	P1.I11.O1	France	Mineral waste: Ile-de-France region	Mesocosm	containers	Experiment	fertile_soil_construction	N/A	N/A	Lolium perenne	herb	Yes	excavated deep horizons of soils (EDH)	excavated_soil	green waste compost (GWC)	compost	Lolium perenne, Aporrectodea caliginosa	EDH and GWC materials were air-dried and sieved to 4 mm before being mixed in an electrical concrete mixer with a 100 L capacity and 690 W of power at 390 rotations/min for 10 min. mixture treatments of 20 L were prepared with 40% (V/V) of GWC. One liter of each mixture was placed in a mesocosm. a treatment with 50 seeds of Lolium perenne plants with a 80% germination rate scattered homogeneously…	21 weeks	1-12 m	Technosol_map	Leaf and root biomass	growth	Yes	Chap.2. Fig2	Deeb thesis
391	codingDYO_176	THESE Maha DEEB Influence des plantes, des vers de terre et de la matière organique sur la structure de Technosols construits	Deeb, M	2016///	NA	NA	GS	French	PhD_thesis	DYO	P1.I12.O1	France	Mineral waste: Ile-de-France region	Mesocosm	containers	Experiment	fertile_soil_construction	N/A	N/A	Lolium perenne	herb	Yes	excavated deep horizons of soils (EDH)	excavated_soil	green waste compost (GWC)	compost	Lolium perenne, Aporrectodea caliginosa	EDH and GWC materials were air-dried and sieved to 4 mm before being mixed in an electrical concrete mixer with a 100 L capacity and 690 W of power at 390 rotations/min for 10 min. mixture treatments of 20 L were prepared with 50% (V/V) of GWC. One liter of each mixture was placed in a mesocosm. a treatment with 50 seeds of Lolium perenne plants with a 80% germination rate scattered homogeneously…	21 weeks	1-12 m	Technosol_map	Leaf and root biomass	growth	Yes	Chap.2. Fig2	Deeb thesis
11184	codingtest_10	Interactive effects of compost, plants and earthworms on the aggregations of constructed Technosols	Deeb, M.; Desjardins, T.; Podwojewski, P.; Pando, A.; Blouin, M.; Lerch, T.Z.	2017	Geoderma	10.1016/j.geoderma.2017.06.014	Scopus	English	Journal_article	DYO/RS	P1.I1.O1	France	Mineral waste: Ile-de-France region	Mesocosm	containers	Experiment	fertile_soil_construction	N/A	N/A	Lolium perenne	herb	Yes	excavated deep horizons of soils (EDH)	excavated_soil	green waste compost (GWC)	compost	Lolium perenne	EDH and GWC materials were air-dried and sieved to 4 mm before being mixed in an electrical concrete mixer with a 100 L capacity and 690 W of power at 390 rotations/min for 10 min. mixture treatments of 20 L were prepared with 0% (V/V) of GWC. One liter of each mixture was placed in a mesocosm. a treatment with 50 seeds of Lolium perenne plants (corresponding to a seed density of approximately 30…	5 months	1-12 m	Technosol_map	weight of the roots of soil rhizospheric aggregates	growth	No	0% GWC/P. No outcome for earthworms	Deeb thesis
11184	codingtest_11	Interactive effects of compost, plants and earthworms on the aggregations of constructed Technosols	Deeb, M.; Desjardins, T.; Podwojewski, P.; Pando, A.; Blouin, M.; Lerch, T.Z.	2017	Geoderma	10.1016/j.geoderma.2017.06.014	Scopus	English	Journal_article	DYO/RS	P1.I2.O1	France	Mineral waste: Ile-de-France region	Mesocosm	containers	Experiment	fertile_soil_construction	N/A	N/A	Lolium perenne	herb	Yes	excavated deep horizons of soils (EDH)	excavated_soil	green waste compost (GWC)	compost	Lolium perenne	EDH and GWC materials were air-dried and sieved to 4 mm before being mixed in an electrical concrete mixer with a 100 L capacity and 690 W of power at 390 rotations/min for 10 min. mixture treatments of 20 L were prepared with 10% (V/V) of GWC. One liter of each mixture was placed in a mesocosm. a treatment with 50 seeds of Lolium perenne plants (corresponding to a seed density of approximately 3…	5 months	1-12 m	Technosol_map	weight of the roots of soil rhizospheric aggregates	growth	No	10% GWC/P. No outcome for earthworms	Deeb thesis
11184	codingtest_12	Interactive effects of compost, plants and earthworms on the aggregations of constructed Technosols	Deeb, M.; Desjardins, T.; Podwojewski, P.; Pando, A.; Blouin, M.; Lerch, T.Z.	2017	Geoderma	10.1016/j.geoderma.2017.06.014	Scopus	English	Journal_article	DYO/RS	P1.I3.O1	France	Mineral waste: Ile-de-France region	Mesocosm	containers	Experiment	fertile_soil_construction	N/A	N/A	Lolium perenne	herb	Yes	excavated deep horizons of soils (EDH)	excavated_soil	green waste compost (GWC)	compost	Lolium perenne	EDH and GWC materials were air-dried and sieved to 4 mm before being mixed in an electrical concrete mixer with a 100 L capacity and 690 W of power at 390 rotations/min for 10 min. mixture treatments of 20 L were prepared with 20% (V/V) of GWC. One liter of each mixture was placed in a mesocosm. a treatment with 50 seeds of Lolium perenne plants (corresponding to a seed density of approximately 3…	5 months	1-12 m	Technosol_map	weight of the roots of soil rhizospheric aggregates	growth	No	20% GWC/P. No outcome for earthworms	Deeb thesis
11184	codingtest_13	Interactive effects of compost, plants and earthworms on the aggregations of constructed Technosols	Deeb, M.; Desjardins, T.; Podwojewski, P.; Pando, A.; Blouin, M.; Lerch, T.Z.	2017	Geoderma	10.1016/j.geoderma.2017.06.014	Scopus	English	Journal_article	DYO/RS	P1.I4.O1	France	Mineral waste: Ile-de-France region	Mesocosm	containers	Experiment	fertile_soil_construction	N/A	N/A	Lolium perenne	herb	Yes	excavated deep horizons of soils (EDH)	excavated_soil	green waste compost (GWC)	compost	Lolium perenne	EDH and GWC materials were air-dried and sieved to 4 mm before being mixed in an electrical concrete mixer with a 100 L capacity and 690 W of power at 390 rotations/min for 10 min. mixture treatments of 20 L were prepared with 30% (V/V) of GWC. One liter of each mixture was placed in a mesocosm. a treatment with 50 seeds of Lolium perenne plants (corresponding to a seed density of approximately 3…	5 months	1-12 m	Technosol_map	weight of the roots of soil rhizospheric aggregates	growth	No	30% GWC/P. No outcome for earthworms	Deeb thesis
11184	codingtest_14	Interactive effects of compost, plants and earthworms on the aggregations of constructed Technosols	Deeb, M.; Desjardins, T.; Podwojewski, P.; Pando, A.; Blouin, M.; Lerch, T.Z.	2017	Geoderma	10.1016/j.geoderma.2017.06.014	Scopus	English	Journal_article	DYO/RS	P1.I5.O1	France	Mineral waste: Ile-de-France region	Mesocosm	containers	Experiment	fertile_soil_construction	N/A	N/A	Lolium perenne	herb	Yes	excavated deep horizons of soils (EDH)	excavated_soil	green waste compost (GWC)	compost	Lolium perenne	EDH and GWC materials were air-dried and sieved to 4 mm before being mixed in an electrical concrete mixer with a 100 L capacity and 690 W of power at 390 rotations/min for 10 min. mixture treatments of 20 L were prepared with 40% (V/V) of GWC. One liter of each mixture was placed in a mesocosm. a treatment with 50 seeds of Lolium perenne plants (corresponding to a seed density of approximately 3…	5 months	1-12 m	Technosol_map	weight of the roots of soil rhizospheric aggregates	growth	No	40% GWC/P. No outcome for earthworms	Deeb thesis
11184	codingtest_15	Interactive effects of compost, plants and earthworms on the aggregations of constructed Technosols	Deeb, M.; Desjardins, T.; Podwojewski, P.; Pando, A.; Blouin, M.; Lerch, T.Z.	2017	Geoderma	10.1016/j.geoderma.2017.06.014	Scopus	English	Journal_article	DYO/RS	P1.I6.O1	France	Mineral waste: Ile-de-France region	Mesocosm	containers	Experiment	fertile_soil_construction	N/A	N/A	Lolium perenne	herb	Yes	excavated deep horizons of soils (EDH)	excavated_soil	green waste compost (GWC)	compost	Lolium perenne	EDH and GWC materials were air-dried and sieved to 4 mm before being mixed in an electrical concrete mixer with a 100 L capacity and 690 W of power at 390 rotations/min for 10 min. mixture treatments of 20 L were prepared with 50% (V/V) of GWC. One liter of each mixture was placed in a mesocosm. a treatment with 50 seeds of Lolium perenne plants (corresponding to a seed density of approximately 3…	5 months	1-12 m	Technosol_map	weight of the roots of soil rhizospheric aggregates	growth	No	50% GWC/P. No outcome for earthworms	Deeb thesis
11184	codingtest_16	Interactive effects of compost, plants and earthworms on the aggregations of constructed Technosols	Deeb, M.; Desjardins, T.; Podwojewski, P.; Pando, A.; Blouin, M.; Lerch, T.Z.	2017	Geoderma	10.1016/j.geoderma.2017.06.014	Scopus	English	Journal_article	DYO/RS	P1.I7.O1	France	Mineral waste: Ile-de-France region	Mesocosm	containers	Experiment	fertile_soil_construction	N/A	N/A	Lolium perenne	herb	Yes	excavated deep horizons of soils (EDH)	excavated_soil	green waste compost (GWC)	compost	Lolium perenne, Aporrectodea caliginosa	EDH and GWC materials were air-dried and sieved to 4 mm before being mixed in an electrical concrete mixer with a 100 L capacity and 690 W of power at 390 rotations/min for 10 min. mixture treatments of 20 L were prepared with 0% (V/V) of GWC. One liter of each mixture was placed in a mesocosm. a treatment with 50 seeds of Lolium perenne plants (corresponding to a seed density of approximately 30…	5 months	1-12 m	Technosol_map	weight of the roots of soil rhizospheric aggregates	growth	No	0% GWC/E+P. No outcome for earthworms	Deeb thesis
11184	codingtest_17	Interactive effects of compost, plants and earthworms on the aggregations of constructed Technosols	Deeb, M.; Desjardins, T.; Podwojewski, P.; Pando, A.; Blouin, M.; Lerch, T.Z.	2017	Geoderma	10.1016/j.geoderma.2017.06.014	Scopus	English	Journal_article	DYO/RS	P1.I8.O1	France	Mineral waste: Ile-de-France region	Mesocosm	containers	Experiment	fertile_soil_construction	N/A	N/A	Lolium perenne	herb	Yes	excavated deep horizons of soils (EDH)	excavated_soil	green waste compost (GWC)	compost	Lolium perenne, Aporrectodea caliginosa	EDH and GWC materials were air-dried and sieved to 4 mm before being mixed in an electrical concrete mixer with a 100 L capacity and 690 W of power at 390 rotations/min for 10 min. mixture treatments of 20 L were prepared with 10% (V/V) of GWC. One liter of each mixture was placed in a mesocosm. a treatment with 50 seeds of Lolium perenne plants (corresponding to a seed density of approximately 3…	5 months	1-12 m	Technosol_map	weight of the roots of soil rhizospheric aggregates	growth	No	10% GWC/E+P. No outcome for earthworms	Deeb thesis
11184	codingtest_18	Interactive effects of compost, plants and earthworms on the aggregations of constructed Technosols	Deeb, M.; Desjardins, T.; Podwojewski, P.; Pando, A.; Blouin, M.; Lerch, T.Z.	2017	Geoderma	10.1016/j.geoderma.2017.06.014	Scopus	English	Journal_article	DYO/RS	P1.I9.O1	France	Mineral waste: Ile-de-France region	Mesocosm	containers	Experiment	fertile_soil_construction	N/A	N/A	Lolium perenne	herb	Yes	excavated deep horizons of soils (EDH)	excavated_soil	green waste compost (GWC)	compost	Lolium perenne, Aporrectodea caliginosa	EDH and GWC materials were air-dried and sieved to 4 mm before being mixed in an electrical concrete mixer with a 100 L capacity and 690 W of power at 390 rotations/min for 10 min. mixture treatments of 20 L were prepared with 20% (V/V) of GWC. One liter of each mixture was placed in a mesocosm. a treatment with 50 seeds of Lolium perenne plants (corresponding to a seed density of approximately 3…	5 months	1-12 m	Technosol_map	weight of the roots of soil rhizospheric aggregates	growth	No	20% GWC/E+P. No outcome for earthworms	Deeb thesis
11184	codingtest_19	Interactive effects of compost, plants and earthworms on the aggregations of constructed Technosols	Deeb, M.; Desjardins, T.; Podwojewski, P.; Pando, A.; Blouin, M.; Lerch, T.Z.	2017	Geoderma	10.1016/j.geoderma.2017.06.014	Scopus	English	Journal_article	DYO/RS	P1.I10.O1	France	Mineral waste: Ile-de-France region	Mesocosm	containers	Experiment	fertile_soil_construction	N/A	N/A	Lolium perenne	herb	Yes	excavated deep horizons of soils (EDH)	excavated_soil	green waste compost (GWC)	compost	Lolium perenne, Aporrectodea caliginosa	EDH and GWC materials were air-dried and sieved to 4 mm before being mixed in an electrical concrete mixer with a 100 L capacity and 690 W of power at 390 rotations/min for 10 min. mixture treatments of 20 L were prepared with 30% (V/V) of GWC. One liter of each mixture was placed in a mesocosm. a treatment with 50 seeds of Lolium perenne plants (corresponding to a seed density of approximately 3…	5 months	1-12 m	Technosol_map	weight of the roots of soil rhizospheric aggregates	growth	No	30% GWC/E+P. No outcome for earthworms	Deeb thesis
11184	codingtest_20	Interactive effects of compost, plants and earthworms on the aggregations of constructed Technosols	Deeb, M.; Desjardins, T.; Podwojewski, P.; Pando, A.; Blouin, M.; Lerch, T.Z.	2017	Geoderma	10.1016/j.geoderma.2017.06.014	Scopus	English	Journal_article	DYO/RS	P1.I11.O1	France	Mineral waste: Ile-de-France region	Mesocosm	containers	Experiment	fertile_soil_construction	N/A	N/A	Lolium perenne	herb	Yes	excavated deep horizons of soils (EDH)	excavated_soil	green waste compost (GWC)	compost	Lolium perenne, Aporrectodea caliginosa	EDH and GWC materials were air-dried and sieved to 4 mm before being mixed in an electrical concrete mixer with a 100 L capacity and 690 W of power at 390 rotations/min for 10 min. mixture treatments of 20 L were prepared with 40% (V/V) of GWC. One liter of each mixture was placed in a mesocosm. a treatment with 50 seeds of Lolium perenne plants (corresponding to a seed density of approximately 3…	5 months	1-12 m	Technosol_map	weight of the roots of soil rhizospheric aggregates	growth	No	40% GWC/E+P. No outcome for earthworms	Deeb thesis
11184	codingtest_21	Interactive effects of compost, plants and earthworms on the aggregations of constructed Technosols	Deeb, M.; Desjardins, T.; Podwojewski, P.; Pando, A.; Blouin, M.; Lerch, T.Z.	2017	Geoderma	10.1016/j.geoderma.2017.06.014	Scopus	English	Journal_article	DYO/RS	P1.I12.O1	France	Mineral waste: Ile-de-France region	Mesocosm	containers	Experiment	fertile_soil_construction	N/A	N/A	Lolium perenne	herb	Yes	excavated deep horizons of soils (EDH)	excavated_soil	green waste compost (GWC)	compost	Lolium perenne, Aporrectodea caliginosa	EDH and GWC materials were air-dried and sieved to 4 mm before being mixed in an electrical concrete mixer with a 100 L capacity and 690 W of power at 390 rotations/min for 10 min. mixture treatments of 20 L were prepared with 50% (V/V) of GWC. One liter of each mixture was placed in a mesocosm. a treatment with 50 seeds of Lolium perenne plants (corresponding to a seed density of approximately 3…	5 months	1-12 m	Technosol_map	weight of the roots of soil rhizospheric aggregates	growth	No	50% GWC/E+P. No outcome for earthworms	Deeb thesis
12096	codingDYO_177	Soil and microbial properties of green infrastructure stormwater management systems	Deeb, M.; Groffman, P.M.; Joyner, J.L.; Lozefski, G.; Paltseva, A.; Lin, B.; Mania, K.; Cao, D.L.; McLaughlin, J.; Muth, T.; Prithiviraj, B.; Kerwin, J.; Cheng, Z.	2018	Ecological Engineering	10.1016/j.ecoleng.2018.10.017	Scopus	English	Journal_article	DYO	P1.I1.O1	United States of America	Brooklyn and Queens in New York City, USA	In situ	in_situ	Tree planting	urban_greening	Roadside plantings	green_infrastructure	Soil microorganisms	microorganism	No	Recycled glass	industrial_waste	engineered soil layer; gravel	other_material	Trees	The area of ETP are typically 9.3m2 (6.1m by 1.5 m), with a 0.6m engineered soil layer underlain by 0.6m of gravel, recycled glass, or storage chambers	Between 5 and 7 years	5-10 y	Natural_soil	Microbial biomass	abundance	Yes	Compared to urban forest	N/A
12096	codingDYO_178	Soil and microbial properties of green infrastructure stormwater management systems	Deeb, M.; Groffman, P.M.; Joyner, J.L.; Lozefski, G.; Paltseva, A.; Lin, B.; Mania, K.; Cao, D.L.; McLaughlin, J.; Muth, T.; Prithiviraj, B.; Kerwin, J.; Cheng, Z.	2018	Ecological Engineering	10.1016/j.ecoleng.2018.10.017	Scopus	English	Journal_article	DYO	P1.I1.O2	United States of America	Brooklyn and Queens in New York City, USA	In situ	in_situ	Tree planting	urban_greening	Roadside plantings	green_infrastructure	Soil microorganisms	microorganism	No	Recycled glass	industrial_waste	engineered soil layer; gravel	other_material	Trees	The area of ETP are typically 9.3m2 (6.1m by 1.5 m), with a 0.6m engineered soil layer underlain by 0.6m of gravel, recycled glass, or storage chambers	Between 5 and 7 years	5-10 y	Natural_soil	Microbial activity (respiration, N mineralization, nitrification)	activity	Yes	Compared to urban forest	N/A
852	codingDYO_179	" Technosols composés de terres excavées et déchets de construction: de la caractérisation à la revalorisation agronomique de friches	Demierbe, L; Delvaux, B; Lamy, D	2018	NA	NA	GS	French	PhD_thesis	DYO	P1.I1.O1	Belgium	Mineral waste: construction and demolition wastes (including excavated earth material) from Wallonia, Belgium	In situ	in_situ	Landfill	other	Natural habitat	natural_habitat	Soil microorganisms	microorganism	No	Uncontaminated or decontaminated earth material	unknown_origin	No	No	Acer campestre; Corylus sp.; Crataegus sp.	the Grand-Leez site was formely a sand carry that was then used for the storage and of non-contaminated and decontaminated soil by the company Tradecowall. Once the site's fill storage capacity was reached, a series of measures were applied to generate ecological added value on the site. The natural vegetation on the site is herbaceous and mainly calcicole, the rest being a trial planting of shru…	Not reported	NR	Technosol_map	Respiration	activity	No	Site Grand Leez	N/A
852	codingDYO_180	" Technosols composés de terres excavées et déchets de construction: de la caractérisation à la revalorisation agronomique de friches	Demierbe, L; Delvaux, B; Lamy, D	2018	NA	NA	GS	French	PhD_thesis	DYO	P1.I2.O1	Belgium	Mineral waste: construction and demolition wastes (including excavated earth material) from Wallonia, Belgium	In situ	in_situ	Landfill	other	Landfill	landfill	Soil microorganisms	microorganism	No	Excavated earth material ("remblais")	excavated_soil	No	No	No	the Fleurus site was formely a mine of baryte that was then used for the storage of excavated earth material.	Not reported	NR	Technosol_map	Respiration	activity	No	Site Fleurus	N/A
852	codingDYO_181	" Technosols composés de terres excavées et déchets de construction: de la caractérisation à la revalorisation agronomique de friches	Demierbe, L; Delvaux, B; Lamy, D	2018	NA	NA	GS	French	PhD_thesis	DYO	P1.I3.O1	Belgium	Mineral waste: construction and demolition wastes (including excavated earth material) from Wallonia, Belgium	In situ	in_situ	Landfill	other	Agriculture	agriculture_forestry	Soil microorganisms	microorganism	No	Excavated earth material ("remblais")	excavated_soil	No	No	Medicago sativa	the Chaumont-Gistoux site was an illegal and legal landfill of excavated earth materials. The site was then cultivated (Medicago sativa)	Not reported	NR	Technosol_map	Respiration	activity	No	Site Chaumont-Gistoux	N/A
852	codingDYO_182	" Technosols composés de terres excavées et déchets de construction: de la caractérisation à la revalorisation agronomique de friches	Demierbe, L; Delvaux, B; Lamy, D	2018	NA	NA	GS	French	PhD_thesis	DYO	P2.I1.O2	Belgium	Mineral waste: construction and demolition wastes (including excavated earth material) from Wallonia, Belgium	In situ	in_situ	Landfill	other	Natural habitat	natural_habitat	Vegetation	plant	Yes/No	Uncontaminated or decontaminated earth material	unknown_origin	No	No	Acer campestre; Corylus sp.; Crataegus sp.	the Grand-Leez site was formely a sand carry that was then used for the storage and of non-contaminated and decontaminated soil by the company Tradecowall. Once the site's fill storage capacity was reached, a series of measures were applied to generate ecological added value on the site. The natural vegetation on the site is herbaceous and mainly calcicole, the rest being a trial planting of shru…	Not reported	NR	Technosol_map	Species composition, community composition	diversity	No	Site Grand Leez	N/A
852	codingDYO_183	" Technosols composés de terres excavées et déchets de construction: de la caractérisation à la revalorisation agronomique de friches	Demierbe, L; Delvaux, B; Lamy, D	2018	NA	NA	GS	French	PhD_thesis	DYO	P2.I2.O2	Belgium	Mineral waste: construction and demolition wastes (including excavated earth material) from Wallonia, Belgium	In situ	in_situ	Landfill	other	Landfill	landfill	Vegetation	plant	No	Excavated earth material ("remblais")	excavated_soil	No	No	No	the Fleurus site was formely a mine of baryte that was then used for the storage of excavated earth material.	Not reported	NR	Technosol_map	Species composition, community composition	diversity	No	Site Fleurus	N/A
852	codingDYO_184	" Technosols composés de terres excavées et déchets de construction: de la caractérisation à la revalorisation agronomique de friches	Demierbe, L; Delvaux, B; Lamy, D	2018	NA	NA	GS	French	PhD_thesis	DYO	P2.I3.O2	Belgium	Mineral waste: construction and demolition wastes (including excavated earth material) from Wallonia, Belgium	In situ	in_situ	Landfill	other	Agriculture	agriculture_forestry	Vegetation	plant	Yes/No	Excavated earth material ("remblais")	excavated_soil	No	No	Medicago sativa	the Chaumont-Gistoux site was an illegal and legal landfill of excavated earth materials. The site was then cultivated (Medicago sativa)	Not reported	NR	Technosol_map	Species composition, community composition	diversity	No	Site Chaumont-Gistoux	N/A
852	codingDYO_185	" Technosols composés de terres excavées et déchets de construction: de la caractérisation à la revalorisation agronomique de friches	Demierbe, L; Delvaux, B; Lamy, D	2018	NA	NA	GS	French	PhD_thesis	DYO	P2.I1.O3	Belgium	Mineral waste: construction and demolition wastes (including excavated earth material) from Wallonia, Belgium	In situ	in_situ	Landfill	other	Natural habitat	natural_habitat	Vegetation	plant	Yes/No	Uncontaminated or decontaminated earth material	unknown_origin	No	No	Acer campestre; Corylus sp.; Crataegus sp.	the Grand-Leez site was formely a sand carry that was then used for the storage and of non-contaminated and decontaminated soil by the company Tradecowall. Once the site's fill storage capacity was reached, a series of measures were applied to generate ecological added value on the site. The natural vegetation on the site is herbaceous and mainly calcicole, the rest being a trial planting of shru…	Not reported	NR	Technosol_map	% cover	abundance	No	Site Grand Leez	N/A
852	codingDYO_186	" Technosols composés de terres excavées et déchets de construction: de la caractérisation à la revalorisation agronomique de friches	Demierbe, L; Delvaux, B; Lamy, D	2018	NA	NA	GS	French	PhD_thesis	DYO	P2.I2.O3	Belgium	Mineral waste: construction and demolition wastes (including excavated earth material) from Wallonia, Belgium	In situ	in_situ	Landfill	other	Landfill	landfill	Vegetation	plant	No	Excavated earth material ("remblais")	excavated_soil	No	No	No	the Fleurus site was formely a mine of baryte that was then used for the storage of excavated earth material.	Not reported	NR	Technosol_map	% cover	abundance	No	Site Fleurus	N/A
852	codingDYO_187	" Technosols composés de terres excavées et déchets de construction: de la caractérisation à la revalorisation agronomique de friches	Demierbe, L; Delvaux, B; Lamy, D	2018	NA	NA	GS	French	PhD_thesis	DYO	P2.I3.O3	Belgium	Mineral waste: construction and demolition wastes (including excavated earth material) from Wallonia, Belgium	In situ	in_situ	Landfill	other	Agriculture	agriculture_forestry	Vegetation	plant	Yes/No	Excavated earth material ("remblais")	excavated_soil	No	No	Medicago sativa	the Chaumont-Gistoux site was an illegal and legal landfill of excavated earth materials. The site was then cultivated (Medicago sativa)	Not reported	NR	Technosol_map	% cover	abundance	No	Site Chaumont-Gistoux	N/A
15414	codingDYO_188	Microbial Characteristics of Young Soils on Disposal Sites of Coal Combustion Waste in Bosnia and Herzegovina	Dilly, O; Repmann, F; Franke, G; Grunewald, H; Schneider, BU; Huttl, RF	2011	GEOMICROBIOLOGY JOURNAL	10.1080/01490451.2010.512032	WOSCC	English	Journal_article	DYO	P1.I1.O1	Bosnia and Herzegovina	four locations close to Tuzla	In situ	in_situ	Covering landfills of coal combustion waste	other	Agriculture, horticulture, pasture	agriculture_forestry	Soil microorganisms	microorganism	No	Soil material	unknown_origin	Not reported	NR	Vegetation or crops (see Table 1)	Whole valleys were filled with coal ashes, and then covered with approximately 10 to 30 cm soil material. The plain field were then immediately used for agricultural and horticultural production and also for pasture. The young soils refer to the soil group ‘Technosols’ with technic hard rock and Technogenic Superficial Formations (IUSS Working Group WRB 2006). The disposals at the older Dreznik a…	1, 12 or 13 years	>10 y	Polluted	Microbial biomass	abundance	No	Mineral waste unclear (see "Construction")	N/A
15414	codingDYO_189	Microbial Characteristics of Young Soils on Disposal Sites of Coal Combustion Waste in Bosnia and Herzegovina	Dilly, O; Repmann, F; Franke, G; Grunewald, H; Schneider, BU; Huttl, RF	2011	GEOMICROBIOLOGY JOURNAL	10.1080/01490451.2010.512032	WOSCC	English	Journal_article	DYO	P1.I1.O2	Bosnia and Herzegovina	four locations close to Tuzla	In situ	in_situ	Covering landfills of coal combustion waste	other	Agriculture, horticulture, pasture	agriculture_forestry	Soil microorganisms	microorganism	No	Soil material	unknown_origin	Not reported	NR	Vegetation or crops (see Table 1)	Whole valleys were filled with coal ashes, and then covered with approximately 10 to 30 cm soil material. The plain field were then immediately used for agricultural and horticultural production and also for pasture. The young soils refer to the soil group ‘Technosols’ with technic hard rock and Technogenic Superficial Formations (IUSS Working Group WRB 2006). The disposals at the older Dreznik a…	1, 12 or 13 years	>10 y	Polluted	Microbial activity (respiration, N and C mineralisation, metabolic quotient)	activity	No	Mineral waste unclear (see "Construction")	N/A
11889	codingDYO_190	Assessment of soil fauna footprints at a rehabilitated coal mine using micromorphology and near infrared spectroscopy (NIRS)	Domínguez-Haydar, Y.; Castañeda, C.; Rodríguez-Ochoa, R.; Jiménez, J.J.	2018	Geoderma	10.1016/j.geoderma.2017.10.032	Scopus	English	Journal_article	DYO	P1.I1.O1	Colombia	Cerrejón coal mine is situated in the La Guajira Department, northern Colombia (11°3′N, 72°44′W - 11°8′N, 72°37′W)	In situ	in_situ	Rehabilitation of mine area	mine_rehabilitation	Not reported	NR	Soil macrofauna	invertebrate	No	coal mine spoil; transported soil from natural areas recently affected by mine activity	mine_waste	No	No	buffel grass (Cenchrus ciliaris L.); native plants, principally from the Leguminosae family	"The rehabilitation processes in the area can be summarized in the following stages: (i) topographical reconstruction of spoil heaps; (ii) spreading and covering the mine spoil with approximately 30 cm of transported soil from natural areas (recently affected by mine activity),specifically from Forest 2; (iii) soil stabilization with buffel grass (Cenchrus ciliaris L.); and (iv) revegetation with…	1, 6, 9 or 20 years	>10 y	Natural_soil	Density	abundance	Yes	Table 4	Linked DominguezHaydar 2018
11889	codingDYO_191	Assessment of soil fauna footprints at a rehabilitated coal mine using micromorphology and near infrared spectroscopy (NIRS)	Domínguez-Haydar, Y.; Castañeda, C.; Rodríguez-Ochoa, R.; Jiménez, J.J.	2018	Geoderma	10.1016/j.geoderma.2017.10.032	Scopus	English	Journal_article	DYO	P1.I1.O2	Colombia	Cerrejón coal mine is situated in the La Guajira Department, northern Colombia (11°3′N, 72°44′W - 11°8′N, 72°37′W)	In situ	in_situ	Rehabilitation of mine area	mine_rehabilitation	Not reported	NR	Soil macrofauna	invertebrate	No	coal mine spoil; transported soil from natural areas recently affected by mine activity	mine_waste	No	No	buffel grass (Cenchrus ciliaris L.); native plants, principally from the Leguminosae family	"The rehabilitation processes in the area can be summarized in the following stages: (i) topographical reconstruction of spoil heaps; (ii) spreading and covering the mine spoil with approximately 30 cm of transported soil from natural areas (recently affected by mine activity),specifically from Forest 2; (iii) soil stabilization with buffel grass (Cenchrus ciliaris L.); and (iv) revegetation with…	1, 6, 9 or 20 years	>10 y	Natural_soil	Taxa richness	diversity	Yes	Table 4	Linked DominguezHaydar 2018
15462	codingDYO_192	Evaluation of reclamation success in an open-pit coal mine using integrated soil physical, chemical and biological quality indicators	Dominguez-Haydar, Y; Velasquez, E; Carmona, J; Lavelle, P; Chavez, LF; Jimenez, JJ	2019	ECOLOGICAL INDICATORS	10.1016/j.ecolind.2019.04.015	WOSCC	English	Journal_article	DYO	P1.I1.O1	Colombia	Cerrejón coal mine (11°8′56.34″N–10°57′36.16″N and 72°31′29.66″W–72°45′9.48″W), La Guajira department, Colombia	In situ	in_situ	Rehabilitation of mine area	mine_rehabilitation	Not reported	NR	Soil macroinvertebrates	invertebrate	No	coal mine spoil; stockpiled topsoil	mine_waste	No	No	buffel grass (Cenchrus ciliaris L.); native plants	"Topsoil is removed from forest areas where mining activities will start and further deposited in areas where active is implemented. A surface layer 30 cm deep of this natural topsoil was spread after a topographical reconstruction was performed.""At the mine, the official reclamation process is initiated by establishing one plot each year, following the procedure described above. The buffel gras…	1, 6, 8, 9, 16 or 20 years	>10 y	Natural_soil	Density	abundance	Yes	Table 1	Linked DominguezHaydar 2018
15462	codingDYO_193	Evaluation of reclamation success in an open-pit coal mine using integrated soil physical, chemical and biological quality indicators	Dominguez-Haydar, Y; Velasquez, E; Carmona, J; Lavelle, P; Chavez, LF; Jimenez, JJ	2019	ECOLOGICAL INDICATORS	10.1016/j.ecolind.2019.04.015	WOSCC	English	Journal_article	DYO	P1.I1.O2	Colombia	Cerrejón coal mine (11°8′56.34″N–10°57′36.16″N and 72°31′29.66″W–72°45′9.48″W), La Guajira department, Colombia	In situ	in_situ	Rehabilitation of mine area	mine_rehabilitation	Not reported	NR	Soil macroinvertebrates	invertebrate	No	coal mine spoil; stockpiled topsoil	mine_waste	No	No	buffel grass (Cenchrus ciliaris L.); native plants	"Topsoil is removed from forest areas where mining activities will start and further deposited in areas where active is implemented. A surface layer 30 cm deep of this natural topsoil was spread after a topographical reconstruction was performed.""At the mine, the official reclamation process is initiated by establishing one plot each year, following the procedure described above. The buffel gras…	1, 6, 8, 9, 16 or 20 years	>10 y	Natural_soil	Taxa richness, composition	diversity	Yes	Richness Table 1 (composition PCA)	Linked DominguezHaydar 2018
15462	codingDYO_194	Evaluation of reclamation success in an open-pit coal mine using integrated soil physical, chemical and biological quality indicators	Dominguez-Haydar, Y; Velasquez, E; Carmona, J; Lavelle, P; Chavez, LF; Jimenez, JJ	2019	ECOLOGICAL INDICATORS	10.1016/j.ecolind.2019.04.015	WOSCC	English	Journal_article	DYO	P2.I1.O3	Colombia	Cerrejón coal mine (11°8′56.34″N–10°57′36.16″N and 72°31′29.66″W–72°45′9.48″W), La Guajira department, Colombia	In situ	in_situ	Rehabilitation of mine area	mine_rehabilitation	Not reported	NR	Plant	plant	Yes/No	coal mine spoil; stockpiled topsoil	mine_waste	No	No	buffel grass (Cenchrus ciliaris L.); native plants	"Topsoil is removed from forest areas where mining activities will start and further deposited in areas where active is implemented. A surface layer 30 cm deep of this natural topsoil was spread after a topographical reconstruction was performed.""At the mine, the official reclamation process is initiated by establishing one plot each year, following the procedure described above. The buffel gras…	1, 6, 8, 9, 16 or 20 years	>10 y	Natural_soil	Canopy cover	abundance	Yes	Fig3e	Linked DominguezHaydar 2018
10778	codingDYO_195	Nutrient phytoavailability in a mine soil amended with technosol and biochar and vegetated with Brassica juncea	Rodríguez-Vila, A.; Forján, R.; Guedes, R.S.; Covelo, E.F.	2017	Journal of Soils and Sediments	10.1007/s11368-016-1643-7	Scopus	English	Journal_article	DYO	P1.I1.O1	Spain	Mineral waste: likely from Spain (Technosol supplied by Tratamientos Ecológicos del Noroeste S.L. (Santiago de Compostela, Spain))	Greenhouse	containers	Experiment for the reclamation of mine soils	mine_rehabilitation	N/A	N/A	Brassica juncea	crop	Yes	sands from treatment plants	industrial_waste	Sewage sludge; sludge from an aluminium company; waste from food industries (canning and rabbit farms); ashes from a paper mill; unreported materials; biochar	other_material	Brassica juncea	"The technosol (T) was made of sewage sludge (60%), sludge from an aluminium company (10%), waste from food industries (canning and rabbit farms) (10%), sands from treatment plants (5%) and ashes from a paper mill (5%). This remaining 10% consists of materials whose contents were not disclosed by the producers. The biochar (B) used was made from holm oak wood with a pyrolysis temperature of 400 °…	90 days	1-12 m	Polluted	Biomass	growth	Yes	N/A	Linked Touro mine soil remediation
10787	codingDYO_196	Assesment of compost and technosol as amendments to increase nutrient contents in a mine soil vegetated with brassica juncea	Forján, R.; Rodríguez-Vila, A.; Cerqueira, B.; Amano, M.; Asensio Fandiño, V.; Covelo E., F.	2018	Spanish Journal of Soil Science	10.3232/SJSS.2018.V8.N3.02	Scopus	English	Journal_article	DYO	P1.I1.O1	Spain	Mineral waste: likely from Spain (Technosol supplied by Tratamientos Ecológicos del Noroeste S.L. (Santiago de Compostela, Spain))	Greenhouse	containers	Experiment for the reclamation of mine soils	mine_rehabilitation	N/A	N/A	Brassica juncea	crop	Yes	sands from purification plants	industrial_waste	Sewage sludge; sludge from an aluminium company; waste from agri-food industries; ash; unreported materials	other_material	Brassica juncea	"The technosol (T) consisted of a mixture of 60% purification plant wastes, 10% aluminium company wastes (from Padrón, La Coruña, Spain) 5% ash (from Ence, a cellulose company in Pontevedra, Spain), 10% wastes from the agri-food industry (canning companies and Ecogal), and 5% purification plant sand (sand fraction). The percentages do not add up to 100%, due to the privacy policy of the companies…	3, 7, 11 months	1-12 m	Technosol_other	Biomass	growth	Yes	Fig4. Compared with compost	Linked Touro mine soil remediation
12705	codingDYO_197	Increasing the Nutrient Content in a Mine Soil Through the Application of Technosol and Biochar and Grown with Brassica juncea L.	Forján, R.; Rodríguez-Vila, A.; Covelo, E.F.	2019	Waste and Biomass Valorization	10.1007/s12649-017-0027-6	Scopus	English	Journal_article	DYO	P1.I1.O1	Spain	Mineral waste: likely from Spain (Technosol supplied by Tratamientos Ecológicos del Noroeste S.L. (Santiago de Compostela, Spain))	Greenhouse	containers	Experiment for the reclamation of mine soils	mine_rehabilitation	N/A	N/A	Brassica juncea	crop	Yes	sands from purification plants	industrial_waste	Sewage sludge; sludge from an aluminium company; waste from agri-food industries; ash; unreported materials	other_material	Brassica juncea	"The technosol (T) consisted of a mixture of 60% purified sludge (from a waste water treatment plant), 10% sludge from an aluminium company (Padrón, La Coruña, Spain) 5% ash (Ence, a cellulose production plant in Pontevedra, Spain), 10% waste from the agri-food industry (canning plants and Ecogal), 5% sands from purification plants (sand fraction), plus a further 10% of materials whose contents a…	3, 7, 11 months	1-12 m	Technosol_map	Biomass, height	growth	Yes	STP. Fig6. Also coded with Forjan 2017 book chapter.	Linked Touro mine soil remediation
12705	codingDYO_198	Increasing the Nutrient Content in a Mine Soil Through the Application of Technosol and Biochar and Grown with Brassica juncea L.	Forján, R.; Rodríguez-Vila, A.; Covelo, E.F.	2019	Waste and Biomass Valorization	10.1007/s12649-017-0027-6	Scopus	English	Journal_article	DYO	P1.I2.O1	Spain	Mineral waste: likely from Spain (Technosol supplied by Tratamientos Ecológicos del Noroeste S.L. (Santiago de Compostela, Spain))	Greenhouse	containers	Experiment for the reclamation of mine soils	mine_rehabilitation	N/A	N/A	Brassica juncea	crop	Yes	sands from purification plants	industrial_waste	Sewage sludge; sludge from an aluminium company; waste from agri-food industries; ash; unreported materials; biochar	other_material	Brassica juncea	"The technosol (T) consisted of a mixture of 60% purified sludge (from a waste water treatment plant), 10% sludge from an aluminium company (Padrón, La Coruña, Spain) 5% ash (Ence, a cellulose production plant in Pontevedra, Spain), 10% waste from the agri-food industry (canning plants and Ecogal), 5% sands from purification plants (sand fraction), plus a further 10% of materials whose contents a…	3, 7, 11 months	1-12 m	Technosol_map	Biomass, height	growth	Yes	STBP. Fig6. Also coded with Forjan 2017 book chapter.	Linked Touro mine soil remediation
13277	codingDYO_199	Restoration of quarry areas in Mediterranean regions through a low-cost soil rebuilding technique for profitable pedotechnosystems development	Grilli, E.; Vigliotti, R.C.; Rossetti, L.; Scognamiglio, M.; Fiumano, V.; Fiorentino, A.; Leone, N.; Nogueira, T.A.R.; Abreu-Junior, C.H.; Jani, A.D.; Capra, G.F.; Ganga, A.	2021	Soil and Tillage Research	10.1016/j.still.2021.104936	Scopus	English	Journal_article	DYO	P1.I1.O1	Italy	Mineral waste: zeolitized tuffs coming from tuff quarry areas, likely from Italy	Open-air mesocosm	containers	Experiment for reclamation of quarry area for both environmental rehabilitation and agricultural purposes	mine_rehabilitation	N/A	N/A	mixture of pasture species	herb	Yes	zeolitized tuffs; spolic tuff debris	mine_waste	No	No	mixture of pasture species consisting of 50:50 wt% of legumes (Hedysarum coronarium L., Lotus corniculatus L., Medicago lupulina L., Onobrychis viciaefolia L., Trifolium repens L.) and grasses (Festuca arundinacea Schreb., Lolium perenne L., Festuca ovina L. var. duriuscula (L.) W. D. J. Koch, Festuca rubra L. ssp. rubra, Festuca rubra L. ssp. commutata Gaudin, Festuca rubra L. var. trichophylla …	constructed Technosols mainly constituted by zeolitized tuffs. Without any treatment or treated with conventional mineral fertilization. During the first step, constructed Technosols were planted with a mixture of pasture species consisting of 50:50 wt% of legumes (Hedysarum coronarium L., Lotus corniculatus L., Medicago lupulina L., Onobrychis viciaefolia L., Trifolium repens L.) and grasses (Fe…	15 months	1-2 y	Technosol_map	Aboveground biomass, height, diameter	growth	Yes	Table 2. Note: Content in N, P, K and metabolites were measured for rosemary, olive and grapevines.	N/A
13277	codingDYO_200	Restoration of quarry areas in Mediterranean regions through a low-cost soil rebuilding technique for profitable pedotechnosystems development	Grilli, E.; Vigliotti, R.C.; Rossetti, L.; Scognamiglio, M.; Fiumano, V.; Fiorentino, A.; Leone, N.; Nogueira, T.A.R.; Abreu-Junior, C.H.; Jani, A.D.; Capra, G.F.; Ganga, A.	2021	Soil and Tillage Research	10.1016/j.still.2021.104936	Scopus	English	Journal_article	DYO	P1.I2.O1	Italy	Mineral waste: zeolitized tuffs coming from tuff quarry areas, likely from Italy	Open-air mesocosm	containers	Experiment for reclamation of quarry area for both environmental rehabilitation and agricultural purposes	mine_rehabilitation	N/A	N/A	mixture of pasture species	herb	Yes	zeolitized tuffs; spolic tuff debris	mine_waste	composted mixture of organic wastes	compost	mixture of pasture species consisting of 50:50 wt% of legumes (Hedysarum coronarium L., Lotus corniculatus L., Medicago lupulina L., Onobrychis viciaefolia L., Trifolium repens L.) and grasses (Festuca arundinacea Schreb., Lolium perenne L., Festuca ovina L. var. duriuscula (L.) W. D. J. Koch, Festuca rubra L. ssp. rubra, Festuca rubra L. ssp. commutata Gaudin, Festuca rubra L. var. trichophylla …	constructed Technosols with a commercial organic amendment (OA) at a ratio of 60:40 w/w. OA consisted of a composted mixture of organic wastes such as urban (coming from recycling), agrozootechnical activities, sewage sludge, “green wastes” (pruning and cutting). During the first step, constructed Technosols were planted with a mixture of pasture species consisting of 50:50 wt% of legumes (Hedysa…	15 months	1-2 y	Technosol_map	Aboveground biomass, height, diameter	growth	Yes	Table 2. Note: Content in N, P, K and metabolites were measured for rosemary, olive and grapevines.	N/A
13277	codingDYO_201	Restoration of quarry areas in Mediterranean regions through a low-cost soil rebuilding technique for profitable pedotechnosystems development	Grilli, E.; Vigliotti, R.C.; Rossetti, L.; Scognamiglio, M.; Fiumano, V.; Fiorentino, A.; Leone, N.; Nogueira, T.A.R.; Abreu-Junior, C.H.; Jani, A.D.; Capra, G.F.; Ganga, A.	2021	Soil and Tillage Research	10.1016/j.still.2021.104936	Scopus	English	Journal_article	DYO	P1.I3.O1	Italy	Mineral waste: zeolitized tuffs coming from tuff quarry areas, likely from Italy	Open-air mesocosm	containers	Experiment for reclamation of quarry area for both environmental rehabilitation and agricultural purposes	mine_rehabilitation	N/A	N/A	mixture of pasture species	herb	Yes	zeolitized tuffs; spolic tuff debris	mine_waste	No	No	mixture of pasture species consisting of 50:50 wt% of legumes (Hedysarum coronarium L., Lotus corniculatus L., Medicago lupulina L., Onobrychis viciaefolia L., Trifolium repens L.) and grasses (Festuca arundinacea Schreb., Lolium perenne L., Festuca ovina L. var. duriuscula (L.) W. D. J. Koch, Festuca rubra L. ssp. rubra, Festuca rubra L. ssp. commutata Gaudin, Festuca rubra L. var. trichophylla …	constructed Technosols mainly constituted by zeolitized tuffs. Without any treatment or treated with conventional mineral fertilization. During the first step, constructed Technosols were planted with a mixture of pasture species consisting of 50:50 wt% of legumes (Hedysarum coronarium L., Lotus corniculatus L., Medicago lupulina L., Onobrychis viciaefolia L., Trifolium repens L.) and grasses (Fe…	15 months	1-2 y	Technosol_map	Aboveground biomass, height, diameter	growth	Yes	Table 2. Note: Content in N, P, K and metabolites were measured for rosemary, olive and grapevines.	N/A
13277	codingDYO_202	Restoration of quarry areas in Mediterranean regions through a low-cost soil rebuilding technique for profitable pedotechnosystems development	Grilli, E.; Vigliotti, R.C.; Rossetti, L.; Scognamiglio, M.; Fiumano, V.; Fiorentino, A.; Leone, N.; Nogueira, T.A.R.; Abreu-Junior, C.H.; Jani, A.D.; Capra, G.F.; Ganga, A.	2021	Soil and Tillage Research	10.1016/j.still.2021.104936	Scopus	English	Journal_article	DYO	P1.I4.O1	Italy	Mineral waste: zeolitized tuffs coming from tuff quarry areas, likely from Italy	Open-air mesocosm	containers	Experiment for reclamation of quarry area for both environmental rehabilitation and agricultural purposes	mine_rehabilitation	N/A	N/A	mixture of pasture species	herb	Yes	zeolitized tuffs; spolic tuff debris	mine_waste	composted mixture of organic wastes	compost	mixture of pasture species consisting of 50:50 wt% of legumes (Hedysarum coronarium L., Lotus corniculatus L., Medicago lupulina L., Onobrychis viciaefolia L., Trifolium repens L.) and grasses (Festuca arundinacea Schreb., Lolium perenne L., Festuca ovina L. var. duriuscula (L.) W. D. J. Koch, Festuca rubra L. ssp. rubra, Festuca rubra L. ssp. commutata Gaudin, Festuca rubra L. var. trichophylla …	constructed Technosols with a commercial organic amendment (OA) at a ratio of 60:40 w/w. OA consisted of a composted mixture of organic wastes such as urban (coming from recycling), agrozootechnical activities, sewage sludge, “green wastes” (pruning and cutting). During the first step, constructed Technosols were planted with a mixture of pasture species consisting of 50:50 wt% of legumes (Hedysa…	15 months	1-2 y	Technosol_map	Aboveground biomass, height, diameter	growth	Yes	Table 2. Note: Content in N, P, K and metabolites were measured for rosemary, olive and grapevines.	N/A
13277	codingDYO_203	Restoration of quarry areas in Mediterranean regions through a low-cost soil rebuilding technique for profitable pedotechnosystems development	Grilli, E.; Vigliotti, R.C.; Rossetti, L.; Scognamiglio, M.; Fiumano, V.; Fiorentino, A.; Leone, N.; Nogueira, T.A.R.; Abreu-Junior, C.H.; Jani, A.D.; Capra, G.F.; Ganga, A.	2021	Soil and Tillage Research	10.1016/j.still.2021.104936	Scopus	English	Journal_article	DYO	P1.I5.O1	Italy	Mineral waste: zeolitized tuffs coming from tuff quarry areas, likely from Italy	Open-air mesocosm	containers	Experiment for reclamation of quarry area for both environmental rehabilitation and agricultural purposes	mine_rehabilitation	N/A	N/A	mixture of pasture species	herb	Yes	zeolitized tuffs; spolic tuff debris	mine_waste	No	No	mixture of pasture species consisting of 50:50 wt% of legumes (Hedysarum coronarium L., Lotus corniculatus L., Medicago lupulina L., Onobrychis viciaefolia L., Trifolium repens L.) and grasses (Festuca arundinacea Schreb., Lolium perenne L., Festuca ovina L. var. duriuscula (L.) W. D. J. Koch, Festuca rubra L. ssp. rubra, Festuca rubra L. ssp. commutata Gaudin, Festuca rubra L. var. trichophylla …	constructed Technosols mainly constituted by zeolitized tuffs. Without any treatment or treated with conventional mineral fertilization. During the first step, constructed Technosols were planted with a mixture of pasture species consisting of 50:50 wt% of legumes (Hedysarum coronarium L., Lotus corniculatus L., Medicago lupulina L., Onobrychis viciaefolia L., Trifolium repens L.) and grasses (Fe…	15 months	1-2 y	Technosol_map	Aboveground biomass, height, diameter	growth	Yes	Table 2. Note: Content in N, P, K and metabolites were measured for rosemary, olive and grapevines.	N/A
13277	codingDYO_204	Restoration of quarry areas in Mediterranean regions through a low-cost soil rebuilding technique for profitable pedotechnosystems development	Grilli, E.; Vigliotti, R.C.; Rossetti, L.; Scognamiglio, M.; Fiumano, V.; Fiorentino, A.; Leone, N.; Nogueira, T.A.R.; Abreu-Junior, C.H.; Jani, A.D.; Capra, G.F.; Ganga, A.	2021	Soil and Tillage Research	10.1016/j.still.2021.104936	Scopus	English	Journal_article	DYO	P1.I6.O1	Italy	Mineral waste: zeolitized tuffs coming from tuff quarry areas, likely from Italy	Open-air mesocosm	containers	Experiment for reclamation of quarry area for both environmental rehabilitation and agricultural purposes	mine_rehabilitation	N/A	N/A	mixture of pasture species	herb	Yes	zeolitized tuffs; spolic tuff debris	mine_waste	composted mixture of organic wastes	compost	mixture of pasture species consisting of 50:50 wt% of legumes (Hedysarum coronarium L., Lotus corniculatus L., Medicago lupulina L., Onobrychis viciaefolia L., Trifolium repens L.) and grasses (Festuca arundinacea Schreb., Lolium perenne L., Festuca ovina L. var. duriuscula (L.) W. D. J. Koch, Festuca rubra L. ssp. rubra, Festuca rubra L. ssp. commutata Gaudin, Festuca rubra L. var. trichophylla …	constructed Technosols with a commercial organic amendment (OA) at a ratio of 60:40 w/w. OA consisted of a composted mixture of organic wastes such as urban (coming from recycling), agrozootechnical activities, sewage sludge, “green wastes” (pruning and cutting). During the first step, constructed Technosols were planted with a mixture of pasture species consisting of 50:50 wt% of legumes (Hedysa…	15 months	1-2 y	Technosol_map	Aboveground biomass, height, diameter	growth	Yes	Table 2. Note: Content in N, P, K and metabolites were measured for rosemary, olive and grapevines.	N/A
11324	codingDYO_205	Above- and belowground development of a fast-growing willow planted in acid-generating mine Technosol	Guittonny-Larchevêque, M.; Lortie, S.	2017	Journal of Environmental Quality	10.2134/jeq2017.03.0128	Scopus	English	Journal_article	DYO	P1.I1.O1	Canada	Westwood mine site (48°15' N, 78°32' W) in northwestern Quebec	In situ	in_situ	Experiment for phytoremediation of mining site	mine_rehabilitation	Forestry	agriculture_forestry	Salix miyabeana (clone Sx64)	tree	Yes	Till (excavated soil)	excavated_soil	Peat soil	other_material	Salix miyabeana	"The experimental plantation was established over a road made with Doyon waste rocks exposed to surface conditions for several decades." "The soil used as a planting substrate above the waste rocks was a sandy loam till (Dystric Brunisol) (Agriculture and Agri-Food Canada, 2010) excavated from a borrow pit on the mine site. Humus peat soil, excavated from a local bog, was used as an amendment to …	1, 3 years	2-5 y	Technosol_map	Survival	survival	No	Polluted materials: lime sludge (Co, Cu, Mn) and waste rock (acid-generating)	N/A
11324	codingDYO_206	Above- and belowground development of a fast-growing willow planted in acid-generating mine Technosol	Guittonny-Larchevêque, M.; Lortie, S.	2017	Journal of Environmental Quality	10.2134/jeq2017.03.0128	Scopus	English	Journal_article	DYO	P1.I2.O1	Canada	Westwood mine site (48°15' N, 78°32' W) in northwestern Quebec	In situ	in_situ	Experiment for phytoremediation of mining site	mine_rehabilitation	Forestry	agriculture_forestry	Salix miyabeana (clone Sx64)	tree	Yes	Till (excavated soil)	excavated_soil	Peat soil	other_material	Salix miyabeana	"The experimental plantation was established over a road made with Doyon waste rocks exposed to surface conditions for several decades." "The soil used as a planting substrate above the waste rocks was a sandy loam till (Dystric Brunisol) (Agriculture and Agri-Food Canada, 2010) excavated from a borrow pit on the mine site. Humus peat soil, excavated from a local bog, was used as an amendment to …	1, 3 years	2-5 y	Technosol_map	Survival	survival	No	Polluted materials: lime sludge (Co, Cu, Mn) and waste rock (acid-generating)	N/A
11324	codingDYO_207	Above- and belowground development of a fast-growing willow planted in acid-generating mine Technosol	Guittonny-Larchevêque, M.; Lortie, S.	2017	Journal of Environmental Quality	10.2134/jeq2017.03.0128	Scopus	English	Journal_article	DYO	P1.I3.O1	Canada	Westwood mine site (48°15' N, 78°32' W) in northwestern Quebec	In situ	in_situ	Experiment for phytoremediation of mining site	mine_rehabilitation	Forestry	agriculture_forestry	Salix miyabeana (clone Sx64)	tree	Yes	Till (excavated soil)	excavated_soil	Peat soil	other_material	Salix miyabeana	"The experimental plantation was established over a road made with Doyon waste rocks exposed to surface conditions for several decades." "The soil used as a planting substrate above the waste rocks was a sandy loam till (Dystric Brunisol) (Agriculture and Agri-Food Canada, 2010) excavated from a borrow pit on the mine site. Humus peat soil, excavated from a local bog, was used as an amendment to …	1, 3 years	2-5 y	Technosol_map	Survival	survival	No	Polluted materials: lime sludge (Co, Cu, Mn) and waste rock (acid-generating)	N/A
11324	codingDYO_208	Above- and belowground development of a fast-growing willow planted in acid-generating mine Technosol	Guittonny-Larchevêque, M.; Lortie, S.	2017	Journal of Environmental Quality	10.2134/jeq2017.03.0128	Scopus	English	Journal_article	DYO	P1.I1.O2	Canada	Westwood mine site (48°15' N, 78°32' W) in northwestern Quebec	In situ	in_situ	Experiment for phytoremediation of mining site	mine_rehabilitation	Forestry	agriculture_forestry	Salix miyabeana (clone Sx64)	tree	Yes	Till (excavated soil)	excavated_soil	Peat soil	other_material	Salix miyabeana	"The experimental plantation was established over a road made with Doyon waste rocks exposed to surface conditions for several decades." "The soil used as a planting substrate above the waste rocks was a sandy loam till (Dystric Brunisol) (Agriculture and Agri-Food Canada, 2010) excavated from a borrow pit on the mine site. Humus peat soil, excavated from a local bog, was used as an amendment to …	1, 3 years	2-5 y	Technosol_map	Height, diameter, aboveground biomass, specific leaf area	growth	Yes	Polluted materials: lime sludge (Co, Cu, Mn) and waste rock (acid-generating)	N/A
11324	codingDYO_209	Above- and belowground development of a fast-growing willow planted in acid-generating mine Technosol	Guittonny-Larchevêque, M.; Lortie, S.	2017	Journal of Environmental Quality	10.2134/jeq2017.03.0128	Scopus	English	Journal_article	DYO	P1.I2.O2	Canada	Westwood mine site (48°15' N, 78°32' W) in northwestern Quebec	In situ	in_situ	Experiment for phytoremediation of mining site	mine_rehabilitation	Forestry	agriculture_forestry	Salix miyabeana (clone Sx64)	tree	Yes	Till (excavated soil)	excavated_soil	Peat soil	other_material	Salix miyabeana	"The experimental plantation was established over a road made with Doyon waste rocks exposed to surface conditions for several decades." "The soil used as a planting substrate above the waste rocks was a sandy loam till (Dystric Brunisol) (Agriculture and Agri-Food Canada, 2010) excavated from a borrow pit on the mine site. Humus peat soil, excavated from a local bog, was used as an amendment to …	1, 3 years	2-5 y	Technosol_map	Height, diameter, aboveground biomass, specific leaf area	growth	Yes	Polluted materials: lime sludge (Co, Cu, Mn) and waste rock (acid-generating)	N/A
11324	codingDYO_210	Above- and belowground development of a fast-growing willow planted in acid-generating mine Technosol	Guittonny-Larchevêque, M.; Lortie, S.	2017	Journal of Environmental Quality	10.2134/jeq2017.03.0128	Scopus	English	Journal_article	DYO	P1.I3.O2	Canada	Westwood mine site (48°15' N, 78°32' W) in northwestern Quebec	In situ	in_situ	Experiment for phytoremediation of mining site	mine_rehabilitation	Forestry	agriculture_forestry	Salix miyabeana (clone Sx64)	tree	Yes	Till (excavated soil)	excavated_soil	Peat soil	other_material	Salix miyabeana	"The experimental plantation was established over a road made with Doyon waste rocks exposed to surface conditions for several decades." "The soil used as a planting substrate above the waste rocks was a sandy loam till (Dystric Brunisol) (Agriculture and Agri-Food Canada, 2010) excavated from a borrow pit on the mine site. Humus peat soil, excavated from a local bog, was used as an amendment to …	1, 3 years	2-5 y	Technosol_map	Height, diameter, aboveground biomass, specific leaf area	growth	Yes	Polluted materials: lime sludge (Co, Cu, Mn) and waste rock (acid-generating)	N/A
11324	codingDYO_211	Above- and belowground development of a fast-growing willow planted in acid-generating mine Technosol	Guittonny-Larchevêque, M.; Lortie, S.	2017	Journal of Environmental Quality	10.2134/jeq2017.03.0128	Scopus	English	Journal_article	DYO	P1.I1.O3	Canada	Westwood mine site (48°15' N, 78°32' W) in northwestern Quebec	In situ	in_situ	Experiment for phytoremediation of mining site	mine_rehabilitation	Forestry	agriculture_forestry	Salix miyabeana (clone Sx64)	tree	Yes	Till (excavated soil)	excavated_soil	Peat soil	other_material	Salix miyabeana	"The experimental plantation was established over a road made with Doyon waste rocks exposed to surface conditions for several decades." "The soil used as a planting substrate above the waste rocks was a sandy loam till (Dystric Brunisol) (Agriculture and Agri-Food Canada, 2010) excavated from a borrow pit on the mine site. Humus peat soil, excavated from a local bog, was used as an amendment to …	1, 3 years	2-5 y	Technosol_map	Root distribution profile (occurrence, density	growth	Yes	Polluted materials: lime sludge (Co, Cu, Mn) and waste rock (acid-generating)	N/A
11324	codingDYO_212	Above- and belowground development of a fast-growing willow planted in acid-generating mine Technosol	Guittonny-Larchevêque, M.; Lortie, S.	2017	Journal of Environmental Quality	10.2134/jeq2017.03.0128	Scopus	English	Journal_article	DYO	P1.I2.O3	Canada	Westwood mine site (48°15' N, 78°32' W) in northwestern Quebec	In situ	in_situ	Experiment for phytoremediation of mining site	mine_rehabilitation	Forestry	agriculture_forestry	Salix miyabeana (clone Sx64)	tree	Yes	Till (excavated soil)	excavated_soil	Peat soil	other_material	Salix miyabeana	"The experimental plantation was established over a road made with Doyon waste rocks exposed to surface conditions for several decades." "The soil used as a planting substrate above the waste rocks was a sandy loam till (Dystric Brunisol) (Agriculture and Agri-Food Canada, 2010) excavated from a borrow pit on the mine site. Humus peat soil, excavated from a local bog, was used as an amendment to …	1, 3 years	2-5 y	Technosol_map	Root distribution profile (occurrence, density	growth	Yes	Polluted materials: lime sludge (Co, Cu, Mn) and waste rock (acid-generating)	N/A
11324	codingDYO_213	Above- and belowground development of a fast-growing willow planted in acid-generating mine Technosol	Guittonny-Larchevêque, M.; Lortie, S.	2017	Journal of Environmental Quality	10.2134/jeq2017.03.0128	Scopus	English	Journal_article	DYO	P1.I3.O3	Canada	Westwood mine site (48°15' N, 78°32' W) in northwestern Quebec	In situ	in_situ	Experiment for phytoremediation of mining site	mine_rehabilitation	Forestry	agriculture_forestry	Salix miyabeana (clone Sx64)	tree	Yes	Till (excavated soil)	excavated_soil	Peat soil	other_material	Salix miyabeana	"The experimental plantation was established over a road made with Doyon waste rocks exposed to surface conditions for several decades." "The soil used as a planting substrate above the waste rocks was a sandy loam till (Dystric Brunisol) (Agriculture and Agri-Food Canada, 2010) excavated from a borrow pit on the mine site. Humus peat soil, excavated from a local bog, was used as an amendment to …	1, 3 years	2-5 y	Technosol_map	Root distribution profile (occurrence, density	growth	Yes	Polluted materials: lime sludge (Co, Cu, Mn) and waste rock (acid-generating)	N/A
7132	codingDYO_214	Water relationships of claypan and constructed soil profiles	Hauser, V.L.; Chichester, F.W.	1989	Soil Science Society of America Journal	10.2136/sssaj1989.03615995005300040033x	Scopus	English	Journal_article	DYO	P1.I1.O1	United States of America	Milam County, east-central Texas	In situ	in_situ	Experiment for mine reclamation	mine_rehabilitation	Not reported	NR	Panicum coloratum L.	herb	Yes	dragline spoil	mine_waste	No	No	Panicum coloratum L.	"The Axtell mix and minespoil were backfilled in 30-cm layers to create the soil profiles shown in Fig. 1. Each layer was compacted to a density of 1.4 Mg/m3 by the tracks of a crawler tractor. All materials were dry when backfilled, and compaction was uniform." SPOIL: 6 layers of minespoil only. Plots were seeded with kleingrass (Panicum coloratum L.). Some plots were mulched the last year.	1, 2, 3, 4, 5 years	2-5 y	Technosol_map	Biomass (forage yield)	growth	Yes	Table 3	N/A
7132	codingDYO_215	Water relationships of claypan and constructed soil profiles	Hauser, V.L.; Chichester, F.W.	1989	Soil Science Society of America Journal	10.2136/sssaj1989.03615995005300040033x	Scopus	English	Journal_article	DYO	P1.I2.O1	United States of America	Milam County, east-central Texas	In situ	in_situ	Experiment for mine reclamation	mine_rehabilitation	Not reported	NR	Panicum coloratum L.	herb	Yes	Excavated soil (Axtell mix); dragline spoil	excavated_soil & other	No	No	Panicum coloratum L.	"The Axtell mix and minespoil were backfilled in 30-cm layers to create the soil profiles shown in Fig. 1. Each layer was compacted to a density of 1.4 Mg/m3 by the tracks of a crawler tractor. All materials were dry when backfilled, and compaction was uniform." MIX.3: 5 layers of minespoil covered by 1 layer of Axtell mix. Some plots were mulched the last year.	1, 2, 3, 4, 5 years	2-5 y	Technosol_map	Biomass (forage yield)	growth	Yes	Table 3	N/A
7132	codingDYO_216	Water relationships of claypan and constructed soil profiles	Hauser, V.L.; Chichester, F.W.	1989	Soil Science Society of America Journal	10.2136/sssaj1989.03615995005300040033x	Scopus	English	Journal_article	DYO	P1.I3.O1	United States of America	Milam County, east-central Texas	In situ	in_situ	Experiment for mine reclamation	mine_rehabilitation	Not reported	NR	Panicum coloratum L.	herb	Yes	Excavated soil (Axtell mix); dragline spoil	excavated_soil & other	No	No	Panicum coloratum L.	"The Axtell mix and minespoil were backfilled in 30-cm layers to create the soil profiles shown in Fig. 1. Each layer was compacted to a density of 1.4 Mg/m3 by the tracks of a crawler tractor. All materials were dry when backfilled, and compaction was uniform." MIX.6: 4 layers of minespoil covered by 2 layers of Axtell mix. Some plots were mulched the last year.	1, 2, 3, 4, 5 years	2-5 y	Technosol_map	Biomass (forage yield)	growth	Yes	Table 3	N/A
7132	codingDYO_217	Water relationships of claypan and constructed soil profiles	Hauser, V.L.; Chichester, F.W.	1989	Soil Science Society of America Journal	10.2136/sssaj1989.03615995005300040033x	Scopus	English	Journal_article	DYO	P1.I4.O1	United States of America	Milam County, east-central Texas	In situ	in_situ	Experiment for mine reclamation	mine_rehabilitation	Not reported	NR	Panicum coloratum L.	herb	Yes	Excavated soil (Axtell mix); dragline spoil	excavated_soil & other	No	No	Panicum coloratum L.	"The Axtell mix and minespoil were backfilled in 30-cm layers to create the soil profiles shown in Fig. 1. Each layer was compacted to a density of 1.4 Mg/m3 by the tracks of a crawler tractor. All materials were dry when backfilled, and compaction was uniform." MIX1.2: 2 layers of minespoil covered by 4 layers of Axtell mix. Some plots were mulched the last year.	1, 2, 3, 4, 5 years	2-5 y	Technosol_map	Biomass (forage yield)	growth	Yes	Table 3	N/A
12971	codingDYO_218	Use of montmorillonite-enriched sandstone to remediate a sandy mined soil	Jia, J.; Yang, X.; Zhang, P.; Zhang, X.	2019	Ecological Engineering	10.1016/j.ecoleng.2019.01.014	Scopus	English	Journal_article	DYO	P1.I1.O1	China	Mineral waste: Sandy soil and MS sandstone were sampled from the towns of Dalu (111°22′6.4″E, 40°2′45.7″N) and Nuanshui (110°34′34.3″E, 39°44′23.6″N), respectively, in Jungar Banner, which is the key area for open pit mines on the north of the Loess Plateau	PVC pipes	containers	Experiment for mine reclamation	mine_rehabilitation	N/A	N/A	Medicago sativa L. (alfalfa)	herb	Yes	Sandy soil	mine_waste	No	No	Medicago sativa L. (alfalfa)	"Both the sandy soil and montmorillonite-enriched sandstone (MS) were air dried, passed through a 2-mm sieve, and packed into the prepared columns." 1 layer 100 cm sandy soil (treatment A). The Golden Empress alfalfa cultivar was cultivated in our study. "Seeds were disinfected with 30% (v/v) H2O2 for 5 min, flushed with cold sterile water three times, and then soaked overnight (Kereszt et al., 2…	160 days	1-12 m	Technosol_map	Shoot biomass, root biomass, root/shoot ratio, root length	growth	Yes	Waste nature of the materials not clearly stated but deducted from context ("External soil materials made from waste and used in soil reclamation can be classified as technosols"). Shoot biomass also measured at 60, 90, and 120 days.	N/A
12971	codingDYO_219	Use of montmorillonite-enriched sandstone to remediate a sandy mined soil	Jia, J.; Yang, X.; Zhang, P.; Zhang, X.	2019	Ecological Engineering	10.1016/j.ecoleng.2019.01.014	Scopus	English	Journal_article	DYO	P1.I2.O1	China	Mineral waste: Sandy soil and MS sandstone were sampled from the towns of Dalu (111°22′6.4″E, 40°2′45.7″N) and Nuanshui (110°34′34.3″E, 39°44′23.6″N), respectively, in Jungar Banner, which is the key area for open pit mines on the north of the Loess Plateau	PVC pipes	containers	Experiment for mine reclamation	mine_rehabilitation	N/A	N/A	Medicago sativa L. (alfalfa)	herb	Yes	Sandy soil; montmorillonite-enriched sandstone	mine_waste	No	No	Medicago sativa L. (alfalfa)	"Both the sandy soil and montmorillonite-enriched sandstone (MS) were air dried, passed through a 2-mm sieve, and packed into the prepared columns." 1 layer 100 cm of a mixture of sandy soil and MS (treatment B). "Seeds were disinfected with 30% (v/v) H2O2 for 5 min, flushed with cold sterile water three times, and then soaked overnight (Kereszt et al., 2007). Thirty seeds were sown in each colum…	160 days	1-12 m	Technosol_map	Shoot biomass, root biomass, root/shoot ratio, root length	growth	Yes	Waste nature of the materials not clearly stated but deducted from context ("External soil materials made from waste and used in soil reclamation can be classified as technosols"). Shoot biomass also measured at 60, 90, and 120 days.	N/A
12971	codingDYO_220	Use of montmorillonite-enriched sandstone to remediate a sandy mined soil	Jia, J.; Yang, X.; Zhang, P.; Zhang, X.	2019	Ecological Engineering	10.1016/j.ecoleng.2019.01.014	Scopus	English	Journal_article	DYO	P1.I3.O1	China	Mineral waste: Sandy soil and MS sandstone were sampled from the towns of Dalu (111°22′6.4″E, 40°2′45.7″N) and Nuanshui (110°34′34.3″E, 39°44′23.6″N), respectively, in Jungar Banner, which is the key area for open pit mines on the north of the Loess Plateau	PVC pipes	containers	Experiment for mine reclamation	mine_rehabilitation	N/A	N/A	Medicago sativa L. (alfalfa)	herb	Yes	Montmorillonite-enriched sandstone	mine_waste	No	No	Medicago sativa L. (alfalfa)	"Both the sandy soil and montmorillonite-enriched sandstone (MS) were air dried, passed through a 2-mm sieve, and packed into the prepared columns." 1 layer 100 cm MS (treatment C). "Seeds were disinfected with 30% (v/v) H2O2 for 5 min, flushed with cold sterile water three times, and then soaked overnight (Kereszt et al., 2007). Thirty seeds were sown in each column and the seedlings were thinne…	160 days	1-12 m	Technosol_map	Shoot biomass, root biomass, root/shoot ratio, root length	growth	Yes	Waste nature of the materials not clearly stated but deducted from context ("External soil materials made from waste and used in soil reclamation can be classified as technosols"). Shoot biomass also measured at 60, 90, and 120 days.	N/A
12971	codingDYO_221	Use of montmorillonite-enriched sandstone to remediate a sandy mined soil	Jia, J.; Yang, X.; Zhang, P.; Zhang, X.	2019	Ecological Engineering	10.1016/j.ecoleng.2019.01.014	Scopus	English	Journal_article	DYO	P1.I4.O1	China	Mineral waste: Sandy soil and MS sandstone were sampled from the towns of Dalu (111°22′6.4″E, 40°2′45.7″N) and Nuanshui (110°34′34.3″E, 39°44′23.6″N), respectively, in Jungar Banner, which is the key area for open pit mines on the north of the Loess Plateau	PVC pipes	containers	Experiment for mine reclamation	mine_rehabilitation	N/A	N/A	Medicago sativa L. (alfalfa)	herb	Yes	Sandy soil; montmorillonite-enriched sandstone	mine_waste	No	No	Medicago sativa L. (alfalfa)	"Both the sandy soil and montmorillonite-enriched sandstone (MS) were air dried, passed through a 2-mm sieve, and packed into the prepared columns." 1 layer 70 cm sandy soil, covered by 1 layer 10 cm MS, covered by 1 layer 20 cm sandy soil (treatment D). "Seeds were disinfected with 30% (v/v) H2O2 for 5 min, flushed with cold sterile water three times, and then soaked overnight (Kereszt et al., 2…	160 days	1-12 m	Technosol_map	Shoot biomass, root biomass, root/shoot ratio, root length	growth	Yes	Waste nature of the materials not clearly stated but deducted from context ("External soil materials made from waste and used in soil reclamation can be classified as technosols"). Shoot biomass also measured at 60, 90, and 120 days.	N/A
12971	codingDYO_222	Use of montmorillonite-enriched sandstone to remediate a sandy mined soil	Jia, J.; Yang, X.; Zhang, P.; Zhang, X.	2019	Ecological Engineering	10.1016/j.ecoleng.2019.01.014	Scopus	English	Journal_article	DYO	P1.I5.O1	China	Mineral waste: Sandy soil and MS sandstone were sampled from the towns of Dalu (111°22′6.4″E, 40°2′45.7″N) and Nuanshui (110°34′34.3″E, 39°44′23.6″N), respectively, in Jungar Banner, which is the key area for open pit mines on the north of the Loess Plateau	PVC pipes	containers	Experiment for mine reclamation	mine_rehabilitation	N/A	N/A	Medicago sativa L. (alfalfa)	herb	Yes	Sandy soil; montmorillonite-enriched sandstone	mine_waste	No	No	Medicago sativa L. (alfalfa)	"Both the sandy soil and montmorillonite-enriched sandstone (MS) were air dried, passed through a 2-mm sieve, and packed into the prepared columns." 1 layer 40 cm sandy soil, covered by 1 layer 10 cm MS, covered by 1 layer 50 cm sandy soil (treatment E). "Seeds were disinfected with 30% (v/v) H2O2 for 5 min, flushed with cold sterile water three times, and then soaked overnight (Kereszt et al., 2…	160 days	1-12 m	Technosol_map	Shoot biomass, root biomass, root/shoot ratio, root length	growth	Yes	Waste nature of the materials not clearly stated but deducted from context ("External soil materials made from waste and used in soil reclamation can be classified as technosols"). Shoot biomass also measured at 60, 90, and 120 days.	N/A
12971	codingDYO_223	Use of montmorillonite-enriched sandstone to remediate a sandy mined soil	Jia, J.; Yang, X.; Zhang, P.; Zhang, X.	2019	Ecological Engineering	10.1016/j.ecoleng.2019.01.014	Scopus	English	Journal_article	DYO	P1.I6.O1	China	Mineral waste: Sandy soil and MS sandstone were sampled from the towns of Dalu (111°22′6.4″E, 40°2′45.7″N) and Nuanshui (110°34′34.3″E, 39°44′23.6″N), respectively, in Jungar Banner, which is the key area for open pit mines on the north of the Loess Plateau	PVC pipes	containers	Experiment for mine reclamation	mine_rehabilitation	N/A	N/A	Medicago sativa L. (alfalfa)	herb	Yes	Sandy soil; montmorillonite-enriched sandstone	mine_waste	No	No	Medicago sativa L. (alfalfa)	"Both the sandy soil and montmorillonite-enriched sandstone (MS) were air dried, passed through a 2-mm sieve, and packed into the prepared columns." 1 layer 10 cm MS, covered by 1 layer 90 cm sandy soil (treatment F). "Seeds were disinfected with 30% (v/v) H2O2 for 5 min, flushed with cold sterile water three times, and then soaked overnight (Kereszt et al., 2007). Thirty seeds were sown in each …	160 days	1-12 m	Technosol_map	Shoot biomass, root biomass, root/shoot ratio, root length	growth	Yes	Waste nature of the materials not clearly stated but deducted from context ("External soil materials made from waste and used in soil reclamation can be classified as technosols"). Shoot biomass also measured at 60, 90, and 120 days.	N/A
12971	codingDYO_224	Use of montmorillonite-enriched sandstone to remediate a sandy mined soil	Jia, J.; Yang, X.; Zhang, P.; Zhang, X.	2019	Ecological Engineering	10.1016/j.ecoleng.2019.01.014	Scopus	English	Journal_article	DYO	P1.I7.O1	China	Mineral waste: Sandy soil and MS sandstone were sampled from the towns of Dalu (111°22′6.4″E, 40°2′45.7″N) and Nuanshui (110°34′34.3″E, 39°44′23.6″N), respectively, in Jungar Banner, which is the key area for open pit mines on the north of the Loess Plateau	PVC pipes	containers	Experiment for mine reclamation	mine_rehabilitation	N/A	N/A	Medicago sativa L. (alfalfa)	herb	Yes	Sandy soil; montmorillonite-enriched sandstone	mine_waste	No	No	Medicago sativa L. (alfalfa)	"Both the sandy soil and montmorillonite-enriched sandstone (MS) were air dried, passed through a 2-mm sieve, and packed into the prepared columns." 1 layer 40 cm sandy soil, covered by 1 layer 10 cm MS, covered by 1 layer 20 cm sandy soil, covered by 1 layer 10 cm MS, covered by 1 layer 20 cm sandy soil (treatment G). "Seeds were disinfected with 30% (v/v) H2O2 for 5 min, flushed with cold steri…	160 days	1-12 m	Technosol_map	Shoot biomass, root biomass, root/shoot ratio, root length	growth	Yes	Waste nature of the materials not clearly stated but deducted from context ("External soil materials made from waste and used in soil reclamation can be classified as technosols"). Shoot biomass also measured at 60, 90, and 120 days.	N/A
12971	codingDYO_225	Use of montmorillonite-enriched sandstone to remediate a sandy mined soil	Jia, J.; Yang, X.; Zhang, P.; Zhang, X.	2019	Ecological Engineering	10.1016/j.ecoleng.2019.01.014	Scopus	English	Journal_article	DYO	P1.I8.O1	China	Mineral waste: Sandy soil and MS sandstone were sampled from the towns of Dalu (111°22′6.4″E, 40°2′45.7″N) and Nuanshui (110°34′34.3″E, 39°44′23.6″N), respectively, in Jungar Banner, which is the key area for open pit mines on the north of the Loess Plateau	PVC pipes	containers	Experiment for mine reclamation	mine_rehabilitation	N/A	N/A	Medicago sativa L. (alfalfa)	herb	Yes	Sandy soil; montmorillonite-enriched sandstone	mine_waste	No	No	Medicago sativa L. (alfalfa)	"Both the sandy soil and montmorillonite-enriched sandstone (MS) were air dried, passed through a 2-mm sieve, and packed into the prepared columns." 1 layer 10 cm MS, covered by 1 layer 30 cm sandy soil, covered by 1 layer 10 cm MS, covered by 1 layer 20 cm sandy soil, covered by 1 layer 10 cm MS, covered by 1 layer 20 cm sandy soil (treatment H). "Seeds were disinfected with 30% (v/v) H2O2 for 5…	160 days	1-12 m	Technosol_map	Shoot biomass, root biomass, root/shoot ratio, root length	growth	Yes	Waste nature of the materials not clearly stated but deducted from context ("External soil materials made from waste and used in soil reclamation can be classified as technosols"). Shoot biomass also measured at 60, 90, and 120 days.	N/A
12971	codingDYO_226	Use of montmorillonite-enriched sandstone to remediate a sandy mined soil	Jia, J.; Yang, X.; Zhang, P.; Zhang, X.	2019	Ecological Engineering	10.1016/j.ecoleng.2019.01.014	Scopus	English	Journal_article	DYO	P1.I9.O1	China	Mineral waste: Sandy soil and MS sandstone were sampled from the towns of Dalu (111°22′6.4″E, 40°2′45.7″N) and Nuanshui (110°34′34.3″E, 39°44′23.6″N), respectively, in Jungar Banner, which is the key area for open pit mines on the north of the Loess Plateau	PVC pipes	containers	Experiment for mine reclamation	mine_rehabilitation	N/A	N/A	Medicago sativa L. (alfalfa)	herb	Yes	Sandy soil; montmorillonite-enriched sandstone	mine_waste	No	No	Medicago sativa L. (alfalfa)	"Both the sandy soil and montmorillonite-enriched sandstone (MS) were air dried, passed through a 2-mm sieve, and packed into the prepared columns." 1 layer 60 cm sandy soil, covered by 1 layer 20 cm MS, covered by 1 layer 20 cm sandy soil (treatment I). "Seeds were disinfected with 30% (v/v) H2O2 for 5 min, flushed with cold sterile water three times, and then soaked overnight (Kereszt et al., 2…	160 days	1-12 m	Technosol_map	Shoot biomass, root biomass, root/shoot ratio, root length	growth	Yes	Waste nature of the materials not clearly stated but deducted from context ("External soil materials made from waste and used in soil reclamation can be classified as technosols"). Shoot biomass also measured at 60, 90, and 120 days.	N/A
12971	codingDYO_227	Use of montmorillonite-enriched sandstone to remediate a sandy mined soil	Jia, J.; Yang, X.; Zhang, P.; Zhang, X.	2019	Ecological Engineering	10.1016/j.ecoleng.2019.01.014	Scopus	English	Journal_article	DYO	P1.I10.O1	China	Mineral waste: Sandy soil and MS sandstone were sampled from the towns of Dalu (111°22′6.4″E, 40°2′45.7″N) and Nuanshui (110°34′34.3″E, 39°44′23.6″N), respectively, in Jungar Banner, which is the key area for open pit mines on the north of the Loess Plateau	PVC pipes	containers	Experiment for mine reclamation	mine_rehabilitation	N/A	N/A	Medicago sativa L. (alfalfa)	herb	Yes	Sandy soil; montmorillonite-enriched sandstone	mine_waste	No	No	Medicago sativa L. (alfalfa)	"Both the sandy soil and montmorillonite-enriched sandstone (MS) were air dried, passed through a 2-mm sieve, and packed into the prepared columns." 1 layer 50 cm sandy soil, covered by 1 layer 30 cm MS, covered by 1 layer 20 cm sandy soil (treatment J). "Seeds were disinfected with 30% (v/v) H2O2 for 5 min, flushed with cold sterile water three times, and then soaked overnight (Kereszt et al., 2…	160 days	1-12 m	Technosol_map	Shoot biomass, root biomass, root/shoot ratio, root length	growth	Yes	Waste nature of the materials not clearly stated but deducted from context ("External soil materials made from waste and used in soil reclamation can be classified as technosols"). Shoot biomass also measured at 60, 90, and 120 days.	N/A
12971	codingDYO_228	Use of montmorillonite-enriched sandstone to remediate a sandy mined soil	Jia, J.; Yang, X.; Zhang, P.; Zhang, X.	2019	Ecological Engineering	10.1016/j.ecoleng.2019.01.014	Scopus	English	Journal_article	DYO	P1.I1.O2	China	Mineral waste: Sandy soil and MS sandstone were sampled from the towns of Dalu (111°22′6.4″E, 40°2′45.7″N) and Nuanshui (110°34′34.3″E, 39°44′23.6″N), respectively, in Jungar Banner, which is the key area for open pit mines on the north of the Loess Plateau	PVC pipes	containers	Experiment for mine reclamation	mine_rehabilitation	N/A	N/A	Medicago sativa L. (alfalfa)	herb	Yes	Sandy soil	mine_waste	No	No	Medicago sativa L. (alfalfa)	"Both the sandy soil and montmorillonite-enriched sandstone (MS) were air dried, passed through a 2-mm sieve, and packed into the prepared columns." 1 layer 100 cm sandy soil (treatment A). The Golden Empress alfalfa cultivar was cultivated in our study. "Seeds were disinfected with 30% (v/v) H2O2 for 5 min, flushed with cold sterile water three times, and then soaked overnight (Kereszt et al., 2…	160 days	1-12 m	Technosol_map	Root distribution profile	growth	Yes	Waste nature of the materials not clearly stated but deducted from context ("External soil materials made from waste and used in soil reclamation can be classified as technosols").	N/A
12971	codingDYO_229	Use of montmorillonite-enriched sandstone to remediate a sandy mined soil	Jia, J.; Yang, X.; Zhang, P.; Zhang, X.	2019	Ecological Engineering	10.1016/j.ecoleng.2019.01.014	Scopus	English	Journal_article	DYO	P1.I2.O2	China	Mineral waste: Sandy soil and MS sandstone were sampled from the towns of Dalu (111°22′6.4″E, 40°2′45.7″N) and Nuanshui (110°34′34.3″E, 39°44′23.6″N), respectively, in Jungar Banner, which is the key area for open pit mines on the north of the Loess Plateau	PVC pipes	containers	Experiment for mine reclamation	mine_rehabilitation	N/A	N/A	Medicago sativa L. (alfalfa)	herb	Yes	Sandy soil; montmorillonite-enriched sandstone	mine_waste	No	No	Medicago sativa L. (alfalfa)	"Both the sandy soil and montmorillonite-enriched sandstone (MS) were air dried, passed through a 2-mm sieve, and packed into the prepared columns." 1 layer 100 cm of a mixture of sandy soil and MS (treatment B). "Seeds were disinfected with 30% (v/v) H2O2 for 5 min, flushed with cold sterile water three times, and then soaked overnight (Kereszt et al., 2007). Thirty seeds were sown in each colum…	160 days	1-12 m	Technosol_map	Root distribution profile	growth	Yes	Waste nature of the materials not clearly stated but deducted from context ("External soil materials made from waste and used in soil reclamation can be classified as technosols").	N/A
12971	codingDYO_230	Use of montmorillonite-enriched sandstone to remediate a sandy mined soil	Jia, J.; Yang, X.; Zhang, P.; Zhang, X.	2019	Ecological Engineering	10.1016/j.ecoleng.2019.01.014	Scopus	English	Journal_article	DYO	P1.I3.O2	China	Mineral waste: Sandy soil and MS sandstone were sampled from the towns of Dalu (111°22′6.4″E, 40°2′45.7″N) and Nuanshui (110°34′34.3″E, 39°44′23.6″N), respectively, in Jungar Banner, which is the key area for open pit mines on the north of the Loess Plateau	PVC pipes	containers	Experiment for mine reclamation	mine_rehabilitation	N/A	N/A	Medicago sativa L. (alfalfa)	herb	Yes	Montmorillonite-enriched sandstone	mine_waste	No	No	Medicago sativa L. (alfalfa)	"Both the sandy soil and montmorillonite-enriched sandstone (MS) were air dried, passed through a 2-mm sieve, and packed into the prepared columns." 1 layer 100 cm MS (treatment C). "Seeds were disinfected with 30% (v/v) H2O2 for 5 min, flushed with cold sterile water three times, and then soaked overnight (Kereszt et al., 2007). Thirty seeds were sown in each column and the seedlings were thinne…	160 days	1-12 m	Technosol_map	Root distribution profile	growth	Yes	Waste nature of the materials not clearly stated but deducted from context ("External soil materials made from waste and used in soil reclamation can be classified as technosols").	N/A
12971	codingDYO_231	Use of montmorillonite-enriched sandstone to remediate a sandy mined soil	Jia, J.; Yang, X.; Zhang, P.; Zhang, X.	2019	Ecological Engineering	10.1016/j.ecoleng.2019.01.014	Scopus	English	Journal_article	DYO	P1.I4.O2	China	Mineral waste: Sandy soil and MS sandstone were sampled from the towns of Dalu (111°22′6.4″E, 40°2′45.7″N) and Nuanshui (110°34′34.3″E, 39°44′23.6″N), respectively, in Jungar Banner, which is the key area for open pit mines on the north of the Loess Plateau	PVC pipes	containers	Experiment for mine reclamation	mine_rehabilitation	N/A	N/A	Medicago sativa L. (alfalfa)	herb	Yes	Sandy soil; montmorillonite-enriched sandstone	mine_waste	No	No	Medicago sativa L. (alfalfa)	"Both the sandy soil and montmorillonite-enriched sandstone (MS) were air dried, passed through a 2-mm sieve, and packed into the prepared columns." 1 layer 70 cm sandy soil, covered by 1 layer 10 cm MS, covered by 1 layer 20 cm sandy soil (treatment D). "Seeds were disinfected with 30% (v/v) H2O2 for 5 min, flushed with cold sterile water three times, and then soaked overnight (Kereszt et al., 2…	160 days	1-12 m	Technosol_map	Root distribution profile	growth	Yes	Waste nature of the materials not clearly stated but deducted from context ("External soil materials made from waste and used in soil reclamation can be classified as technosols").	N/A
12971	codingDYO_232	Use of montmorillonite-enriched sandstone to remediate a sandy mined soil	Jia, J.; Yang, X.; Zhang, P.; Zhang, X.	2019	Ecological Engineering	10.1016/j.ecoleng.2019.01.014	Scopus	English	Journal_article	DYO	P1.I5.O2	China	Mineral waste: Sandy soil and MS sandstone were sampled from the towns of Dalu (111°22′6.4″E, 40°2′45.7″N) and Nuanshui (110°34′34.3″E, 39°44′23.6″N), respectively, in Jungar Banner, which is the key area for open pit mines on the north of the Loess Plateau	PVC pipes	containers	Experiment for mine reclamation	mine_rehabilitation	N/A	N/A	Medicago sativa L. (alfalfa)	herb	Yes	Sandy soil; montmorillonite-enriched sandstone	mine_waste	No	No	Medicago sativa L. (alfalfa)	"Both the sandy soil and montmorillonite-enriched sandstone (MS) were air dried, passed through a 2-mm sieve, and packed into the prepared columns." 1 layer 40 cm sandy soil, covered by 1 layer 10 cm MS, covered by 1 layer 50 cm sandy soil (treatment E). "Seeds were disinfected with 30% (v/v) H2O2 for 5 min, flushed with cold sterile water three times, and then soaked overnight (Kereszt et al., 2…	160 days	1-12 m	Technosol_map	Root distribution profile	growth	Yes	Waste nature of the materials not clearly stated but deducted from context ("External soil materials made from waste and used in soil reclamation can be classified as technosols").	N/A
12971	codingDYO_233	Use of montmorillonite-enriched sandstone to remediate a sandy mined soil	Jia, J.; Yang, X.; Zhang, P.; Zhang, X.	2019	Ecological Engineering	10.1016/j.ecoleng.2019.01.014	Scopus	English	Journal_article	DYO	P1.I6.O2	China	Mineral waste: Sandy soil and MS sandstone were sampled from the towns of Dalu (111°22′6.4″E, 40°2′45.7″N) and Nuanshui (110°34′34.3″E, 39°44′23.6″N), respectively, in Jungar Banner, which is the key area for open pit mines on the north of the Loess Plateau	PVC pipes	containers	Experiment for mine reclamation	mine_rehabilitation	N/A	N/A	Medicago sativa L. (alfalfa)	herb	Yes	Sandy soil; montmorillonite-enriched sandstone	mine_waste	No	No	Medicago sativa L. (alfalfa)	"Both the sandy soil and montmorillonite-enriched sandstone (MS) were air dried, passed through a 2-mm sieve, and packed into the prepared columns." 1 layer 10 cm MS, covered by 1 layer 90 cm sandy soil (treatment F). "Seeds were disinfected with 30% (v/v) H2O2 for 5 min, flushed with cold sterile water three times, and then soaked overnight (Kereszt et al., 2007). Thirty seeds were sown in each …	160 days	1-12 m	Technosol_map	Root distribution profile	growth	Yes	Waste nature of the materials not clearly stated but deducted from context ("External soil materials made from waste and used in soil reclamation can be classified as technosols").	N/A
12971	codingDYO_234	Use of montmorillonite-enriched sandstone to remediate a sandy mined soil	Jia, J.; Yang, X.; Zhang, P.; Zhang, X.	2019	Ecological Engineering	10.1016/j.ecoleng.2019.01.014	Scopus	English	Journal_article	DYO	P1.I7.O2	China	Mineral waste: Sandy soil and MS sandstone were sampled from the towns of Dalu (111°22′6.4″E, 40°2′45.7″N) and Nuanshui (110°34′34.3″E, 39°44′23.6″N), respectively, in Jungar Banner, which is the key area for open pit mines on the north of the Loess Plateau	PVC pipes	containers	Experiment for mine reclamation	mine_rehabilitation	N/A	N/A	Medicago sativa L. (alfalfa)	herb	Yes	Sandy soil; montmorillonite-enriched sandstone	mine_waste	No	No	Medicago sativa L. (alfalfa)	"Both the sandy soil and montmorillonite-enriched sandstone (MS) were air dried, passed through a 2-mm sieve, and packed into the prepared columns." 1 layer 40 cm sandy soil, covered by 1 layer 10 cm MS, covered by 1 layer 20 cm sandy soil, covered by 1 layer 10 cm MS, covered by 1 layer 20 cm sandy soil (treatment G). "Seeds were disinfected with 30% (v/v) H2O2 for 5 min, flushed with cold steri…	160 days	1-12 m	Technosol_map	Root distribution profile	growth	Yes	Waste nature of the materials not clearly stated but deducted from context ("External soil materials made from waste and used in soil reclamation can be classified as technosols").	N/A
12971	codingDYO_235	Use of montmorillonite-enriched sandstone to remediate a sandy mined soil	Jia, J.; Yang, X.; Zhang, P.; Zhang, X.	2019	Ecological Engineering	10.1016/j.ecoleng.2019.01.014	Scopus	English	Journal_article	DYO	P1.I8.O2	China	Mineral waste: Sandy soil and MS sandstone were sampled from the towns of Dalu (111°22′6.4″E, 40°2′45.7″N) and Nuanshui (110°34′34.3″E, 39°44′23.6″N), respectively, in Jungar Banner, which is the key area for open pit mines on the north of the Loess Plateau	PVC pipes	containers	Experiment for mine reclamation	mine_rehabilitation	N/A	N/A	Medicago sativa L. (alfalfa)	herb	Yes	Sandy soil; montmorillonite-enriched sandstone	mine_waste	No	No	Medicago sativa L. (alfalfa)	"Both the sandy soil and montmorillonite-enriched sandstone (MS) were air dried, passed through a 2-mm sieve, and packed into the prepared columns." 1 layer 10 cm MS, covered by 1 layer 30 cm sandy soil, covered by 1 layer 10 cm MS, covered by 1 layer 20 cm sandy soil, covered by 1 layer 10 cm MS, covered by 1 layer 20 cm sandy soil (treatment H). "Seeds were disinfected with 30% (v/v) H2O2 for 5…	160 days	1-12 m	Technosol_map	Root distribution profile	growth	Yes	Waste nature of the materials not clearly stated but deducted from context ("External soil materials made from waste and used in soil reclamation can be classified as technosols").	N/A
12971	codingDYO_236	Use of montmorillonite-enriched sandstone to remediate a sandy mined soil	Jia, J.; Yang, X.; Zhang, P.; Zhang, X.	2019	Ecological Engineering	10.1016/j.ecoleng.2019.01.014	Scopus	English	Journal_article	DYO	P1.I9.O2	China	Mineral waste: Sandy soil and MS sandstone were sampled from the towns of Dalu (111°22′6.4″E, 40°2′45.7″N) and Nuanshui (110°34′34.3″E, 39°44′23.6″N), respectively, in Jungar Banner, which is the key area for open pit mines on the north of the Loess Plateau	PVC pipes	containers	Experiment for mine reclamation	mine_rehabilitation	N/A	N/A	Medicago sativa L. (alfalfa)	herb	Yes	Sandy soil; montmorillonite-enriched sandstone	mine_waste	No	No	Medicago sativa L. (alfalfa)	"Both the sandy soil and montmorillonite-enriched sandstone (MS) were air dried, passed through a 2-mm sieve, and packed into the prepared columns." 1 layer 60 cm sandy soil, covered by 1 layer 20 cm MS, covered by 1 layer 20 cm sandy soil (treatment I). "Seeds were disinfected with 30% (v/v) H2O2 for 5 min, flushed with cold sterile water three times, and then soaked overnight (Kereszt et al., 2…	160 days	1-12 m	Technosol_map	Root distribution profile	growth	Yes	Waste nature of the materials not clearly stated but deducted from context ("External soil materials made from waste and used in soil reclamation can be classified as technosols").	N/A
12971	codingDYO_237	Use of montmorillonite-enriched sandstone to remediate a sandy mined soil	Jia, J.; Yang, X.; Zhang, P.; Zhang, X.	2019	Ecological Engineering	10.1016/j.ecoleng.2019.01.014	Scopus	English	Journal_article	DYO	P1.I10.O2	China	Mineral waste: Sandy soil and MS sandstone were sampled from the towns of Dalu (111°22′6.4″E, 40°2′45.7″N) and Nuanshui (110°34′34.3″E, 39°44′23.6″N), respectively, in Jungar Banner, which is the key area for open pit mines on the north of the Loess Plateau	PVC pipes	containers	Experiment for mine reclamation	mine_rehabilitation	N/A	N/A	Medicago sativa L. (alfalfa)	herb	Yes	Sandy soil; montmorillonite-enriched sandstone	mine_waste	No	No	Medicago sativa L. (alfalfa)	"Both the sandy soil and montmorillonite-enriched sandstone (MS) were air dried, passed through a 2-mm sieve, and packed into the prepared columns." 1 layer 50 cm sandy soil, covered by 1 layer 30 cm MS, covered by 1 layer 20 cm sandy soil (treatment J). "Seeds were disinfected with 30% (v/v) H2O2 for 5 min, flushed with cold sterile water three times, and then soaked overnight (Kereszt et al., 2…	160 days	1-12 m	Technosol_map	Root distribution profile	growth	Yes	Waste nature of the materials not clearly stated but deducted from context ("External soil materials made from waste and used in soil reclamation can be classified as technosols").	N/A
9037	codingDYO_238	Fabricated soils for landscape restoration: An example for scientific contribution by a public-private partnership effort	Kefeli, V.I.; Dunn, M.H.; Johnson, D.; Taylor, W.	2007	International Journal of Environment and Pollution	10.1504/IJEP.2007.014227	Scopus	English	Journal_article	DYO	P1.I1.O1	United States of America	Mineral waste: limestone quarry operator Quality Aggregates Inc., likely in the USA	Pots	containers	Recycling. Soil fabricated to aid in promoting the use of local waste materials including wastes from abandoned and active mine operations	recycling	N/A	N/A	Lawn herbs	herb	NR	limestone quarry wastes (light grey limestone fines); grey pond sediment	mine_waste & sediment	coal refuse; cow manure; dry leaves; saw-dust; potting soil; sand	other_material	Not reported	The final composition is as follows (by volume): 1 part – light grey limestone fines, source of nutrition; 1 part – grey pond sediments, water retention, organic matter, potassium; 1 part – abandoned coal refuse; 1 part – cow manure, nitrogen, phosphorus source; 1 part – dry leaves (source of carbon, humus substrate); 1 part – saw-dust; 1 part – potting soil (slowly composted carbon source, humus…	Not reported	NR	Standard_plantation_medium	Vegetation development	growth	No	N/A	N/A
9037	codingDYO_239	Fabricated soils for landscape restoration: An example for scientific contribution by a public-private partnership effort	Kefeli, V.I.; Dunn, M.H.; Johnson, D.; Taylor, W.	2007	International Journal of Environment and Pollution	10.1504/IJEP.2007.014227	Scopus	English	Journal_article	DYO	P2.I1.O2	United States of America	Mineral waste: limestone quarry operator Quality Aggregates Inc., likely in the USA	Pots	containers	Recycling. Soil fabricated to aid in promoting the use of local waste materials including wastes from abandoned and active mine operations	recycling	N/A	N/A	Lavender	crop	NR	limestone quarry wastes (light grey limestone fines); grey pond sediment	mine_waste & sediment	coal refuse; cow manure; maple dry leaves; saw-dust; potting soil; sand	other_material	Not reported	The final composition is as follows (by volume): 1 part – light grey limestone fines, source of nutrition; 1 part – grey pond sediments, water retention, organic matter, potassium; 1 part – abandoned coal refuse; 1 part – cow manure, nitrogen, phosphorus source; 1 part – dry leaves (source of carbon, humus substrate); 1 part – saw-dust; 1 part – potting soil (slowly composted carbon source, humus…	Not reported	NR	Technosol_map	Biomass, stem length	growth	No	N/A	N/A
9037	codingDYO_240	Fabricated soils for landscape restoration: An example for scientific contribution by a public-private partnership effort	Kefeli, V.I.; Dunn, M.H.; Johnson, D.; Taylor, W.	2007	International Journal of Environment and Pollution	10.1504/IJEP.2007.014227	Scopus	English	Journal_article	DYO	P3.I1.O2	United States of America	Mineral waste: limestone quarry operator Quality Aggregates Inc., likely in the USA	Pots	containers	Recycling. Soil fabricated to aid in promoting the use of local waste materials including wastes from abandoned and active mine operations	recycling	N/A	N/A	Apple mint	crop	NR	limestone quarry wastes (light grey limestone fines); grey pond sediment	mine_waste & sediment	coal refuse; cow manure; maple dry leaves; saw-dust; potting soil; sand	other_material	Not reported	The final composition is as follows (by volume): 1 part – light grey limestone fines, source of nutrition; 1 part – grey pond sediments, water retention, organic matter, potassium; 1 part – abandoned coal refuse; 1 part – cow manure, nitrogen, phosphorus source; 1 part – dry leaves (source of carbon, humus substrate); 1 part – saw-dust; 1 part – potting soil (slowly composted carbon source, humus…	Not reported	NR	Technosol_map	Biomass, stem length	growth	No	N/A	N/A
9037	codingDYO_241	Fabricated soils for landscape restoration: An example for scientific contribution by a public-private partnership effort	Kefeli, V.I.; Dunn, M.H.; Johnson, D.; Taylor, W.	2007	International Journal of Environment and Pollution	10.1504/IJEP.2007.014227	Scopus	English	Journal_article	DYO	P4.I1.O2	United States of America	Mineral waste: limestone quarry operator Quality Aggregates Inc., likely in the USA	Pots	containers	Recycling. Soil fabricated to aid in promoting the use of local waste materials including wastes from abandoned and active mine operations	recycling	N/A	N/A	Chocolate mint	crop	NR	limestone quarry wastes (light grey limestone fines); grey pond sediment	mine_waste & sediment	coal refuse; cow manure; maple dry leaves; saw-dust; potting soil; sand	other_material	Not reported	The final composition is as follows (by volume): 1 part – light grey limestone fines, source of nutrition; 1 part – grey pond sediments, water retention, organic matter, potassium; 1 part – abandoned coal refuse; 1 part – cow manure, nitrogen, phosphorus source; 1 part – dry leaves (source of carbon, humus substrate); 1 part – saw-dust; 1 part – potting soil (slowly composted carbon source, humus…	Not reported	NR	Technosol_map	Biomass, stem length	growth	No	N/A	N/A
9037	codingDYO_242	Fabricated soils for landscape restoration: An example for scientific contribution by a public-private partnership effort	Kefeli, V.I.; Dunn, M.H.; Johnson, D.; Taylor, W.	2007	International Journal of Environment and Pollution	10.1504/IJEP.2007.014227	Scopus	English	Journal_article	DYO	P5.I1.O2	United States of America	Mineral waste: limestone quarry operator Quality Aggregates Inc., likely in the USA	Pots	containers	Recycling. Soil fabricated to aid in promoting the use of local waste materials including wastes from abandoned and active mine operations	recycling	N/A	N/A	Lemon mint	crop	NR	limestone quarry wastes (light grey limestone fines); grey pond sediment	mine_waste & sediment	coal refuse; cow manure; maple dry leaves; saw-dust; potting soil; sand	other_material	Not reported	The final composition is as follows (by volume): 1 part – light grey limestone fines, source of nutrition; 1 part – grey pond sediments, water retention, organic matter, potassium; 1 part – abandoned coal refuse; 1 part – cow manure, nitrogen, phosphorus source; 1 part – dry leaves (source of carbon, humus substrate); 1 part – saw-dust; 1 part – potting soil (slowly composted carbon source, humus…	Not reported	NR	Technosol_map	Biomass, stem length	growth	No	N/A	N/A
9037	codingDYO_243	Fabricated soils for landscape restoration: An example for scientific contribution by a public-private partnership effort	Kefeli, V.I.; Dunn, M.H.; Johnson, D.; Taylor, W.	2007	International Journal of Environment and Pollution	10.1504/IJEP.2007.014227	Scopus	English	Journal_article	DYO	P2.I2.O2	United States of America	Mineral waste: limestone quarry operator Quality Aggregates Inc., likely in the USA	Pots	containers	Recycling. Soil fabricated to aid in promoting the use of local waste materials including wastes from abandoned and active mine operations	recycling	N/A	N/A	Lavender	crop	NR	limestone quarry wastes (light grey limestone fines); grey pond sediment	mine_waste & sediment	coal refuse; cow manure; saw-dust; potting soil; sand	other_material	Not reported	The final composition is as follows (by volume): 1 part – light grey limestone fines, source of nutrition; 1 part – grey pond sediments, water retention, organic matter, potassium; 1 part – abandoned coal refuse; 1 part – cow manure, nitrogen, phosphorus source; 1 part – saw-dust; 1 part – potting soil (slowly composted carbon source, humus substrate); 1 part – sand.	Not reported	NR	Technosol_map	Biomass, stem length	growth	No	N/A	N/A
9037	codingDYO_244	Fabricated soils for landscape restoration: An example for scientific contribution by a public-private partnership effort	Kefeli, V.I.; Dunn, M.H.; Johnson, D.; Taylor, W.	2007	International Journal of Environment and Pollution	10.1504/IJEP.2007.014227	Scopus	English	Journal_article	DYO	P3.I2.O2	United States of America	Mineral waste: limestone quarry operator Quality Aggregates Inc., likely in the USA	Pots	containers	Recycling. Soil fabricated to aid in promoting the use of local waste materials including wastes from abandoned and active mine operations	recycling	N/A	N/A	Apple mint	crop	NR	limestone quarry wastes (light grey limestone fines); grey pond sediment	mine_waste & sediment	coal refuse; cow manure; saw-dust; potting soil; sand	other_material	Not reported	The final composition is as follows (by volume): 1 part – light grey limestone fines, source of nutrition; 1 part – grey pond sediments, water retention, organic matter, potassium; 1 part – abandoned coal refuse; 1 part – cow manure, nitrogen, phosphorus source; 1 part – saw-dust; 1 part – potting soil (slowly composted carbon source, humus substrate); 1 part – sand.	Not reported	NR	Technosol_map	Biomass, stem length	growth	No	N/A	N/A
9037	codingDYO_245	Fabricated soils for landscape restoration: An example for scientific contribution by a public-private partnership effort	Kefeli, V.I.; Dunn, M.H.; Johnson, D.; Taylor, W.	2007	International Journal of Environment and Pollution	10.1504/IJEP.2007.014227	Scopus	English	Journal_article	DYO	P4.I2.O2	United States of America	Mineral waste: limestone quarry operator Quality Aggregates Inc., likely in the USA	Pots	containers	Recycling. Soil fabricated to aid in promoting the use of local waste materials including wastes from abandoned and active mine operations	recycling	N/A	N/A	Chocolate mint	crop	NR	limestone quarry wastes (light grey limestone fines); grey pond sediment	mine_waste & sediment	coal refuse; cow manure; saw-dust; potting soil; sand	other_material	Not reported	The final composition is as follows (by volume): 1 part – light grey limestone fines, source of nutrition; 1 part – grey pond sediments, water retention, organic matter, potassium; 1 part – abandoned coal refuse; 1 part – cow manure, nitrogen, phosphorus source; 1 part – saw-dust; 1 part – potting soil (slowly composted carbon source, humus substrate); 1 part – sand.	Not reported	NR	Technosol_map	Biomass, stem length	growth	No	N/A	N/A
9037	codingDYO_246	Fabricated soils for landscape restoration: An example for scientific contribution by a public-private partnership effort	Kefeli, V.I.; Dunn, M.H.; Johnson, D.; Taylor, W.	2007	International Journal of Environment and Pollution	10.1504/IJEP.2007.014227	Scopus	English	Journal_article	DYO	P5.I2.O2	United States of America	Mineral waste: limestone quarry operator Quality Aggregates Inc., likely in the USA	Pots	containers	Recycling. Soil fabricated to aid in promoting the use of local waste materials including wastes from abandoned and active mine operations	recycling	N/A	N/A	Lemon mint	crop	NR	limestone quarry wastes (light grey limestone fines); grey pond sediment	mine_waste & sediment	coal refuse; cow manure; saw-dust; potting soil; sand	other_material	Not reported	The final composition is as follows (by volume): 1 part – light grey limestone fines, source of nutrition; 1 part – grey pond sediments, water retention, organic matter, potassium; 1 part – abandoned coal refuse; 1 part – cow manure, nitrogen, phosphorus source; 1 part – saw-dust; 1 part – potting soil (slowly composted carbon source, humus substrate); 1 part – sand.	Not reported	NR	Technosol_map	Biomass, stem length	growth	No	N/A	N/A
11658	codingDYO_247	Microbial Functional Capacity Is Preserved Within Engineered Soil Formulations Used in Mine Site Restoration	Kumaresan, D.; Cross, A.T.; Moreira-Grez, B.; Kariman, K.; Nevill, P.; Stevens, J.; Allcock, R.J.N.; O'Donnell, A.G.; DIxon, K.W.; Whiteley, A.S.	2017	Scientific Reports	10.1038/s41598-017-00650-6	Scopus	English	Journal_article	DYO	P1.I1.O1	Australia	Mineral waste: mine site located 200 km east of Geraldton in the Midwest region of Western Australia (-29.164658°, 116.786696°)	Pots	containers	Experiment for mining area restoration	mine_rehabilitation	N/A	N/A	bacterial and archaeal communities	microorganism	No	Stored topsoil	mine_waste	No	No	No	"Substrates employed in the study comprised stored topsoil from the mining site and processed magnetite tailings (refer to Table S1 for detailed chemical characteristics)". Treatment: topsoil only.	1, 2, 3, 4 weeks	<1 m	Natural_soil	bacterial and archaeal communities composition	diversity	No	N/A	N/A
11658	codingDYO_248	Microbial Functional Capacity Is Preserved Within Engineered Soil Formulations Used in Mine Site Restoration	Kumaresan, D.; Cross, A.T.; Moreira-Grez, B.; Kariman, K.; Nevill, P.; Stevens, J.; Allcock, R.J.N.; O'Donnell, A.G.; DIxon, K.W.; Whiteley, A.S.	2017	Scientific Reports	10.1038/s41598-017-00650-6	Scopus	English	Journal_article	DYO	P1.I2.O1	Australia	Mineral waste: mine site located 200 km east of Geraldton in the Midwest region of Western Australia (-29.164658°, 116.786696°)	Pots	containers	Experiment for mining area restoration	mine_rehabilitation	N/A	N/A	bacterial and archaeal communities	microorganism	No	Magnetite tailings	mine_waste	No	No	No	"Substrates employed in the study comprised stored topsoil from the mining site and processed magnetite tailings (refer to Table S1 for detailed chemical characteristics)". Treatment: tailings only.	1, 2, 3, 4 weeks	<1 m	Natural_soil	bacterial and archaeal communities composition	diversity	No	N/A	N/A
11658	codingDYO_249	Microbial Functional Capacity Is Preserved Within Engineered Soil Formulations Used in Mine Site Restoration	Kumaresan, D.; Cross, A.T.; Moreira-Grez, B.; Kariman, K.; Nevill, P.; Stevens, J.; Allcock, R.J.N.; O'Donnell, A.G.; DIxon, K.W.; Whiteley, A.S.	2017	Scientific Reports	10.1038/s41598-017-00650-6	Scopus	English	Journal_article	DYO	P1.I3.O1	Australia	Mineral waste: mine site located 200 km east of Geraldton in the Midwest region of Western Australia (-29.164658°, 116.786696°)	Pots	containers	Experiment for mining area restoration	mine_rehabilitation	N/A	N/A	bacterial and archaeal communities	microorganism	No	Stored topsoil; Magnetite tailings	mine_waste	No	No	No	"Substrates employed in the study comprised stored topsoil from the mining site and processed magnetite tailings (refer to Table S1 for detailed chemical characteristics)". Treatment: topsoil:tailings at ratio of 50:50. "Soil ratio mixes were homogenized prior to experimental use."	1, 2, 3, 4 weeks	<1 m	Natural_soil	bacterial and archaeal communities composition	diversity	No	N/A	N/A
11658	codingDYO_250	Microbial Functional Capacity Is Preserved Within Engineered Soil Formulations Used in Mine Site Restoration	Kumaresan, D.; Cross, A.T.; Moreira-Grez, B.; Kariman, K.; Nevill, P.; Stevens, J.; Allcock, R.J.N.; O'Donnell, A.G.; DIxon, K.W.; Whiteley, A.S.	2017	Scientific Reports	10.1038/s41598-017-00650-6	Scopus	English	Journal_article	DYO	P1.I4.O1	Australia	Mineral waste: mine site located 200 km east of Geraldton in the Midwest region of Western Australia (-29.164658°, 116.786696°)	Pots	containers	Experiment for mining area restoration	mine_rehabilitation	N/A	N/A	bacterial and archaeal communities	microorganism	No	Stored topsoil; Magnetite tailings	mine_waste	No	No	No	"Substrates employed in the study comprised stored topsoil from the mining site and processed magnetite tailings (refer to Table S1 for detailed chemical characteristics)". Treatment: topsoil:tailings at ratio of 25:75. "Soil ratio mixes were homogenized prior to experimental use."	1, 2, 3, 4 weeks	<1 m	Natural_soil	bacterial and archaeal communities composition	diversity	No	N/A	N/A
11658	codingDYO_251	Microbial Functional Capacity Is Preserved Within Engineered Soil Formulations Used in Mine Site Restoration	Kumaresan, D.; Cross, A.T.; Moreira-Grez, B.; Kariman, K.; Nevill, P.; Stevens, J.; Allcock, R.J.N.; O'Donnell, A.G.; DIxon, K.W.; Whiteley, A.S.	2017	Scientific Reports	10.1038/s41598-017-00650-6	Scopus	English	Journal_article	DYO	P1.I5.O1	Australia	Mineral waste: mine site located 200 km east of Geraldton in the Midwest region of Western Australia (-29.164658°, 116.786696°)	Pots	containers	Experiment for mining area restoration	mine_rehabilitation	N/A	N/A	bacterial and archaeal communities	microorganism	No	Stored topsoil; Magnetite tailings	mine_waste	No	No	No	"Substrates employed in the study comprised stored topsoil from the mining site and processed magnetite tailings (refer to Table S1 for detailed chemical characteristics)". Treatment: topsoil:tailings at ratio of 10:90. "Soil ratio mixes were homogenized prior to experimental use."	1, 2, 3, 4 weeks	<1 m	Natural_soil	bacterial and archaeal communities composition	diversity	No	N/A	N/A
11658	codingDYO_252	Microbial Functional Capacity Is Preserved Within Engineered Soil Formulations Used in Mine Site Restoration	Kumaresan, D.; Cross, A.T.; Moreira-Grez, B.; Kariman, K.; Nevill, P.; Stevens, J.; Allcock, R.J.N.; O'Donnell, A.G.; DIxon, K.W.; Whiteley, A.S.	2017	Scientific Reports	10.1038/s41598-017-00650-6	Scopus	English	Journal_article	DYO	P1.I1.O2	Australia	Mineral waste: mine site located 200 km east of Geraldton in the Midwest region of Western Australia (-29.164658°, 116.786696°)	Pots	containers	Experiment for mining area restoration	mine_rehabilitation	N/A	N/A	bacterial and archaeal communities	microorganism	No	Stored topsoil	mine_waste	No	No	No	"Substrates employed in the study comprised stored topsoil from the mining site and processed magnetite tailings (refer to Table S1 for detailed chemical characteristics)". Treatment: topsoil only.	1, 2, 3, 4 weeks	<1 m	Natural_soil	Metabolic profiles (gene composition)	diversity	No	N/A	N/A
11658	codingDYO_253	Microbial Functional Capacity Is Preserved Within Engineered Soil Formulations Used in Mine Site Restoration	Kumaresan, D.; Cross, A.T.; Moreira-Grez, B.; Kariman, K.; Nevill, P.; Stevens, J.; Allcock, R.J.N.; O'Donnell, A.G.; DIxon, K.W.; Whiteley, A.S.	2017	Scientific Reports	10.1038/s41598-017-00650-6	Scopus	English	Journal_article	DYO	P1.I2.O2	Australia	Mineral waste: mine site located 200 km east of Geraldton in the Midwest region of Western Australia (-29.164658°, 116.786696°)	Pots	containers	Experiment for mining area restoration	mine_rehabilitation	N/A	N/A	bacterial and archaeal communities	microorganism	No	Magnetite tailings	mine_waste	No	No	No	"Substrates employed in the study comprised stored topsoil from the mining site and processed magnetite tailings (refer to Table S1 for detailed chemical characteristics)". Treatment: tailings only.	1, 2, 3, 4 weeks	<1 m	Natural_soil	Metabolic profiles (gene composition)	diversity	No	N/A	N/A
[truncated: 1,689 more rows]
